# Supplementary material for: Pptc7 is an essential phosphatase for promoting mammalian mitochondrial metabolism and biogenesis
Source: Nat Commun. 2019 Jul 19;10:3197. doi: 10.1038/s41467-019-11047-6 (PMC6642090; doi:10.1038/s41467-019-11047-6)
Supplement: Supplementary file 3 — Supplementary Dataset 1 [file 41467_2019_11047_MOESM3_ESM.xlsx]

## Sheet: Summary
Supplementary Dataset 1. Proteomic and phosphoproteomic data from WT and Pptc7 KO heart tissue.
Protein - Heart. Log2 transformed values from TMT intensities for total protein levels, averaged by peptide intensity across the protein.
PhosphoSites - Heart. Phosphoisoform identification and log2 transformed values from TMT intensities for each phosphopeptide quantified.
ProtCorrectedPhosphoSites - Heart. Log2 transformed values form TMT intensities for phosphopeptides normalized to total protein levels. *These are the data reported in the manuscript.
Header information for individual sheets
Protein group name. Means from n=4 independent biological samples
Uniprot ID. Graphical representation of expression profiles over time
FASTA Header. Graphical representation of expression profiles over time
Isoform. For phosphoproteomic datasets, the localized phosphosite identified.
Log2(HX). Log2 transformed value from TMT intensity from one label (HX) , corresponding to a unique biological replicate, X (i.e. one tissue from distinct, genotype verifed animal).
Fold Change. Mean fold change was calculated by taking the difference of averaged, log2 transformed intensities from each condition.
T Test. P value was calculated using Student’s t test assuming equal variance
BH Corrected P Value. Multiple hypothesis testing was performed by Benjimini-Hochberg correction.

## Sheet: Protein - Heart
			Pptc7 wild type (WT) replicates					Pptc7 knockout (KO) replicates
Protein Group Name	Uniprot ID	FASTA Header	log2(H1)	log2(H4)	log2(H5)	log2(H8)	log2(H9)	log2(H2)	log2(H3)	log2(H6)	log2(H7)	log2(H10)	Fold Change	T Test	BH Corrected P Value
PG5833	P0DN34	NDUB1_MOUSE NADH dehydrogenase [ubiquinone] 1 beta subcomplex subunit 1 OS=Mus musculus GN=Ndufb1 PE=3 SV=1	19.4242	19.0801	19.405	19.9351	20.1378	18.3734	18.3674	17.9157	19.1487	19.5665	-0.922117	0.031783	0.297524
PG5601	Q62425	NDUA4_MOUSE Cytochrome c oxidase subunit NDUFA4 OS=Mus musculus GN=Ndufa4 PE=1 SV=2	24.2731	24.5562	24.73	24.2758	24.021	23.3252	23.301	23.533	23.5329	23.584	-0.916004	0.000152463	0.0214082
PG314	A0A0A0MQA3	A0A0A0MQA3_MOUSE Alpha-1-antitrypsin 1-1 OS=Mus musculus GN=Serpina1a PE=1 SV=1	21.4772	21.427	21.3947	22.9821	22.7864	21.5633	21.3398	20.2999	20.3902	22.0117	-0.892518	0.105807	0.533788
PG2424	Q9D881	Q9D881_MOUSE Cytochrome c oxidase subunit 5B; mitochondrial OS=Mus musculus GN=Cox5b PE=1 SV=1	24.1657	24.4799	24.3793	24.4015	24.3643	23.5096	23.5393	23.2926	23.3073	23.7213	-0.884115	1.48139e-05	0.0149767
PG1501	A0A140GE27	A0A140GE27_MOUSE Cytochrome b (Fragment) OS=Mus musculus PE=3 SV=1	21.8293	22.389	22.2728	21.5858	21.6482	21.2211	21.3452	20.7015	20.8924	21.572	-0.798579	0.00773544	0.135774
PG2343	P12787	COX5A_MOUSE Cytochrome c oxidase subunit 5A; mitochondrial OS=Mus musculus GN=Cox5a PE=1 SV=2	22.7239	22.1408	23.0433	23.5231	23.5324	22.1662	22.0611	21.8055	22.4846	22.6786	-0.753475	0.0383292	0.328397
PG7441	Q3U505	Q3U505_MOUSE Putative uncharacterized protein (Fragment) OS=Mus musculus GN=Rpn2 PE=2 SV=1	20.9736	21.2887	17.2615	20.6915	20.5991	20.6001	20.2888	20.4688	14.9605	20.7793	-0.743374	0.593632	0.954457
PG10475	A2A5V2	A2A5V2_MOUSE SH3 domain-binding protein 1 OS=Mus musculus GN=Sh3bp1 PE=1 SV=1	19.3784	19.0455	19.232	19.0163	19.2472	18.4598	18.6308	18.3127	18.5909	18.2898	-0.727039	6.97924e-05	0.0168001
PG5747	Q3TD78	Q3TD78_MOUSE Putative uncharacterized protein OS=Mus musculus GN=Gbas PE=2 SV=1	23.2917	23.7561	23.9609	23.7038	23.542	22.6596	22.6277	23.1568	23.1733	23.0734	-0.712744	0.00257021	0.0742422
PG5138	P08249	MDHM_MOUSE Malate dehydrogenase; mitochondrial OS=Mus musculus GN=Mdh2 PE=1 SV=3	25.6528	26.1728	26.3262	26.1476	26.1868	25.0802	25.3551	25.5594	25.6013	25.3629	-0.705481	0.00140816	0.0535199
PG5507	P13541	MYH3_MOUSE Myosin-3 OS=Mus musculus GN=Myh3 PE=2 SV=2	21.1707	21.6385	21.8089	21.2904	21.3976	21.2194	21.1992	19.8953	20.0503	21.4191	-0.704539	0.0743732	0.446503
PG2393	A0A075DC90	A0A075DC90_MOUSE Cytochrome c oxidase subunit 2 OS=Mus musculus GN=COX2 PE=3 SV=1	23.3989	23.793	23.9585	23.5072	23.7636	22.8149	22.8912	23.1228	23.0133	23.0945	-0.69691	0.000347062	0.0302484
PG5643	Q9CPU2	NDUB2_MOUSE NADH dehydrogenase [ubiquinone] 1 beta subcomplex subunit 2; mitochondrial OS=Mus musculus GN=Ndufb2 PE=1 SV=1	19.4128	19.3165	19.7112	19.5779	19.9177	18.8199	18.7576	18.4674	19.0446	19.425	-0.684321	0.00739224	0.132509
PG813	Q6VEU5	Q6VEU5_MOUSE H+ transporting F1 ATP synthase epsilon subunit OS=Mus musculus GN=Atp5e PE=2 SV=1	22.9884	23.3036	23.4932	22.4735	22.2231	22.4699	22.4367	22.1251	21.3684	22.7107	-0.674187	0.0791106	0.462852
PG2394	P19783	COX41_MOUSE Cytochrome c oxidase subunit 4 isoform 1; mitochondrial OS=Mus musculus GN=Cox4i1 PE=1 SV=2	23.9827	24.3845	24.5338	24.2569	24.3575	23.4731	23.4843	23.6529	23.7885	23.7489	-0.673538	0.000328358	0.0291203
PG1530	P62897	CYC_MOUSE Cytochrome c; somatic OS=Mus musculus GN=Cycs PE=1 SV=2	23.8835	24.7113	24.7763	24.686	24.3381	23.095	23.8468	24.3675	24.1738	23.5861	-0.665195	0.044715	0.355959
PG2256	Q64433	CH10_MOUSE 10 kDa heat shock protein; mitochondrial OS=Mus musculus GN=Hspe1 PE=1 SV=2	23.9963	24.315	24.2771	23.5858	23.4409	23.4971	23.347	23.0583	22.8965	23.5399	-0.655257	0.0167046	0.204956
PG5694	Q99LC3	NDUAA_MOUSE NADH dehydrogenase [ubiquinone] 1 alpha subcomplex subunit 10; mitochondrial OS=Mus musculus GN=Ndufa10 PE=1 SV=1	24.7266	25.1216	25.0729	24.8112	24.5273	24.149	24.1434	24.204	24.118	24.3848	-0.652071	0.000641822	0.0377257
PG5644	Q9D6H6	Q9D6H6_MOUSE Putative uncharacterized protein OS=Mus musculus GN=Ndufb3 PE=2 SV=1	22.3646	22.6335	22.4307	22.2994	21.6595	21.7683	21.7146	21.7102	21.1379	21.7968	-0.651974	0.0130725	0.179569
PG3750	P17710-2	HXK1_MOUSE Isoform HK1-SB of Hexokinase-1 OS=Mus musculus GN=Hk1	22.0971	22.2448	22.4176	22.0865	22.2069	21.6172	21.7002	21.4896	21.279	21.7192	-0.649548	0.000203869	0.0234221
PG611	Q3UBS0	Q3UBS0_MOUSE Putative uncharacterized protein OS=Mus musculus GN=Apoe PE=2 SV=1	23.0499	22.3754	22.5671	24.3005	23.4127	22.889	22.4685	22.4965	22.1482	22.5941	-0.62185	0.124412	0.571727
PG7070	Q9ESR1	Q9ESR1_MOUSE Ras homolog OS=Mus musculus GN=Rheb PE=2 SV=1	21.5071	22.0856	22.2211	21.48	20.1262	21.4473	21.3299	19.9959	20.1138	21.4714	-0.612375	0.255148	0.751618
PG5627	Q9D6J5	NDUB8_MOUSE NADH dehydrogenase [ubiquinone] 1 beta subcomplex subunit 8; mitochondrial OS=Mus musculus GN=Ndufb8 PE=1 SV=1	21.6769	21.7196	21.1683	22.6706	22.6966	21.3609	21.3186	21.2851	21.0281	21.8918	-0.609498	0.103926	0.531188
PG6201	P97865	PEX7_MOUSE Peroxisomal targeting signal 2 receptor OS=Mus musculus GN=Pex7 PE=1 SV=1	17.7723	16.8809	17.8978	17.4263	18.6381	16.7617	17.2403	17.3578	17.1939	17.0554	-0.601252	0.0852811	0.477403
PG814	Q9D0J2	Q9D0J2_MOUSE Putative uncharacterized protein OS=Mus musculus GN=Atp5d PE=2 SV=1	22.6972	23.3707	23.5307	23.2175	23.2571	22.5243	22.3871	22.9627	22.5372	22.6894	-0.594522	0.00841509	0.14371
PG2640	Q3U484	Q3U484_MOUSE Putative uncharacterized protein OS=Mus musculus GN=Ddx3y PE=2 SV=1	18.0623	17.9902	18.1458	16.5081	18.2575	18.0704	16.5595	16.3368	18.3692	16.6593	-0.593714	0.297384	0.789536
PG14996	B0LAB5	B0LAB5_MOUSE Solute carrier family 25 member 5 (Fragment) OS=Mus musculus GN=Slc25a5 PE=2 SV=1	17.8309	17.1629	17.7724	17.8308	18.2521	17.0398	16.9467	16.6747	17.4533	17.7724	-0.592458	0.0529656	0.383033
PG2166	Q9CZU6	CISY_MOUSE Citrate synthase; mitochondrial OS=Mus musculus GN=Cs PE=1 SV=1	24.2107	24.6748	24.6375	24.4012	24.525	23.7289	23.756	24.05	23.9861	23.9675	-0.592174	0.000539518	0.0358852
PG5584	Q9DCJ5	NDUA8_MOUSE NADH dehydrogenase [ubiquinone] 1 alpha subcomplex subunit 8 OS=Mus musculus GN=Ndufa8 PE=1 SV=3	23.0206	23.4479	23.1125	23.2822	23.3407	22.6419	22.6297	22.6595	22.4909	22.8281	-0.590777	0.000238612	0.0241233
PG4156	Q8R404	MIC13_MOUSE MICOS complex subunit MIC13 OS=Mus musculus GN=Mic13 PE=1 SV=1	21.2185	21.5479	21.7309	21.2238	21.422	20.8494	20.8753	21.2578	20.1258	21.0942	-0.588095	0.0266857	0.269793
PG5602	Q9CQJ8	NDUB9_MOUSE NADH dehydrogenase [ubiquinone] 1 beta subcomplex subunit 9 OS=Mus musculus GN=Ndufb9 PE=1 SV=3	22.3928	22.8096	22.7901	22.7476	22.8419	22.086	21.9868	22.0297	22.2265	22.3154	-0.587502	0.000449268	0.0333979
PG2425	Q9CPQ1	COX6C_MOUSE Cytochrome c oxidase subunit 6C OS=Mus musculus GN=Cox6c PE=1 SV=3	22.7899	22.3684	22.6492	22.614	22.5915	21.7987	21.8992	22.4929	21.8616	22.0322	-0.58566	0.0033579	0.0836174
PG8243	Q9WUM5	SUCA_MOUSE Succinate--CoA ligase [ADP/GDP-forming] subunit alpha; mitochondrial OS=Mus musculus GN=Suclg1 PE=1 SV=4	23.5818	23.8489	23.9204	23.6553	23.7485	23.1308	23.1737	23.3024	22.9384	23.2894	-0.584017	0.000194293	0.0233844
PG3548	Q61425	HCDH_MOUSE Hydroxyacyl-coenzyme A dehydrogenase; mitochondrial OS=Mus musculus GN=Hadh PE=1 SV=2	24.4191	24.8403	24.8344	24.7069	24.3153	23.996	24.003	24.0835	23.9817	24.1801	-0.574338	0.00104256	0.0479102
PG8174	Q9Z2I8	SUCB2_MOUSE Succinate--CoA ligase [GDP-forming] subunit beta; mitochondrial OS=Mus musculus GN=Suclg2 PE=1 SV=3	23.8796	24.1038	24.0792	23.9704	23.8888	23.3839	23.4722	23.4571	23.2078	23.5447	-0.571222	5.60879e-05	0.0202517
PG1538	P48771	CX7A2_MOUSE Cytochrome c oxidase subunit 7A2; mitochondrial OS=Mus musculus GN=Cox7a2 PE=1 SV=2	20.3862	19.9918	20.3941	20.5238	20.5231	19.591	19.6147	19.9558	19.7035	20.1094	-0.568909	0.00377077	0.0874369
PG4279	P35486	ODPA_MOUSE Pyruvate dehydrogenase E1 component subunit alpha; somatic form; mitochondrial OS=Mus musculus GN=Pdha1 PE=1 SV=1	24.6584	25.1058	25.0972	24.7932	24.7329	24.2032	24.1494	24.3096	24.4807	24.4121	-0.566505	0.0010072	0.0471433
PG743	Q9DCX2	ATP5H_MOUSE ATP synthase subunit d; mitochondrial OS=Mus musculus GN=Atp5h PE=1 SV=3	24.1722	24.1669	24.3373	24.1514	23.8573	23.2986	23.5524	23.7996	23.4862	23.8022	-0.549231	0.00218265	0.0664665
PG5894	M1VMU3	M1VMU3_MOUSE NADH-ubiquinone oxidoreductase chain 2 OS=Mus musculus GN=ND2 PE=3 SV=1	18.8736	18.987	19.1489	18.6899	19.4038	18.3893	18.2768	18.4605	18.3806	18.9052	-0.53815	0.0110677	0.161696
PG5771	Q8BK30	NDUV3_MOUSE NADH dehydrogenase [ubiquinone] flavoprotein 3; mitochondrial OS=Mus musculus GN=Ndufv3 PE=1 SV=1	19.6493	18.9602	19.3921	19.434	19.1525	18.847	18.527	19.1283	18.5767	18.8211	-0.537629	0.0101697	0.153456
PG2190	P63038	CH60_MOUSE 60 kDa heat shock protein; mitochondrial OS=Mus musculus GN=Hspd1 PE=1 SV=1	25.8472	26.1714	26.1952	25.8599	25.6555	25.4414	25.431	25.5628	25.2846	25.3267	-0.536542	0.00156421	0.0552941
PG2357	P17665	COX7C_MOUSE Cytochrome c oxidase subunit 7C; mitochondrial OS=Mus musculus GN=Cox7c PE=1 SV=1	21.7302	21.2104	21.6766	21.8212	21.7997	20.9903	21.0078	20.9845	21.167	21.4736	-0.522954	0.00719803	0.130416
PG10368	Q61930	Q61930_MOUSE Uncharacterized protein (Fragment) OS=Mus musculus PE=2 SV=1	19.0209	18.6506	18.6695	18.7458	19.021	18.4182	18.2206	17.2015	18.804	18.8494	-0.5228	0.130062	0.58234
PG18312	Q3UE51	Q3UE51_MOUSE Putative uncharacterized protein (Fragment) OS=Mus musculus GN=Hk1 PE=2 SV=1	19.5332	19.7025	19.788	19.6171	19.7733	19.0544	19.3618	18.9432	19.2563	19.2106	-0.517563	0.000385703	0.0319625
PG430	P05125	ANF_MOUSE Natriuretic peptides A OS=Mus musculus GN=Nppa PE=1 SV=2	23.321	21.3442	23.5955	23.9749	23.1532	22.6981	22.5856	20.5162	23.3576	23.6446	-0.517365	0.488436	0.917861
PG2054	Q9D2U9	H2B3A_MOUSE Histone H2B type 3-A OS=Mus musculus GN=Hist3h2ba PE=1 SV=3	20.8507	21.0155	21.1947	20.548	20.3044	19.9244	19.9817	20.2131	20.4806	20.7498	-0.512747	0.0503694	0.373889
PG5718	O55125	NIPS1_MOUSE Protein NipSnap homolog 1 OS=Mus musculus GN=Nipsnap1 PE=1 SV=1	20.2377	20.0637	20.4263	20.2711	20.3225	19.6701	19.7997	19.6617	19.8097	19.8324	-0.509546	8.41788e-05	0.0177298
PG3875	Q9D6R2	IDH3A_MOUSE Isocitrate dehydrogenase [NAD] subunit alpha; mitochondrial OS=Mus musculus GN=Idh3a PE=1 SV=1	24.9533	25.2366	25.3036	24.7502	24.9741	24.4793	24.633	24.492	24.4476	24.6248	-0.508209	0.00154827	0.0555078
PG6285	P67778	PHB_MOUSE Prohibitin OS=Mus musculus GN=Phb PE=1 SV=1	24.3136	24.6373	24.3177	24.3085	24.2312	23.9789	23.9928	23.7346	23.5687	24.0051	-0.505635	0.0020211	0.0638542
PG3104	Q9D6U8	F162A_MOUSE Protein FAM162A OS=Mus musculus GN=Fam162a PE=1 SV=1	21.9031	21.822	21.9773	22.4551	21.9851	21.3291	21.3799	21.3046	21.7981	21.8175	-0.502694	0.0138296	0.184454
PG6604	P20108	PRDX3_MOUSE Thioredoxin-dependent peroxide reductase; mitochondrial OS=Mus musculus GN=Prdx3 PE=1 SV=1	22.8922	23.2959	23.475	22.9656	22.7462	22.5612	22.6174	22.3132	22.5027	22.8687	-0.50232	0.0146122	0.190374
PG9165	Q9CR68	UCRI_MOUSE Cytochrome b-c1 complex subunit Rieske; mitochondrial OS=Mus musculus GN=Uqcrfs1 PE=1 SV=1	23.7762	24.1426	23.9051	24.2285	23.9965	23.5035	23.3322	23.4494	23.5486	23.736	-0.49584	0.00146627	0.0537101
PG2921	O08749	DLDH_MOUSE Dihydrolipoyl dehydrogenase; mitochondrial OS=Mus musculus GN=Dld PE=1 SV=2	24.4578	24.453	24.5755	24.2604	24.6631	24.0292	23.851	23.9244	23.9461	24.1834	-0.495112	0.000512239	0.0354712
PG3816	Q9Z0N2	IF2H_MOUSE Eukaryotic translation initiation factor 2 subunit 3; Y-linked OS=Mus musculus GN=Eif2s3y PE=1 SV=2	19.729	19.7825	19.9481	18.8397	20.094	19.6803	18.8482	18.5411	20.0094	18.8391	-0.495057	0.201816	0.685145
PG5586	P52503	NDUS6_MOUSE NADH dehydrogenase [ubiquinone] iron-sulfur protein 6; mitochondrial OS=Mus musculus GN=Ndufs6 PE=1 SV=2	21.8994	21.6568	21.9769	22.0166	22.0936	21.3932	21.2792	21.3262	21.4987	21.6789	-0.493415	0.00139803	0.0535384
PG5298	Q9CXT8	MPPB_MOUSE Mitochondrial-processing peptidase subunit beta OS=Mus musculus GN=Pmpcb PE=1 SV=1	22.307	22.6594	22.5659	22.336	22.5326	22.0806	22.0885	21.8905	21.647	22.2319	-0.492479	0.00372586	0.0876003
PG99	P05202	AATM_MOUSE Aspartate aminotransferase; mitochondrial OS=Mus musculus GN=Got2 PE=1 SV=1	25.0649	25.38	25.3456	25.0771	24.9468	24.6227	24.6317	24.7677	24.6067	24.7451	-0.488147	0.000692088	0.0388721
PG651	P06728	APOA4_MOUSE Apolipoprotein A-IV OS=Mus musculus GN=Apoa4 PE=1 SV=3	23.3761	23.1827	23.616	25.3982	24.7017	23.3758	23.2416	23.7882	23.0679	24.3778	-0.484667	0.348357	0.834967
PG8173	Q3UCC6	Q3UCC6_MOUSE Succinate-CoA ligase subunit beta (Fragment) OS=Mus musculus GN=Sucla2 PE=2 SV=1	24.6163	24.9891	24.9405	24.7188	24.4225	24.0674	24.1049	24.4577	24.2304	24.406	-0.48416	0.00597728	0.114886
PG754	Q9DB20	ATPO_MOUSE ATP synthase subunit O; mitochondrial OS=Mus musculus GN=Atp5o PE=1 SV=1	24.3436	24.5703	24.6395	24.6337	24.5396	23.9193	23.8972	24.1921	24.1462	24.1651	-0.481344	0.000428993	0.0333633
PG6754	Q9CQB4	Q9CQB4_MOUSE Cytochrome b-c1 complex subunit 7 OS=Mus musculus GN=Uqcrb PE=1 SV=1	23.296	23.3222	23.3897	23.3348	23.0063	22.7018	22.693	22.9996	22.6248	22.943	-0.477344	0.00147307	0.053571
PG7288	Q80V08	Q80V08_MOUSE Rpl17 protein (Fragment) OS=Mus musculus GN=Rpl17 PE=2 SV=1	23.4432	23.6968	23.7435	23.3327	23.344	23.1842	23.0718	22.7523	22.7779	23.3899	-0.476821	0.0129144	0.179347
PG5628	Q9CQ54	NDUC2_MOUSE NADH dehydrogenase [ubiquinone] 1 subunit C2 OS=Mus musculus GN=Ndufc2 PE=1 SV=1	21.6528	21.4862	21.7124	21.9243	22.0196	21.1128	21.1383	21.1285	21.372	21.6699	-0.474743	0.0108956	0.160574
PG1043	O35425	BOK_MOUSE Bcl-2-related ovarian killer protein OS=Mus musculus GN=Bok PE=1 SV=1	19.4792	19.3524	19.3713	19.4203	19.4204	18.8835	18.8628	19.065	18.8675	19.0095	-0.471071	8.68103e-06	0.0219406
PG17710	Q3U6K8	Q3U6K8_MOUSE Putative uncharacterized protein OS=Mus musculus GN=Vdac1 PE=2 SV=1	20.9371	21.0308	20.5805	20.6911	20.8435	20.3934	20.4569	20.3654	20.3507	20.1629	-0.470759	0.00112474	0.0494394
PG17506	B0V2N7	B0V2N7_MOUSE Annexin (Fragment) OS=Mus musculus GN=Anxa2 PE=1 SV=1	20.0869	19.8861	20.0714	19.8927	19.9515	20.0391	17.4191	19.9314	20.0897	20.0582	-0.470245	0.396174	0.86808
PG170	P56379	68MP_MOUSE 6.8 kDa mitochondrial proteolipid OS=Mus musculus GN=Mp68 PE=1 SV=1	21.1392	20.3902	20.7794	20.9895	20.6976	20.3572	20.061	20.6626	20.2129	20.3702	-0.466389	0.020893	0.232629
PG2450	A0A075DCG2	A0A075DCG2_MOUSE Cytochrome c oxidase subunit 3 OS=Mus musculus GN=COX3 PE=3 SV=1	19.742	19.9785	20.1703	19.7293	20.2335	19.3	19.5726	19.1753	19.797	19.6823	-0.465289	0.0179237	0.211201
PG8701	Q8BK08	TMM11_MOUSE Transmembrane protein 11; mitochondrial OS=Mus musculus GN=Tmem11 PE=1 SV=1	19.5681	19.5349	19.6938	19.5927	19.8239	19.1015	19.1709	19.0436	19.2463	19.327	-0.464828	0.000212191	0.022822
PG5770	Q91YT0	NDUV1_MOUSE NADH dehydrogenase [ubiquinone] flavoprotein 1; mitochondrial OS=Mus musculus GN=Ndufv1 PE=1 SV=1	24.3104	24.4444	24.3378	24.2612	24.4208	23.9076	23.9199	24.1036	23.4837	24.0378	-0.46441	0.00345932	0.0848874
PG6755	Q9CQ69	QCR8_MOUSE Cytochrome b-c1 complex subunit 8 OS=Mus musculus GN=Uqcrq PE=1 SV=3	22.8704	22.4726	22.5443	22.8505	22.7109	22.1513	22.084	22.369	22.1434	22.3807	-0.464053	0.00177147	0.0585285
PG3765	D3Z134	D3Z134_MOUSE Protein MGARP OS=Mus musculus GN=Mgarp PE=1 SV=2	15.493	15.443	15.8528	15.4406	15.9636	14.8368	15.283	15.1087	15.2478	15.4036	-0.4626	0.0141142	0.186285
PG13507	Q3THL7	Q3THL7_MOUSE Putative uncharacterized protein OS=Mus musculus GN=Vdac1 PE=2 SV=1	19.1168	19.24	19.3194	19.0343	19.4953	18.6898	18.7996	18.7399	18.7461	18.9267	-0.460742	0.000904381	0.0443852
PG5693	Q9DC69	NDUA9_MOUSE NADH dehydrogenase [ubiquinone] 1 alpha subcomplex subunit 9; mitochondrial OS=Mus musculus GN=Ndufa9 PE=1 SV=2	23.8482	24.0288	23.6706	23.8646	23.9949	23.4304	23.4029	23.4562	23.1948	23.6217	-0.460218	0.00113446	0.0494375
PG3877	P54071	IDHP_MOUSE Isocitrate dehydrogenase [NADP]; mitochondrial OS=Mus musculus GN=Idh2 PE=1 SV=3	25.5803	25.8999	25.9989	25.6281	25.6626	25.1618	25.2361	25.3521	25.3401	25.396	-0.456743	0.0011631	0.0494067
PG2224	Q8CBQ2	Q8CBQ2_MOUSE Calponin OS=Mus musculus GN=Cnn1 PE=2 SV=1	19.0507	18.5457	18.7894	18.9204	18.3179	18.4227	19.013	17.7603	18.1029	18.0488	-0.455258	0.107068	0.536936
PG7031	Q9CZ13	QCR1_MOUSE Cytochrome b-c1 complex subunit 1; mitochondrial OS=Mus musculus GN=Uqcrc1 PE=1 SV=2	23.7364	23.6823	23.7439	23.752	23.9407	23.213	23.3279	23.3141	23.2783	23.4459	-0.455226	5.20782e-05	0.0219385
PG4531	Q9JHI5	IVD_MOUSE Isovaleryl-CoA dehydrogenase; mitochondrial OS=Mus musculus GN=Ivd PE=1 SV=1	23.4644	23.636	23.5279	23.5275	23.5185	23.0885	23.1074	23.1223	22.8399	23.2423	-0.454815	0.000217455	0.0229005
PG1499	Q8R2L0	Q8R2L0_MOUSE Cytochrome c oxidase subunit 6A; mitochondrial OS=Mus musculus GN=Cox6a2 PE=2 SV=1	18.6565	18.4404	18.8033	18.617	18.7206	18.1017	18.1438	18.1824	18.2153	18.3407	-0.450801	0.000266914	0.0245316
PG946	P00920	CAH2_MOUSE Carbonic anhydrase 2 OS=Mus musculus GN=Ca2 PE=1 SV=4	22.8909	22.6533	22.5722	24.6156	23.7363	22.5792	23.0555	22.3503	22.337	23.8928	-0.450696	0.382197	0.858289
PG5811	Q8BU20	Q8BU20_MOUSE Putative uncharacterized protein OS=Mus musculus GN=Ndufb5 PE=2 SV=1	22.7812	22.8075	22.6239	22.7908	22.7441	22.2193	22.2089	22.0626	22.3557	22.6581	-0.448579	0.00285594	0.0797617
PG1193	Q91VT4	CBR4_MOUSE Carbonyl reductase family member 4 OS=Mus musculus GN=Cbr4 PE=1 SV=2	20.5348	20.5318	20.821	20.7195	20.936	20.0829	20.2223	20.2206	20.3267	20.4553	-0.447084	0.00217146	0.0665257
PG7983	P09671	SODM_MOUSE Superoxide dismutase [Mn]; mitochondrial OS=Mus musculus GN=Sod2 PE=1 SV=3	22.8677	22.6662	23.2624	23.0234	23.1464	22.3971	22.5357	22.5781	22.4767	22.7481	-0.446073	0.00592027	0.114225
PG8561	Q8QZT1	THIL_MOUSE Acetyl-CoA acetyltransferase; mitochondrial OS=Mus musculus GN=Acat1 PE=1 SV=1	24.3825	24.4254	24.5089	24.3973	24.453	23.9293	24.0097	23.9761	23.9269	24.1133	-0.442352	4.73948e-06	0.0239583
PG5647	Q8K3J1	NDUS8_MOUSE NADH dehydrogenase [ubiquinone] iron-sulfur protein 8; mitochondrial OS=Mus musculus GN=Ndufs8 PE=1 SV=1	23.2381	23.3881	22.9101	23.2623	23.4316	22.8372	22.7932	22.7592	22.652	22.9793	-0.441845	0.0031324	0.0803766
PG346	Q8BVI9	Q8BVI9_MOUSE Putative uncharacterized protein OS=Mus musculus GN=Slc25a4 PE=2 SV=1	24.5447	24.877	24.8191	24.8195	24.9208	23.93	24.0948	24.7074	24.6155	24.4282	-0.44106	0.0269009	0.270884
PG40	Q99KI0	ACON_MOUSE Aconitate hydratase; mitochondrial OS=Mus musculus GN=Aco2 PE=1 SV=1	25.9562	26.2293	26.2668	26.1126	26.0661	25.5116	25.5845	25.7856	25.8063	25.7462	-0.439343	0.00063782	0.0383828
PG141	Q3TJG2	Q3TJG2_MOUSE Acyl carrier protein OS=Mus musculus GN=Ndufab1 PE=2 SV=1	21.1034	21.0035	21.3771	21.1279	21.5016	20.4996	20.7402	20.625	20.9816	21.0793	-0.437559	0.0154313	0.196984
PG5600	Q9CQ91	NDUA3_MOUSE NADH dehydrogenase [ubiquinone] 1 alpha subcomplex subunit 3 OS=Mus musculus GN=Ndufa3 PE=1 SV=1	21.7038	21.5539	21.376	21.8304	21.8627	21.1055	21.183	21.1771	21.2559	21.4262	-0.435835	0.00332984	0.0837433
PG9287	Q60930	VDAC2_MOUSE Voltage-dependent anion-selective channel protein 2 OS=Mus musculus GN=Vdac2 PE=1 SV=2	24.3157	24.7161	24.7713	24.1111	24.2716	24.01	24.0585	23.7073	24.0729	24.1583	-0.435754	0.0204766	0.230021
PG735	P97370	AT1B3_MOUSE Sodium/potassium-transporting ATPase subunit beta-3 OS=Mus musculus GN=Atp1b3 PE=1 SV=1	21.8341	21.6324	21.7007	22.868	22.8803	21.8982	21.8605	21.1421	21.4536	22.3909	-0.434009	0.255828	0.750556
PG5785	Q9DCT2	NDUS3_MOUSE NADH dehydrogenase [ubiquinone] iron-sulfur protein 3; mitochondrial OS=Mus musculus GN=Ndufs3 PE=1 SV=2	23.2512	23.3211	23.0914	23.2385	23.4203	22.7514	22.7769	22.8702	22.8116	22.9423	-0.434004	0.000140018	0.021448
PG8086	Q8BWF0	SSDH_MOUSE Succinate-semialdehyde dehydrogenase; mitochondrial OS=Mus musculus GN=Aldh5a1 PE=1 SV=1	23.1952	23.2934	23.3598	23.1285	23.2377	22.851	22.8297	22.8316	22.6297	22.911	-0.432355	0.000115423	0.0201191
PG3071	Q9DCW4	ETFB_MOUSE Electron transfer flavoprotein subunit beta OS=Mus musculus GN=Etfb PE=1 SV=3	24.5228	24.8284	24.8853	24.6528	24.6878	24.0062	24.2652	24.4507	24.4271	24.2697	-0.431618	0.0029245	0.0807819
PG10023	A0A0R4J083	A0A0R4J083_MOUSE Long-chain-specific acyl-CoA dehydrogenase; mitochondrial OS=Mus musculus GN=Acadl PE=1 SV=1	24.79	24.9568	25.0343	25.0535	24.9353	24.3542	24.4637	24.4833	24.5768	24.7343	-0.431507	0.000598986	0.0378476
PG5783	Q4VBC9	Q4VBC9_MOUSE Ndufb11 protein (Fragment) OS=Mus musculus GN=Ndufb11 PE=2 SV=1	21.9926	22.1072	21.7364	22.0253	22.1695	21.5124	21.5321	21.5589	21.5918	21.6792	-0.431328	0.000641637	0.0381586
PG786	P56135	ATPK_MOUSE ATP synthase subunit f; mitochondrial OS=Mus musculus GN=Atp5j2 PE=1 SV=3	22.4589	22.5809	22.5266	22.6314	22.17	21.9663	21.95	22.1931	21.7707	22.3382	-0.4299	0.0101244	0.155088
PG706	O35143	ATIF1_MOUSE ATPase inhibitor; mitochondrial OS=Mus musculus GN=Atpif1 PE=1 SV=2	23.5676	23.4055	22.8598	23.218	23.0805	23.1016	22.4952	23.1537	22.4716	22.7606	-0.429733	0.0536489	0.38632
PG7744	Q8K2B3	SDHA_MOUSE Succinate dehydrogenase [ubiquinone] flavoprotein subunit; mitochondrial OS=Mus musculus GN=Sdha PE=1 SV=1	25.0682	25.4926	25.5576	25.2219	25.0117	24.6086	24.6244	25.0846	24.9642	24.9294	-0.428167	0.0188167	0.217662
PG12812	Q91VA7	Q91VA7_MOUSE Isocitrate dehydrogenase [NAD] subunit; mitochondrial OS=Mus musculus GN=Idh3b PE=1 SV=1	23.7874	24.0278	24.1192	23.8769	23.8431	23.4814	23.5299	23.4037	23.4407	23.662	-0.427352	0.000507688	0.0361462
PG2998	Q8BMS1	ECHA_MOUSE Trifunctional enzyme subunit alpha; mitochondrial OS=Mus musculus GN=Hadha PE=1 SV=1	25.442	25.7055	25.7932	25.8966	25.9458	25.0219	25.0569	25.5266	25.538	25.5031	-0.427321	0.020448	0.23021
PG3051	Q99LC5	ETFA_MOUSE Electron transfer flavoprotein subunit alpha; mitochondrial OS=Mus musculus GN=Etfa PE=1 SV=2	24.5605	24.9795	25.045	24.3851	24.3701	24.0439	24.1751	24.3929	24.324	24.298	-0.421263	0.0281134	0.277025
PG6649	Q9DB77	QCR2_MOUSE Cytochrome b-c1 complex subunit 2; mitochondrial OS=Mus musculus GN=Uqcrc2 PE=1 SV=1	24.3694	24.6132	24.6153	24.3404	24.745	23.9938	24.0686	24.0945	24.1612	24.2644	-0.420188	0.00165494	0.0561466
PG19	P49817	CAV1_MOUSE Caveolin-1 OS=Mus musculus GN=Cav1 PE=1 SV=1	23.2506	23.2961	23.5231	23.0662	23.1472	22.6666	22.7515	22.648	22.8778	23.2555	-0.416775	0.0154492	0.196223
PG4293	Q9D2G2	ODO2_MOUSE Dihydrolipoyllysine-residue succinyltransferase component of 2-oxoglutarate dehydrogenase complex; mitochondrial OS=Mus musculus GN=Dlst PE=1 SV=1	23.9157	24.0674	23.7304	23.9983	24.0196	23.5064	23.4798	23.6417	23.4078	23.6247	-0.414223	0.000514846	0.0351704
PG5834	Q9DC70	NDUS7_MOUSE NADH dehydrogenase [ubiquinone] iron-sulfur protein 7; mitochondrial OS=Mus musculus GN=Ndufs7 PE=1 SV=1	22.819	22.8346	22.5253	22.8065	22.9232	22.3123	22.3131	22.379	22.3846	22.4495	-0.414017	0.000429208	0.0328734
PG1455	P56391	CX6B1_MOUSE Cytochrome c oxidase subunit 6B1 OS=Mus musculus GN=Cox6b1 PE=1 SV=2	22.4756	22.226	22.3515	22.898	22.4256	22.0735	21.8056	22.1295	22.1376	22.1624	-0.413606	0.0135962	0.181823
PG7572	P58059	RT21_MOUSE 28S ribosomal protein S21; mitochondrial OS=Mus musculus GN=Mrps21 PE=1 SV=1	18.7712	18.807	18.9381	19.0974	19.167	18.2547	18.4343	18.5662	18.651	18.808	-0.413314	0.00960117	0.153104
PG5831	Q9CPP6	NDUA5_MOUSE NADH dehydrogenase [ubiquinone] 1 alpha subcomplex subunit 5 OS=Mus musculus GN=Ndufa5 PE=1 SV=3	22.1113	21.9606	22.1234	22.3376	22.3437	21.6567	21.6565	21.6586	21.8514	21.9907	-0.412547	0.00335605	0.0839843
PG2329	Q3UIM5	Q3UIM5_MOUSE Putative uncharacterized protein OS=Mus musculus GN=Cpt1b PE=2 SV=1	23.4962	23.5574	23.7348	23.5188	23.8133	23.1542	23.1772	23.2664	23.1325	23.3412	-0.409803	0.000564434	0.0365795
PG1456	A0A140LIU4	A0A140LIU4_MOUSE Cytochrome c oxidase subunit 7A1; mitochondrial OS=Mus musculus GN=Cox7a1 PE=1 SV=1	20.624	20.4226	20.7268	20.5591	20.4651	20.0882	20.0724	20.3073	20.0793	20.2042	-0.409233	0.00044352	0.0334627
PG5626	Q3UIU2	NDUB6_MOUSE NADH dehydrogenase [ubiquinone] 1 beta subcomplex subunit 6 OS=Mus musculus GN=Ndufb6 PE=1 SV=3	21.4949	21.3561	21.5652	21.6237	21.8306	20.9684	21.0676	21.1313	21.2029	21.4689	-0.406284	0.00774738	0.135513
PG4246	A0A075DCW1	A0A075DCW1_MOUSE NADH-ubiquinone oxidoreductase chain 3 OS=Mus musculus GN=ND3 PE=3 SV=1	18.6802	18.6618	18.8472	18.6557	18.885	18.3114	18.34	18.0765	18.532	18.4459	-0.404821	0.00221449	0.0666314
PG8852	Q9CQ00	TM261_MOUSE Transmembrane protein 261 OS=Mus musculus GN=Tmem261 PE=1 SV=1	18.6361	18.5794	18.7295	18.5353	18.7849	18.1618	18.3341	18.3059	18.3163	18.1364	-0.40217	0.000201065	0.0236369
PG5746	Q9Z1P6	NDUA7_MOUSE NADH dehydrogenase [ubiquinone] 1 alpha subcomplex subunit 7 OS=Mus musculus GN=Ndufa7 PE=1 SV=3	23.0904	22.9848	22.9947	23.1175	23.2336	22.613	22.636	22.6706	22.698	22.794	-0.401895	8.65901e-05	0.0175081
PG5812	Q9DCS9	NDUBA_MOUSE NADH dehydrogenase [ubiquinone] 1 beta subcomplex subunit 10 OS=Mus musculus GN=Ndufb10 PE=1 SV=3	22.6735	22.9887	22.981	22.5834	22.7268	22.3949	22.4144	22.1893	22.3757	22.5711	-0.401596	0.00443281	0.0937569
PG5646	E9QPX3	E9QPX3_MOUSE NADH dehydrogenase [ubiquinone] iron-sulfur protein 4; mitochondrial OS=Mus musculus GN=Ndufs4 PE=1 SV=1	22.8118	22.7383	22.6749	22.8183	22.9496	22.3131	22.3581	22.3855	22.4204	22.5161	-0.39992	0.000115286	0.0208135
PG4240	Q8BMF4	ODP2_MOUSE Dihydrolipoyllysine-residue acetyltransferase component of pyruvate dehydrogenase complex; mitochondrial OS=Mus musculus GN=Dlat PE=1 SV=2	23.7711	23.8973	23.9884	23.8365	24.0298	23.4755	23.5269	23.4091	23.4998	23.6221	-0.397931	0.000145045	0.0215648
PG5784	Q91VD9	NDUS1_MOUSE NADH-ubiquinone oxidoreductase 75 kDa subunit; mitochondrial OS=Mus musculus GN=Ndufs1 PE=1 SV=2	25.0846	25.3166	25.294	25.0494	25.2494	24.7246	24.717	24.9144	24.7662	24.8845	-0.397469	0.000417324	0.0329619
PG7871	Q9CQA3	SDHB_MOUSE Succinate dehydrogenase [ubiquinone] iron-sulfur subunit; mitochondrial OS=Mus musculus GN=Sdhb PE=1 SV=1	24.3041	24.5137	24.4602	24.0328	24.5193	23.7274	23.744	24.1879	24.1505	24.034	-0.397298	0.01847	0.215624
PG7809	Q9D0K2	SCOT1_MOUSE Succinyl-CoA:3-ketoacid coenzyme A transferase 1; mitochondrial OS=Mus musculus GN=Oxct1 PE=1 SV=1	24.127	24.2608	24.1737	23.9748	24.1719	23.709	23.789	23.568	23.8911	23.7669	-0.396844	0.000512094	0.0359535
PG4436	Q9D051	ODPB_MOUSE Pyruvate dehydrogenase E1 component subunit beta; mitochondrial OS=Mus musculus GN=Pdhb PE=1 SV=1	23.8531	23.9519	23.9694	23.9534	23.9124	23.4523	23.4917	23.5842	23.4541	23.6768	-0.396196	3.60635e-05	0.01823
PG4662	Q9WTP7	KAD3_MOUSE GTP:AMP phosphotransferase AK3; mitochondrial OS=Mus musculus GN=Ak3 PE=1 SV=3	22.6964	22.7151	22.6697	22.7035	22.8132	22.2643	22.3664	22.2338	22.4052	22.3474	-0.396145	9.90464e-06	0.0166901
PG6230	O35129	PHB2_MOUSE Prohibitin-2 OS=Mus musculus GN=Phb2 PE=1 SV=1	24.154	24.4178	24.3684	24.0757	24.0888	23.8535	23.8686	23.9118	23.7478	23.7462	-0.39537	0.00107666	0.048594
PG18265	Q3TWF2	Q3TWF2_MOUSE Putative uncharacterized protein OS=Mus musculus GN=Hspa5 PE=2 SV=1	21.7432	21.9897	22.2007	21.5021	21.4243	21.2848	20.8873	21.416	21.6483	21.6549	-0.393712	0.0887547	0.484506
PG3998	Q91VM9	IPYR2_MOUSE Inorganic pyrophosphatase 2; mitochondrial OS=Mus musculus GN=Ppa2 PE=1 SV=1	22.1664	22.2303	22.4231	22.097	22.2883	21.7484	21.8577	21.7738	21.9213	21.9356	-0.393629	0.000380024	0.0320167
PG5642	Q9ERS2	NDUAD_MOUSE NADH dehydrogenase [ubiquinone] 1 alpha subcomplex subunit 13 OS=Mus musculus GN=Ndufa13 PE=1 SV=3	22.9752	22.8715	22.9213	22.9463	23.1281	22.5191	22.5675	22.522	22.5935	22.6727	-0.393515	6.27281e-05	0.0166892
PG6489	P0DJE0	PT100_MOUSE Protein PET100 homolog; mitochondrial OS=Mus musculus GN=Pet100 PE=1 SV=1	18.5731	18.1943	18.357	18.5049	18.5369	18.0375	17.7682	18.193	17.9811	18.2275	-0.391762	0.00678463	0.125169
PG2366	Q91WS0	CISD1_MOUSE CDGSH iron-sulfur domain-containing protein 1 OS=Mus musculus GN=Cisd1 PE=1 SV=1	21.8687	21.771	21.9911	22.0711	22.0825	21.4776	21.5055	21.4756	21.6311	21.7527	-0.388346	0.00136004	0.0524799
PG6448	Q99KR7	PPIF_MOUSE Peptidyl-prolyl cis-trans isomerase F; mitochondrial OS=Mus musculus GN=Ppif PE=1 SV=1	23.0353	23.3901	23.3024	23.0576	22.9319	22.719	22.7312	22.6794	22.7827	22.868	-0.387411	0.00304069	0.080475
PG4230	A0A141CM25	A0A141CM25_MOUSE NADH-ubiquinone oxidoreductase chain 5 OS=Mus musculus GN=ND5 PE=3 SV=1	18.6994	18.765	18.8789	18.7573	18.9902	18.3317	18.4148	18.1676	18.5613	18.6823	-0.386582	0.00569365	0.111991
PG1843	P97807-2	FUMH_MOUSE Isoform Cytoplasmic of Fumarate hydratase; mitochondrial OS=Mus musculus GN=Fh	24.5691	24.7145	24.5462	24.6569	24.7204	24.2239	24.2572	24.224	24.1866	24.3842	-0.386243	5.3858e-05	0.0209419
PG116	Q91WS8	Q91WS8_MOUSE Acyl-Coenzyme A dehydrogenase; medium chain OS=Mus musculus GN=Acadm PE=2 SV=1	23.758	24.1137	24.0546	23.7659	23.7032	23.4179	23.4944	23.5582	23.2857	23.7146	-0.384921	0.0084543	0.143894
PG1844	Q3V1S0	Q3V1S0_MOUSE Putative uncharacterized protein OS=Mus musculus GN=Abat PE=2 SV=1	21.4873	21.3432	21.5143	21.4828	21.4689	21.1091	21.1683	20.8767	21.0546	21.1645	-0.384667	0.00024338	0.0236592
PG2220	Q8R4N0	CLYBL_MOUSE Citrate lyase subunit beta-like protein; mitochondrial OS=Mus musculus GN=Clybl PE=1 SV=2	22.979	23.0895	22.8579	22.991	23.0984	22.6053	22.6386	22.6759	22.4906	22.6888	-0.383347	0.000137573	0.0224336
PG19269	A0A087WQH8	A0A087WQH8_MOUSE Probable UDP-sugar transporter protein SLC35A4 OS=Mus musculus GN=Slc35a4 PE=1 SV=1	18.0593	17.7818	18.0733	18.0891	18.2313	17.4806	17.5567	17.7184	17.6587	17.9064	-0.382791	0.00602532	0.114504
PG1998	P38647	GRP75_MOUSE Stress-70 protein; mitochondrial OS=Mus musculus GN=Hspa9 PE=1 SV=3	25.717	26.0508	25.9321	25.9067	25.9498	25.4652	25.5574	25.6484	25.4587	25.5274	-0.379853	0.000366023	0.0313594
PG2395	P56393	COX7B_MOUSE Cytochrome c oxidase subunit 7B; mitochondrial OS=Mus musculus GN=Cox7b PE=3 SV=1	20.2247	20.1826	20.206	20.2743	20.4858	19.816	19.8705	19.7937	20.0039	20.0198	-0.37391	0.000853543	0.0423014
PG821	Q9CQQ7	AT5F1_MOUSE ATP synthase F(0) complex subunit B1; mitochondrial OS=Mus musculus GN=Atp5f1 PE=1 SV=1	23.9292	24.2279	24.0997	23.9911	24.0148	23.6477	23.7066	23.6738	23.5452	23.8204	-0.37378	0.0005874	0.0375872
PG892	O08734	BAK_MOUSE Bcl-2 homologous antagonist/killer OS=Mus musculus GN=Bak1 PE=1 SV=3	17.2536	17.2185	17.3186	17.224	17.5061	16.7537	16.9729	16.9463	16.9141	17.0698	-0.372795	0.00102759	0.0476555
PG1758	Q8BFR5	EFTU_MOUSE Elongation factor Tu; mitochondrial OS=Mus musculus GN=Tufm PE=1 SV=1	24.3781	24.4326	24.394	24.3834	24.5549	23.9974	24.0785	24.0248	24.075	24.1077	-0.371941	1.10391e-05	0.0139505
PG2631	P26443	DHE3_MOUSE Glutamate dehydrogenase 1; mitochondrial OS=Mus musculus GN=Glud1 PE=1 SV=1	23.5228	23.5292	23.1339	23.5705	23.5956	23.0983	23.1252	23.0113	23.0803	23.1815	-0.371085	0.00325105	0.0825832
PG2093	P84244	H33_MOUSE Histone H3.3 OS=Mus musculus GN=H3f3a PE=1 SV=2	21.6337	22.2663	22.448	21.3292	19.466	19.4786	19.4023	22.3144	22.4996	21.6121	-0.367239	0.681151	0.979299
PG4247	Q4FZG9	NUA4L_MOUSE NADH dehydrogenase [ubiquinone] 1 alpha subcomplex subunit 4-like 2 OS=Mus musculus GN=Ndufa4l2 PE=3 SV=1	19.7843	19.4839	19.8304	19.6254	19.7632	19.2803	19.395	19.273	19.3329	19.3748	-0.366238	0.000652414	0.0379069
PG3407	Q9D6K8	FUND2_MOUSE FUN14 domain-containing protein 2 OS=Mus musculus GN=Fundc2 PE=1 SV=1	21.0957	21.3204	20.8354	21.0904	21.2694	20.7061	20.7705	20.7783	20.7269	20.8081	-0.364241	0.0030679	0.0799394
PG8300	Q3U4M2	Q3U4M2_MOUSE Putative uncharacterized protein OS=Mus musculus GN=Pars2 PE=2 SV=1	17.9246	17.9017	18.0997	18.2239	18.1692	17.6003	17.6976	17.6904	17.6633	17.8478	-0.363953	0.0014249	0.0537527
PG6628	Q8R1I1	QCR9_MOUSE Cytochrome b-c1 complex subunit 9 OS=Mus musculus GN=Uqcr10 PE=1 SV=1	20.4444	19.8525	20.2089	20.4837	20.3225	19.6867	19.5699	20.4495	19.8329	19.9607	-0.362506	0.092664	0.495675
PG2367	B3DFI8	B3DFI8_MOUSE Cisd3 protein (Fragment) OS=Mus musculus GN=Cisd3 PE=2 SV=1	20.5625	20.4965	20.6698	20.4258	20.5925	20.1532	20.2056	20.1794	20.306	20.1065	-0.359303	0.000145669	0.0210384
PG7555	P62274	RS29_MOUSE 40S ribosomal protein S29 OS=Mus musculus GN=Rps29 PE=3 SV=2	23.0415	23.2015	23.3986	23.2553	23.2878	23.06	22.8366	22.5951	22.9876	22.9097	-0.359162	0.00674019	0.125265
PG5103	Q9CR62	M2OM_MOUSE Mitochondrial 2-oxoglutarate/malate carrier protein OS=Mus musculus GN=Slc25a11 PE=1 SV=3	22.9451	23.0674	22.6742	22.7374	23.0883	22.4049	22.5577	22.6184	22.3884	22.7482	-0.35902	0.0105417	0.156271
PG8861	Q9DCC8	TOM20_MOUSE Mitochondrial import receptor subunit TOM20 homolog OS=Mus musculus GN=Tomm20 PE=1 SV=1	19.9796	19.9317	20.1292	19.9198	20.1528	19.6674	19.6345	19.6016	19.7032	19.7117	-0.358946	0.000154403	0.0210944
PG7680	A0A0R4J0S3	A0A0R4J0S3_MOUSE Reticulon 4 interacting protein 1 OS=Mus musculus GN=Rtn4ip1 PE=1 SV=1	20.8922	20.8703	21.0457	20.9458	21.1424	20.5019	20.5528	20.6041	20.6777	20.7667	-0.358661	0.000823366	0.0412096
PG3000	Q8BH95	ECHM_MOUSE Enoyl-CoA hydratase; mitochondrial OS=Mus musculus GN=Echs1 PE=1 SV=1	24.0849	24.3833	24.2227	23.8106	24.3595	23.6574	23.6426	23.9334	24.0365	23.7986	-0.358467	0.0248476	0.257914
PG7679	Q9CQX8	RT36_MOUSE 28S ribosomal protein S36; mitochondrial OS=Mus musculus GN=Mrps36 PE=1 SV=1	20.3805	20.3913	20.5288	20.4881	20.5953	20.0577	20.1245	20.0177	20.1588	20.2348	-0.358108	0.00020799	0.0228563
PG4596	Q9WTP6	KAD2_MOUSE Adenylate kinase 2; mitochondrial OS=Mus musculus GN=Ak2 PE=1 SV=5	22.7513	22.8142	22.5198	22.8321	22.8564	22.3256	22.2874	22.4078	22.4844	22.4913	-0.355465	0.00132258	0.0534844
PG8594	P37804	TAGL_MOUSE Transgelin OS=Mus musculus GN=Tagln PE=1 SV=3	21.8022	20.9699	21.4778	21.8447	20.7541	20.7446	21.6007	20.6463	21.0185	21.0687	-0.353983	0.234811	0.731791
PG216	P51881	ADT2_MOUSE ADP/ATP translocase 2 OS=Mus musculus GN=Slc25a5 PE=1 SV=3	23.5709	23.9002	23.6151	23.4216	23.6405	23.1565	23.3065	23.5033	23.1044	23.3119	-0.353151	0.00958882	0.153876
PG7360	Q9CZ83-2	RM55_MOUSE Isoform 2 of 39S ribosomal protein L55; mitochondrial OS=Mus musculus GN=Mrpl55	19.7323	19.6195	19.7639	19.6573	19.8675	19.3123	19.328	19.343	19.4487	19.4493	-0.351849	0.000157504	0.0209516
PG7359	Q9D1H8	RM53_MOUSE 39S ribosomal protein L53; mitochondrial OS=Mus musculus GN=Mrpl53 PE=1 SV=1	20.9021	20.7599	20.984	20.9645	21.0803	20.5534	20.4786	20.5128	20.6019	20.7881	-0.351201	0.00168925	0.0565511
PG3513	Q80Y14	GLRX5_MOUSE Glutaredoxin-related protein 5; mitochondrial OS=Mus musculus GN=Glrx5 PE=1 SV=2	19.7918	19.604	19.7206	19.8103	19.7363	19.4477	19.2848	19.4045	19.4067	19.3667	-0.350519	5.69784e-05	0.0192015
PG6457	Q8K411	PREP_MOUSE Presequence protease; mitochondrial OS=Mus musculus GN=Pitrm1 PE=1 SV=1	23.1924	23.4128	23.5861	22.6788	22.8084	22.7052	22.6983	22.7453	22.878	22.9006	-0.350221	0.0851999	0.47748
PG5136	Q8BHE8	MAIP1_MOUSE m-AAA protease-interacting protein 1; mitochondrial OS=Mus musculus GN=Maip1 PE=1 SV=1	18.8538	18.8118	19.1319	19.0174	19.174	18.6339	18.5277	18.5852	18.7033	18.7998	-0.347808	0.00382196	0.0870283
PG3211	Q921G7	ETFD_MOUSE Electron transfer flavoprotein-ubiquinone oxidoreductase; mitochondrial OS=Mus musculus GN=Etfdh PE=1 SV=1	24.0066	24.1496	23.8896	24.2136	24.3499	23.6971	23.7709	23.7144	23.688	24.0009	-0.347642	0.00802282	0.139365
PG2287	Q9D1L0	CHCH2_MOUSE Coiled-coil-helix-coiled-coil-helix domain-containing protein 2 OS=Mus musculus GN=Chchd2 PE=2 SV=1	21.0514	21.0276	21.1936	20.9957	21.1783	20.7274	20.7582	20.7518	20.7992	20.6776	-0.346498	5.8925e-05	0.0175215
PG8573	Q91ZE0	TMLH_MOUSE Trimethyllysine dioxygenase; mitochondrial OS=Mus musculus GN=Tmlhe PE=1 SV=2	20.3607	20.2492	20.6186	20.3762	20.5651	19.9632	20.0039	19.9306	20.2362	20.3087	-0.345431	0.010032	0.154608
PG1125	O09165	CASQ1_MOUSE Calsequestrin-1 OS=Mus musculus GN=Casq1 PE=1 SV=3	16.531	16.4176	16.2216	16.3896	16.6853	16.146	16.1242	15.8935	16.1189	16.24	-0.344504	0.00706959	0.129014
PG2777	Q9CQ62	DECR_MOUSE 2;4-dienoyl-CoA reductase; mitochondrial OS=Mus musculus GN=Decr1 PE=1 SV=1	22.6894	22.6928	22.6525	23.0354	23.0719	22.3958	22.4293	22.4973	22.3119	22.8005	-0.341419	0.0256147	0.263713
PG12626	Q5EBQ0	Q5EBQ0_MOUSE Voltage-dependent anion channel 3 OS=Mus musculus GN=Vdac3 PE=2 SV=1	23.0365	23.1426	22.9899	23.0352	23.0344	22.6383	22.7395	22.4975	22.7711	22.8904	-0.340387	0.00134089	0.0533708
PG2414	Q8BGD8	COA6_MOUSE Cytochrome c oxidase assembly factor 6 homolog OS=Mus musculus GN=Coa6 PE=1 SV=1	18.3324	18.3104	18.3204	18.1081	18.3839	17.9642	17.8777	18.1403	17.9356	17.8419	-0.339069	0.00130464	0.053185
PG2485	P52825	CPT2_MOUSE Carnitine O-palmitoyltransferase 2; mitochondrial OS=Mus musculus GN=Cpt2 PE=1 SV=2	22.235	22.2609	22.4739	22.5259	22.6498	21.9327	21.9897	22.1244	22.1221	22.2817	-0.338985	0.00948367	0.153654
PG4450	Q8BKZ9	ODPX_MOUSE Pyruvate dehydrogenase protein X component; mitochondrial OS=Mus musculus GN=Pdhx PE=1 SV=1	22.5657	22.5095	22.6928	22.6696	22.8088	22.2133	22.2716	22.2796	22.3556	22.4339	-0.33848	0.000783653	0.041264
PG9152	Q8JZU2	TXTP_MOUSE Tricarboxylate transport protein; mitochondrial OS=Mus musculus GN=Slc25a1 PE=1 SV=1	18.5989	18.2831	18.6924	18.425	18.437	18.1428	18.2842	18.0074	18.1392	18.1773	-0.337102	0.00393814	0.088476
PG1595	P54320	ELN_MOUSE Elastin OS=Mus musculus GN=Eln PE=1 SV=2	21.1164	20.4248	20.9937	21.2099	20.1019	20.1045	21.6572	19.883	20.0872	20.4301	-0.336955	0.406455	0.874308
PG7675	Q3TKB7	Q3TKB7_MOUSE Putative uncharacterized protein OS=Mus musculus GN=Mrps18b PE=2 SV=1	18.709	18.7369	18.9508	18.7753	18.9075	18.4762	18.4594	18.5168	18.5188	18.4309	-0.335477	0.000168543	0.0212993
PG10213	A0A1B0GRS7	A0A1B0GRS7_MOUSE Trafficking kinesin-binding protein 1 OS=Mus musculus GN=Trak1 PE=1 SV=1	19.2294	19.2349	19.3199	19.1677	19.5088	18.9112	18.9476	18.9527	19.0181	18.9552	-0.335169	0.000627412	0.0386771
PG7428	Q9D8P4	RM17_MOUSE 39S ribosomal protein L17; mitochondrial OS=Mus musculus GN=Mrpl17 PE=1 SV=1	18.714	18.4426	18.7779	18.8796	18.8788	18.2696	18.3502	18.242	18.3984	18.7599	-0.33455	0.0263645	0.267617
PG2398	Q8BH59	CMC1_MOUSE Calcium-binding mitochondrial carrier protein Aralar1 OS=Mus musculus GN=Slc25a12 PE=1 SV=1	23.2008	23.2317	23.2525	23.2526	23.4512	22.8258	22.915	22.9097	22.9714	23.0959	-0.334206	0.000719859	0.0391273
PG824	Q03265	ATPA_MOUSE ATP synthase subunit alpha; mitochondrial OS=Mus musculus GN=Atp5a1 PE=1 SV=1	26.4511	26.6986	26.7517	26.6145	26.4868	26.1776	26.1654	26.3307	26.3429	26.3166	-0.33391	0.00143077	0.053574
PG12923	Q8R5L1	Q8R5L1_MOUSE Complement component 1 Q subcomponent-binding protein; mitochondrial OS=Mus musculus GN=C1qbp PE=1 SV=1	21.0512	21.1028	21.2603	21.1602	21.4066	20.7498	20.883	20.7402	20.9375	21.0021	-0.333711	0.00344824	0.0850281
PG7704	P58064	RT06_MOUSE 28S ribosomal protein S6; mitochondrial OS=Mus musculus GN=Mrps6 PE=1 SV=3	20.195	20.1544	20.312	20.2578	20.3753	19.8738	19.9153	19.9087	19.9742	19.9615	-0.332218	6.2373e-05	0.0175165
PG5391	Q3UA17	Q3UA17_MOUSE Putative uncharacterized protein OS=Mus musculus GN=Mtch2 PE=2 SV=1	21.3731	21.3037	21.4804	21.4162	21.5909	21.0532	21.0531	21.0454	21.1103	21.2464	-0.331183	0.000686187	0.0389732
PG7611	Q5SUD5	Q5SUD5_MOUSE Protein SCO1 homolog; mitochondrial OS=Mus musculus GN=Sco1 PE=1 SV=1	19.7878	19.7674	19.8828	19.747	19.9448	19.4553	19.448	19.5025	19.4847	19.5875	-0.330355	8.41461e-05	0.0184938
PG1095	P47934	CACP_MOUSE Carnitine O-acetyltransferase OS=Mus musculus GN=Crat PE=1 SV=3	23.4031	23.6453	23.3525	23.5251	23.6507	23.1879	23.2207	23.2751	22.8947	23.352	-0.329249	0.0104495	0.156744
PG5733	Q9CQE1	NPS3B_MOUSE Protein NipSnap homolog 3B OS=Mus musculus GN=Nipsnap3b PE=1 SV=1	19.2177	19.1023	19.3512	19.1532	19.365	18.8603	18.9226	18.7264	18.9274	19.1087	-0.328823	0.00362516	0.0872638
PG7386	Q8VDT9	RM50_MOUSE 39S ribosomal protein L50; mitochondrial OS=Mus musculus GN=Mrpl50 PE=1 SV=2	20.1145	19.9583	20.2277	20.1406	20.3316	19.7773	19.7642	19.7655	19.916	19.9151	-0.326951	0.00185296	0.0596612
PG3872	Q9WU62	INCE_MOUSE Inner centromere protein OS=Mus musculus GN=Incenp PE=1 SV=2	17.0969	16.7802	16.7755	16.9872	17.071	16.9701	16.5025	15.6331	17.0908	16.8799	-0.326869	0.266243	0.760372
PG5720	O35683	NDUA1_MOUSE NADH dehydrogenase [ubiquinone] 1 alpha subcomplex subunit 1 OS=Mus musculus GN=Ndufa1 PE=1 SV=1	18.8388	18.7926	18.9512	18.6239	19.1702	18.4707	18.5437	18.4084	18.5703	18.75	-0.326719	0.0160422	0.199737
PG3373	Q9CQ92	FIS1_MOUSE Mitochondrial fission 1 protein OS=Mus musculus GN=Fis1 PE=1 SV=1	21.2529	20.9836	21.1858	21.2175	21.3305	20.7798	20.7714	20.8727	20.8673	21.0457	-0.326681	0.00263377	0.075219
PG18322	Q8BSB5	Q8BSB5_MOUSE Putative uncharacterized protein (Fragment) OS=Mus musculus GN=Stag2 PE=2 SV=1	19.1839	19.0615	19.2451	19.2388	19.3413	18.7972	18.8605	18.8001	18.8778	19.1034	-0.326319	0.00200281	0.0636739
PG10239	A7UAK5	A7UAK5_MOUSE 6-phosphofructo-2-kinase/fructose-2; 6-biphosphatase 3 splice variant 2 OS=Mus musculus GN=Pfkfb3 PE=1 SV=1	19.0317	18.7796	19.0699	18.8667	18.8929	18.6679	18.6486	18.5675	18.5791	18.5478	-0.326001	0.000542312	0.035602
PG8634	Q9WVA2	TIM8A_MOUSE Mitochondrial import inner membrane translocase subunit Tim8 A OS=Mus musculus GN=Timm8a1 PE=1 SV=1	20.8992	20.9241	21.0365	21.0169	21.1559	20.6293	20.6276	20.6885	20.6984	20.7619	-0.325386	0.000243217	0.0241065
PG2999	Q99JY0	ECHB_MOUSE Trifunctional enzyme subunit beta; mitochondrial OS=Mus musculus GN=Hadhb PE=1 SV=1	24.3078	24.3954	24.5341	24.5006	24.7545	24.0431	24.0983	24.134	24.1782	24.4135	-0.325059	0.0110783	0.161387
PG9312	Q78IK2	USMG5_MOUSE Up-regulated during skeletal muscle growth protein 5 OS=Mus musculus GN=Usmg5 PE=1 SV=1	21.9603	22.2085	21.1781	22.2031	22.1968	21.637	21.6224	21.6091	21.2402	22.0133	-0.324965	0.20083	0.683632
PG1040	Q3TDN8	Q3TDN8_MOUSE Putative uncharacterized protein OS=Mus musculus GN=Bphl PE=2 SV=1	20.322	20.2661	20.4641	20.2904	20.45	19.9574	20.031	20.0994	20.0496	20.0371	-0.323618	0.000128801	0.0217042
PG2200	Q0VGR5	Q0VGR5_MOUSE CDK5 regulatory subunit associated protein 2 OS=Mus musculus GN=Cdk5rap2 PE=2 SV=1	18.1978	18.28	18.427	18.2859	18.4874	17.8959	18.0607	17.8869	18.0996	18.1311	-0.320774	0.00247949	0.0724499
PG4207	Q60597	ODO1_MOUSE 2-oxoglutarate dehydrogenase; mitochondrial OS=Mus musculus GN=Ogdh PE=1 SV=3	24.6671	24.8954	24.709	24.7559	24.9189	24.3945	24.4768	24.576	24.3897	24.5057	-0.320713	0.000794064	0.0413823
PG709	Q06185	ATP5I_MOUSE ATP synthase subunit e; mitochondrial OS=Mus musculus GN=Atp5i PE=1 SV=2	22.4752	22.093	22.0861	22.4814	22.3738	21.9387	21.9202	22.2188	21.6925	22.1359	-0.320693	0.0364644	0.318905
PG283	Q9CZS1	AL1B1_MOUSE Aldehyde dehydrogenase X; mitochondrial OS=Mus musculus GN=Aldh1b1 PE=1 SV=1	23.56	23.5354	23.6876	23.6387	23.7319	23.246	23.294	23.2099	23.3612	23.4457	-0.319389	0.000459472	0.0336605
PG9257	Q9CQY6	UQCC2_MOUSE Ubiquinol-cytochrome-c reductase complex assembly factor 2 OS=Mus musculus GN=Uqcc2 PE=1 SV=1	20.5065	20.4274	20.5632	20.6228	20.7821	20.2223	20.2018	20.1423	20.3701	20.3748	-0.318136	0.00305916	0.0805439
PG4489	Q64339	ISG15_MOUSE Ubiquitin-like protein ISG15 OS=Mus musculus GN=Isg15 PE=1 SV=4	17.0736	17.0247	17.0348	17.7863	17.2507	16.8159	16.8503	16.7416	16.8327	17.3406	-0.317791	0.115094	0.552518
PG5985	Q8BFP9	PDK1_MOUSE [Pyruvate dehydrogenase (acetyl-transferring)] kinase isozyme 1; mitochondrial OS=Mus musculus GN=Pdk1 PE=1 SV=2	22.2051	22.131	22.3622	22.0907	22.4336	21.8075	21.9353	21.8585	21.9698	22.0657	-0.317159	0.00413088	0.0903965
PG58	Q8JZN5	ACAD9_MOUSE Acyl-CoA dehydrogenase family member 9; mitochondrial OS=Mus musculus GN=Acad9 PE=1 SV=2	22.8546	22.8577	23.0469	22.9491	23.1495	22.559	22.6189	22.5664	22.706	22.8231	-0.316886	0.0029871	0.0807468
PG5764	A0A0R4J275	A0A0R4J275_MOUSE NADH dehydrogenase [ubiquinone] 1 alpha subcomplex subunit 12 OS=Mus musculus GN=Ndufa12 PE=1 SV=1	23.2077	23.4372	22.6836	23.2751	23.4453	22.8594	22.8577	22.8073	22.8939	23.0645	-0.313221	0.0645219	0.420848
PG1002	Q5XK33	Q5XK33_MOUSE Succinate dehydrogenase complex; subunit C; integral membrane protein OS=Mus musculus GN=Sdhc PE=2 SV=1	20.1614	20.3901	20.5107	20.1215	20.5266	19.8275	20.0188	20.0508	20.1703	20.0788	-0.312811	0.0157066	0.198492
PG3102	Q9CR98	F136A_MOUSE Protein FAM136A OS=Mus musculus GN=Fam136a PE=1 SV=1	19.5132	19.4797	19.5679	19.6293	19.7298	19.2391	19.1445	19.2718	19.3377	19.3634	-0.312711	0.000722497	0.0388538
PG4216	O08600	NUCG_MOUSE Endonuclease G; mitochondrial OS=Mus musculus GN=Endog PE=1 SV=1	20.5665	20.5069	20.6223	20.6973	20.8159	20.2627	20.276	20.3101	20.3314	20.4669	-0.312333	0.00133301	0.0534788
PG8332	Q8BYM8	SYCM_MOUSE Probable cysteine--tRNA ligase; mitochondrial OS=Mus musculus GN=Cars2 PE=1 SV=2	18.4285	18.2393	18.6089	18.3955	18.6486	18.0122	18.1798	18.1389	18.2119	18.2241	-0.310799	0.00600012	0.114456
PG323	Q9R0X4	ACOT9_MOUSE Acyl-coenzyme A thioesterase 9; mitochondrial OS=Mus musculus GN=Acot9 PE=1 SV=1	21.3647	21.3044	21.5456	21.4657	21.6039	21.057	21.1395	21.0171	21.1996	21.3219	-0.309811	0.00392381	0.0885498
PG1584	Q9CZR8	EFTS_MOUSE Elongation factor Ts; mitochondrial OS=Mus musculus GN=Tsfm PE=1 SV=1	21.7576	21.8046	21.9196	21.8712	21.9858	21.4575	21.5585	21.5478	21.6102	21.6176	-0.309441	0.000249331	0.0233398
PG7616	Q9CQE3	RT17_MOUSE 28S ribosomal protein S17; mitochondrial OS=Mus musculus GN=Mrps17 PE=1 SV=1	18.6551	18.4812	18.7043	18.6801	18.788	18.261	18.2903	18.34	18.3345	18.5373	-0.3091	0.00221189	0.0669526
PG6058	Q922H2	PDK3_MOUSE [Pyruvate dehydrogenase (acetyl-transferring)] kinase isozyme 3; mitochondrial OS=Mus musculus GN=Pdk3 PE=1 SV=1	21.5393	21.6189	21.7158	21.6842	21.8021	21.2626	21.4194	21.2356	21.3971	21.5047	-0.308185	0.0017806	0.058447
PG6973	Q8BMD8	SCMC1_MOUSE Calcium-binding mitochondrial carrier protein SCaMC-1 OS=Mus musculus GN=Slc25a24 PE=1 SV=1	21.3236	21.1414	21.4057	21.2212	21.374	20.9545	21.0038	20.8363	21.0089	21.1218	-0.308107	0.00183169	0.0597372
PG5238	Q922Q1	MARC2_MOUSE Mitochondrial amidoxime reducing component 2 OS=Mus musculus GN=Marc2 PE=1 SV=1	22.0302	21.9408	22.078	22.0333	22.0738	21.6727	21.7671	21.6985	21.6816	21.7974	-0.307737	2.19936e-05	0.0158825
PG8672	P97493	THIOM_MOUSE Thioredoxin; mitochondrial OS=Mus musculus GN=Txn2 PE=1 SV=1	20.3998	20.2901	20.4806	20.4835	20.3601	20.1214	20.0588	20.0743	20.0723	20.1493	-0.307582	6.47734e-05	0.0163717
PG193	Q07417	ACADS_MOUSE Short-chain specific acyl-CoA dehydrogenase; mitochondrial OS=Mus musculus GN=Acads PE=1 SV=2	23.4051	23.4615	23.5505	23.5472	23.6976	23.1094	23.1873	23.2155	23.2778	23.3368	-0.30704	0.00122642	0.0512358
PG877	P56480	ATPB_MOUSE ATP synthase subunit beta; mitochondrial OS=Mus musculus GN=Atp5b PE=1 SV=2	25.8196	25.9644	26.0271	25.9876	26.1046	25.5595	25.6768	25.6808	25.6536	25.8	-0.306495	0.000971348	0.0467629
PG7693	O35680	RT12_MOUSE 28S ribosomal protein S12; mitochondrial OS=Mus musculus GN=Mrps12 PE=2 SV=1	20.1509	20.1127	20.2315	20.183	20.2993	19.8544	19.8572	19.8464	19.9538	19.9368	-0.305746	5.77944e-05	0.0182586
PG5206	Q3UMR5	MCU_MOUSE Calcium uniporter protein; mitochondrial OS=Mus musculus GN=Mcu PE=1 SV=2	21.3113	21.0647	21.203	21.1323	21.1645	20.868	20.9457	20.7317	20.868	20.9358	-0.305336	0.000605612	0.0377944
PG6304	Q9D3P8	PLRKT_MOUSE Plasminogen receptor (KT) OS=Mus musculus GN=Plgrkt PE=1 SV=1	19.4731	19.396	19.6006	19.8814	19.8029	19.2387	19.2188	19.2005	19.2515	19.7179	-0.305306	0.0543275	0.388438
PG3433	Q3UG34	Q3UG34_MOUSE Putative uncharacterized protein OS=Mus musculus GN=Fxn PE=2 SV=1	18.4827	18.3364	18.6573	18.5632	18.7398	18.1925	18.1374	18.2493	18.2915	18.3851	-0.304719	0.00580472	0.112859
PG5585	Q4VAE8	Q4VAE8_MOUSE Ndufb4 protein (Fragment) OS=Mus musculus GN=Ndufb4 PE=2 SV=1	21.4827	21.3298	21.4662	21.5613	21.6029	21.1518	21.0947	21.1611	21.2031	21.3163	-0.303193	0.0009639	0.0468506
PG10671	Q61931	Q61931_MOUSE Uncharacterized protein (Fragment) OS=Mus musculus PE=2 SV=1	18.8375	18.407	18.1704	19.1109	18.569	18.2933	17.9245	18.947	18.0414	18.3858	-0.30054	0.249313	0.744845
PG1266	Q9CR13	CG055_MOUSE UPF0562 protein C7orf55 homolog OS=Mus musculus PE=1 SV=1	16.9924	16.8725	16.9105	16.8294	16.9945	16.4571	16.5712	16.6994	16.6195	16.7498	-0.30045	0.00110742	0.04954
PG7442	Q9CQL4	RM20_MOUSE 39S ribosomal protein L20; mitochondrial OS=Mus musculus GN=Mrpl20 PE=1 SV=1	19.4318	19.6022	19.6091	19.7029	19.8687	19.1822	19.3052	19.2113	19.4484	19.5694	-0.299633	0.0189565	0.217784
PG5379	Q91VR7	MLP3A_MOUSE Microtubule-associated proteins 1A/1B light chain 3A OS=Mus musculus GN=Map1lc3a PE=1 SV=1	20.1818	19.4489	19.5762	19.7937	19.7325	19.4475	19.6191	19.428	19.3192	19.4254	-0.298793	0.0555446	0.391057
PG7338	Q9D7N6	RM30_MOUSE 39S ribosomal protein L30; mitochondrial OS=Mus musculus GN=Mrpl30 PE=1 SV=1	20.0162	20.0025	20.1755	20.0662	20.2527	19.6781	19.849	19.7299	19.8733	19.892	-0.298164	0.0016646	0.056097
PG3261	Q9WVH9	FBLN5_MOUSE Fibulin-5 OS=Mus musculus GN=Fbln5 PE=1 SV=1	22.6106	21.8616	22.4788	22.7858	21.7523	21.6482	23.1685	21.545	21.7136	21.9309	-0.29656	0.437941	0.895184
PG2364	Q8C196	CPSM_MOUSE Carbamoyl-phosphate synthase [ammonia]; mitochondrial OS=Mus musculus GN=Cps1 PE=1 SV=2	20.8139	20.9929	21.269	21.6534	21.0535	20.6825	20.9672	20.5264	20.921	21.2152	-0.294071	0.154233	0.620243
PG5587	Q9D6J6	NDUV2_MOUSE NADH dehydrogenase [ubiquinone] flavoprotein 2; mitochondrial OS=Mus musculus GN=Ndufv2 PE=1 SV=2	22.3729	22.5699	22.3298	22.5275	22.7071	22.0697	22.1865	22.1486	22.262	22.3801	-0.29205	0.00963925	0.152747
PG7382	Q8BU88	RM22_MOUSE 39S ribosomal protein L22; mitochondrial OS=Mus musculus GN=Mrpl22 PE=1 SV=1	18.9194	18.886	19.1548	19.0334	19.289	18.6283	18.7346	18.6724	18.862	18.9252	-0.291993	0.0142674	0.187816
PG7633	Q5U5I3	Q5U5I3_MOUSE 28S ribosomal protein S18a; mitochondrial OS=Mus musculus GN=Mrps18a PE=1 SV=1	19.6623	19.7092	19.8881	19.8434	19.9139	19.471	19.5342	19.4419	19.5209	19.589	-0.291992	0.00081331	0.0415278
PG13073	Q91X76	Q91X76_MOUSE 5'-nucleotidase domain containing 2 OS=Mus musculus GN=Nt5dc2 PE=1 SV=1	21.1601	20.9923	21.1868	21.0543	21.1695	20.7539	20.8531	20.7495	20.797	20.957	-0.290465	0.000671382	0.0385673
PG7826	Q99JR1	SFXN1_MOUSE Sideroflexin-1 OS=Mus musculus GN=Sfxn1 PE=1 SV=3	20.1818	19.921	20.1209	20.0326	20.0433	19.8072	19.8617	19.6016	19.7925	19.7843	-0.290423	0.00162893	0.0563993
PG7678	Q9JIK9	RT34_MOUSE 28S ribosomal protein S34; mitochondrial OS=Mus musculus GN=Mrps34 PE=1 SV=1	20.5981	20.525	20.7019	20.7252	20.8503	20.2763	20.3169	20.4154	20.3958	20.5459	-0.290044	0.0039899	0.0880744
PG12685	Q99N15	Q99N15_MOUSE 17beta-hydroxysteroid dehydrogenase type 10/short chain L-3-hydroxyacyl-CoA dehydrogenase OS=Mus musculus GN=Hsd17b10 PE=1 SV=1	21.0405	20.971	21.1937	21.1048	21.2589	20.7607	20.7988	20.7785	20.8553	20.9266	-0.289785	0.0012773	0.0524932
PG12768	Q3UIK0	Q3UIK0_MOUSE Myosin-binding protein C; cardiac-type OS=Mus musculus GN=Mybpc3 PE=1 SV=1	22.4681	22.6842	22.8102	22.4489	22.5832	22.3654	22.4397	22.0818	22.1351	22.5241	-0.289672	0.0295589	0.286796
PG7342	Q9Z2Q5	RM40_MOUSE 39S ribosomal protein L40; mitochondrial OS=Mus musculus GN=Mrpl40 PE=1 SV=2	20.7176	20.7042	20.832	20.8223	20.9665	20.4414	20.4605	20.5016	20.5432	20.6506	-0.289053	0.00135503	0.0526895
PG5695	Q91WD5	NDUS2_MOUSE NADH dehydrogenase [ubiquinone] iron-sulfur protein 2; mitochondrial OS=Mus musculus GN=Ndufs2 PE=1 SV=1	22.5782	22.608	22.7711	22.7079	22.8788	22.3331	22.3771	22.3521	22.4433	22.5937	-0.288951	0.00398849	0.0884287
PG858	Q9CQY3	Q9CQY3_MOUSE Putative uncharacterized protein OS=Mus musculus GN=Atp5l PE=2 SV=1	21.9632	21.7354	21.956	21.9539	21.9775	21.5219	21.534	21.7362	21.6297	21.7246	-0.287921	0.00206742	0.0649118
PG796	A0A0R4J023	A0A0R4J023_MOUSE Methylglutaconyl-CoA hydratase; mitochondrial OS=Mus musculus GN=Auh PE=1 SV=1	20.7139	20.6554	20.8585	20.791	20.9219	20.4157	20.4734	20.4414	20.5499	20.6236	-0.287331	0.00155753	0.0554445
PG3856	Q60960	IMA5_MOUSE Importin subunit alpha-5 OS=Mus musculus GN=Kpna1 PE=1 SV=2	20.8702	21.133	19.9966	20.9087	20.958	20.9252	20.8815	19.42	20.1729	21.0329	-0.286803	0.455684	0.903328
PG5645	Q9CR61	NDUB7_MOUSE NADH dehydrogenase [ubiquinone] 1 beta subcomplex subunit 7 OS=Mus musculus GN=Ndufb7 PE=1 SV=3	20.1505	20.0336	20.236	20.4781	20.5102	20.0201	19.8354	19.9059	20.0304	20.1828	-0.286745	0.0313458	0.296173
PG5110	Q922B1	MACD1_MOUSE O-acetyl-ADP-ribose deacetylase MACROD1 OS=Mus musculus GN=Macrod1 PE=1 SV=2	22.0701	22.5652	22.7532	22.1179	21.406	21.9282	21.7903	22.4445	21.3968	21.9201	-0.286494	0.34842	0.834721
PG2549	P49025-5	CTRO_MOUSE Isoform 5 of Citron Rho-interacting kinase OS=Mus musculus GN=Cit	15.5527	15.3854	15.6009	16.8671	15.551	15.4556	15.5594	15.1468	15.4199	15.9492	-0.285195	0.371033	0.849444
PG44	Q3URE1	ACSF3_MOUSE Acyl-CoA synthetase family member 3; mitochondrial OS=Mus musculus GN=Acsf3 PE=1 SV=2	17.8279	17.227	17.8422	17.8357	17.9156	17.4626	17.3471	17.2852	17.517	17.6127	-0.284753	0.0756289	0.451364
PG3776	Q2TPA8	HSDL2_MOUSE Hydroxysteroid dehydrogenase-like protein 2 OS=Mus musculus GN=Hsdl2 PE=1 SV=1	22.7028	22.714	22.9804	23.2598	23.2993	22.5195	22.5025	22.7933	22.7429	22.9746	-0.284704	0.10475	0.532172
PG5005	Q5FW53	MBPHL_MOUSE Myosin-binding protein H-like OS=Mus musculus GN=Mybphl PE=1 SV=1	21.5312	20.3401	21.2782	21.3867	20.9264	20.6669	20.9193	19.8061	21.0989	21.5481	-0.284654	0.450528	0.901593
PG91	A0A0R4J0P1	A0A0R4J0P1_MOUSE Acyl-Coenzyme A dehydrogenase family; member 8 OS=Mus musculus GN=Acad8 PE=1 SV=1	21.3037	21.307	21.5076	21.4512	21.585	21.0642	21.1241	21.0186	21.1865	21.3414	-0.283948	0.00703086	0.128771
PG6599	P35700	PRDX1_MOUSE Peroxiredoxin-1 OS=Mus musculus GN=Prdx1 PE=1 SV=1	21.8571	22.2711	22.4486	21.5535	20.0299	20.1668	20.1987	22.4225	22.5149	21.438	-0.283862	0.682321	0.979312
PG6050	Q540F5	Q540F5_MOUSE CTP:ethanolaminephosphate cytidylyltransferase OS=Mus musculus PE=4 SV=1	20.8837	21.3781	19.7226	20.8005	20.9397	21.1315	19.1716	20.8375	20.2263	20.9423	-0.283081	0.546692	0.942862
PG7705	Q9D125	RT25_MOUSE 28S ribosomal protein S25; mitochondrial OS=Mus musculus GN=Mrps25 PE=1 SV=1	20.2985	20.3472	20.4929	20.4365	20.542	20.0257	20.127	20.1223	20.1746	20.2709	-0.27934	0.0016521	0.0564292
PG2423	Q70YN3	Q70YN3_MOUSE Cytochrome c oxidase subunit 1 OS=Mus musculus GN=COI PE=3 SV=1	17.4149	17.6186	17.8301	17.3234	17.8912	17.2554	17.4176	17.1412	17.4237	17.4438	-0.279311	0.0576332	0.395832
PG17164	Q8CF78	Q8CF78_MOUSE Putative uncharacterized protein OS=Mus musculus PE=2 SV=1	22.9095	23.0587	23.1879	22.7081	22.7045	22.4414	23.2147	22.3142	22.5039	22.7015	-0.278573	0.169353	0.641255
PG7355	Q9D1I6	RM14_MOUSE 39S ribosomal protein L14; mitochondrial OS=Mus musculus GN=Mrpl14 PE=1 SV=1	20.454	20.4348	20.5041	20.3546	20.5819	20.1317	20.1496	20.2988	20.1933	20.1658	-0.278033	0.000401284	0.0321988
PG8688	Q8BWT1	THIM_MOUSE 3-ketoacyl-CoA thiolase; mitochondrial OS=Mus musculus GN=Acaa2 PE=1 SV=3	25.1874	24.9818	25.1969	25.3727	25.248	24.7694	24.8234	24.9636	24.9556	25.0847	-0.278004	0.0108992	0.16016
PG8856	Q4VAE3	TMM65_MOUSE Transmembrane protein 65 OS=Mus musculus GN=Tmem65 PE=1 SV=1	20.0039	20.0008	20.1358	20.2749	20.3651	19.749	19.8871	19.6915	19.9156	20.1507	-0.277348	0.0330781	0.304014
PG406	Q9CQR4	ACO13_MOUSE Acyl-coenzyme A thioesterase 13 OS=Mus musculus GN=Acot13 PE=1 SV=1	22.0845	22.4382	22.632	22.2205	21.799	21.9131	21.8887	21.9316	21.9521	22.1054	-0.276684	0.0994934	0.515307
PG2907	Q99M87	DNJA3_MOUSE DnaJ homolog subfamily A member 3; mitochondrial OS=Mus musculus GN=Dnaja3 PE=1 SV=1	18.9887	18.9179	19.0986	18.9616	19.2363	18.7126	18.6533	18.7698	18.8263	18.8579	-0.276605	0.00368524	0.0878724
PG3210	Q9D172	ES1_MOUSE ES1 protein homolog; mitochondrial OS=Mus musculus GN=D10Jhu81e PE=1 SV=1	22.9035	22.7681	22.7191	23.0185	23.0263	22.5022	22.6434	22.5457	22.6536	22.7083	-0.276453	0.00548819	0.109225
PG1812	Q3TQB2-2	FXRD1_MOUSE Isoform 2 of FAD-dependent oxidoreductase domain-containing protein 1 OS=Mus musculus GN=Foxred1	19.4928	19.4946	19.6777	19.7432	19.9495	19.2677	19.3128	19.2423	19.4871	19.6692	-0.275739	0.0467653	0.36091
PG5769	Q99LY9	NDUS5_MOUSE NADH dehydrogenase [ubiquinone] iron-sulfur protein 5 OS=Mus musculus GN=Ndufs5 PE=1 SV=3	19.9334	19.8925	19.9572	20.0215	20.3531	19.7414	19.6256	19.624	19.7738	20.018	-0.274984	0.0368335	0.321579
PG14665	Q2TAW4	Q2TAW4_MOUSE Myosin; heavy polypeptide 6; cardiac muscle; alpha OS=Mus musculus GN=Myh6 PE=2 SV=1	27.0274	27.1528	27.1189	27.5991	27.4027	26.8303	26.926	26.9928	26.9911	27.1897	-0.274209	0.052382	0.383755
PG8890	Q8R4P4	TMC2_MOUSE Transmembrane channel-like protein 2 OS=Mus musculus GN=Tmc2 PE=2 SV=1	17.8683	17.8858	18.1459	18.0169	18.2359	17.6032	17.8178	17.6142	17.8745	17.8791	-0.272831	0.0204821	0.229572
PG7423	Q99N92	RM27_MOUSE 39S ribosomal protein L27; mitochondrial OS=Mus musculus GN=Mrpl27 PE=1 SV=1	20.6196	20.5633	20.7455	20.5813	20.7962	20.302	20.3376	20.4189	20.431	20.4578	-0.271702	0.00114323	0.0489741
PG5198	Q9D1I5	MCEE_MOUSE Methylmalonyl-CoA epimerase; mitochondrial OS=Mus musculus GN=Mcee PE=1 SV=1	19.901	19.719	20.0206	19.7726	20.024	19.5255	19.6122	19.5818	19.7425	19.618	-0.271451	0.00544441	0.109212
PG2442	Q921H9	COA7_MOUSE Cytochrome c oxidase assembly factor 7 OS=Mus musculus GN=Coa7 PE=1 SV=1	20.9972	20.9487	21.1466	21.0429	21.2078	20.744	20.7615	20.8159	20.7738	20.8907	-0.27145	0.00107487	0.0489508
PG5893	A0A075DCA9	A0A075DCA9_MOUSE NADH-ubiquinone oxidoreductase chain 1 OS=Mus musculus GN=ND1 PE=3 SV=1	20.1211	20.295	20.472	20.1729	20.595	19.8646	20.1166	19.7062	20.2171	20.3952	-0.271262	0.112626	0.549544
PG5814	Q9CWG8	NDUF7_MOUSE Protein arginine methyltransferase NDUFAF7; mitochondrial OS=Mus musculus GN=Ndufaf7 PE=1 SV=4	20.127	19.9744	20.2618	20.1462	20.3015	19.7545	19.9184	19.7591	19.9506	20.0746	-0.270748	0.0119768	0.171026
PG13473	Q6PHC1	Q6PHC1_MOUSE Alpha-enolase OS=Mus musculus GN=Eno1 PE=1 SV=1	24.497	24.5919	24.596	24.3023	24.3157	24.3999	23.8444	24.2206	24.2028	24.2871	-0.269631	0.0446207	0.355771
PG12819	Q9CZN7	Q9CZN7_MOUSE Serine hydroxymethyltransferase OS=Mus musculus GN=Shmt2 PE=1 SV=1	23.6217	23.8144	23.8176	23.5169	23.8601	23.4021	23.5142	23.4441	23.4189	23.5049	-0.269306	0.00503254	0.10426
PG8564	Q9D880	TIM50_MOUSE Mitochondrial import inner membrane translocase subunit TIM50 OS=Mus musculus GN=Timm50 PE=1 SV=1	22.7966	22.8375	22.459	22.7209	22.8265	22.4765	22.4616	22.4733	22.4385	22.446	-0.268919	0.00520007	0.107293
PG1577	Q99J39	DCMC_MOUSE Malonyl-CoA decarboxylase; mitochondrial OS=Mus musculus GN=Mlycd PE=1 SV=1	19.5497	19.5145	19.745	19.7156	19.9342	19.2816	19.3709	19.4093	19.4244	19.633	-0.267937	0.0225469	0.243016
PG2507	Q8K1Z0	COQ9_MOUSE Ubiquinone biosynthesis protein COQ9; mitochondrial OS=Mus musculus GN=Coq9 PE=1 SV=1	22.3421	22.0469	22.0504	22.1434	22.447	21.748	21.8411	21.9519	22.0138	22.1401	-0.266981	0.0351351	0.313793
PG5703	Q04690	NF1_MOUSE Neurofibromin OS=Mus musculus GN=Nf1 PE=1 SV=1	17.1776	17.4316	17.5904	17.4599	17.7634	17.0682	17.3141	16.9895	17.2889	17.4279	-0.26686	0.067738	0.428555
PG3678	Q3UMP2	Q3UMP2_MOUSE Putative uncharacterized protein OS=Mus musculus GN=Hmgcl PE=2 SV=1	21.3044	21.2556	21.498	21.3955	21.5532	21.0583	21.0922	21.0835	21.2614	21.1857	-0.265129	0.00448683	0.0945043
PG7687	Q8BK72	RT27_MOUSE 28S ribosomal protein S27; mitochondrial OS=Mus musculus GN=Mrps27 PE=1 SV=2	21.4834	21.5056	21.6371	21.5275	21.6857	21.2459	21.2721	21.354	21.3161	21.3283	-0.264567	0.000324828	0.0293212
PG10054	F8VPK0	F8VPK0_MOUSE Protein Ttc37 OS=Mus musculus GN=Ttc37 PE=1 SV=1	19.3619	18.7828	19.3138	19.634	19.8551	18.8999	19.1184	19.3447	19.0386	19.2235	-0.264507	0.213851	0.702869
PG7327	Q9CQF0	RM11_MOUSE 39S ribosomal protein L11; mitochondrial OS=Mus musculus GN=Mrpl11 PE=1 SV=1	21.92	21.8703	22.0633	21.9932	22.1483	21.6434	21.7146	21.6874	21.7737	21.8534	-0.264504	0.00263457	0.0748193
PG5377	G3UVW1	G3UVW1_MOUSE Mpv17 transgene; kidney disease mutant; isoform CRA_b OS=Mus musculus GN=Mpv17 PE=1 SV=1	19.2834	19.1141	19.3492	19.2069	19.4081	18.9009	18.9049	18.9116	19.1531	19.1704	-0.264121	0.0118138	0.169173
PG2138	Q8BIG7	CMTD1_MOUSE Catechol O-methyltransferase domain-containing protein 1 OS=Mus musculus GN=Comtd1 PE=1 SV=1	20.0675	20.0477	20.1481	20.0977	20.2305	19.7944	19.8372	19.8343	19.8972	19.9154	-0.262619	0.000163137	0.0211446
PG7356	Q9CPR5	RM15_MOUSE 39S ribosomal protein L15; mitochondrial OS=Mus musculus GN=Mrpl15 PE=1 SV=1	20.6096	20.5508	20.6815	20.7105	20.7634	20.3864	20.3162	20.503	20.3772	20.421	-0.262374	0.000632631	0.0385286
PG5438	O70468	MYPC3_MOUSE Myosin-binding protein C; cardiac-type OS=Mus musculus GN=Mybpc3 PE=1 SV=1	20.5545	20.9881	18.3707	20.6288	20.1271	20.5397	20.3267	21.214	16.6985	20.579	-0.262249	0.785031	0.988131
PG3637	Q9D0S9	HINT2_MOUSE Histidine triad nucleotide-binding protein 2; mitochondrial OS=Mus musculus GN=Hint2 PE=1 SV=1	21.1691	20.9955	21.2279	21.2668	21.2926	20.8731	20.8483	20.9153	20.9733	21.0317	-0.262053	0.00306443	0.080262
PG337	Q3UJW1	Q3UJW1_MOUSE Putative uncharacterized protein OS=Mus musculus GN=Aldh2 PE=2 SV=1	22.9493	22.8399	23.132	23.0443	23.0312	22.6932	22.7716	22.6149	22.7376	22.8693	-0.262029	0.00372824	0.0872522
PG7631	Q9CPX7	RT16_MOUSE 28S ribosomal protein S16; mitochondrial OS=Mus musculus GN=Mrps16 PE=1 SV=1	19.9312	19.7774	20.0073	20.1684	20.2869	19.7861	19.5313	19.7463	19.8899	19.9075	-0.262025	0.0472174	0.362747
PG3792	Q8R035	ICT1_MOUSE Peptidyl-tRNA hydrolase ICT1; mitochondrial OS=Mus musculus GN=Mrpl58 PE=1 SV=1	21.4458	21.3775	21.4301	21.4854	21.5597	21.1911	21.1381	21.2434	21.1807	21.2371	-0.261648	8.74752e-05	0.0170066
PG4046	Q811U4	MFN1_MOUSE Mitofusin-1 OS=Mus musculus GN=Mfn1 PE=1 SV=3	21.5789	21.617	21.6698	21.7561	21.9323	21.4914	21.4154	21.4326	21.4068	21.5043	-0.260698	0.00422418	0.092041
PG7460	Q9CPW3	RM54_MOUSE 39S ribosomal protein L54; mitochondrial OS=Mus musculus GN=Mrpl54 PE=1 SV=1	18.5439	18.5096	18.653	18.8741	18.8801	18.4814	18.2778	18.2931	18.493	18.614	-0.260297	0.0339176	0.307267
PG5692	Q9CQ75	NDUA2_MOUSE NADH dehydrogenase [ubiquinone] 1 alpha subcomplex subunit 2 OS=Mus musculus GN=Ndufa2 PE=1 SV=3	23.2149	22.8409	22.2461	23.1482	22.8057	22.6899	22.6331	22.4496	22.4041	22.7929	-0.257244	0.205253	0.689863
PG17300	Q8CH79	Q8CH79_MOUSE Junctin-2 OS=Mus musculus GN=Asph PE=2 SV=1	19.1321	19.1105	19.5804	19.2017	19.8839	18.8516	19.1883	19.2034	19.167	19.213	-0.257066	0.16115	0.630995
PG2188	Q569L8	CENPJ_MOUSE Centromere protein J OS=Mus musculus GN=Cenpj PE=2 SV=2	18.9713	18.7228	18.9233	18.8307	18.7706	18.6816	18.5455	18.5712	18.6051	18.5301	-0.257045	0.00134661	0.0527693
PG753	Q91VR2	ATPG_MOUSE ATP synthase subunit gamma; mitochondrial OS=Mus musculus GN=Atp5c1 PE=1 SV=1	15.7663	15.1837	15.7152	15.6699	15.7525	15.311	15.3181	15.4318	15.321	15.4205	-0.256995	0.0524993	0.384059
PG7614	Q9D7N3	RT09_MOUSE 28S ribosomal protein S9; mitochondrial OS=Mus musculus GN=Mrps9 PE=1 SV=3	21.6561	21.6844	21.7055	21.7025	21.7963	21.3974	21.4018	21.5235	21.422	21.5179	-0.256416	0.000114176	0.0213752
PG4562	Q3UYL0	Q3UYL0_MOUSE Putative uncharacterized protein (Fragment) OS=Mus musculus GN=Ak4 PE=2 SV=1	19.6865	19.5614	19.8031	19.6258	19.8102	19.3759	19.5106	19.3996	19.4952	19.4252	-0.256104	0.00172449	0.0573492
PG6140	Q9CZL5	PHS2_MOUSE Pterin-4-alpha-carbinolamine dehydratase 2 OS=Mus musculus GN=Pcbd2 PE=1 SV=2	18.6922	18.4491	18.6575	18.7456	18.7062	18.3266	18.3186	18.3569	18.4094	18.5605	-0.255737	0.00579639	0.11313
PG897	O35855	BCAT2_MOUSE Branched-chain-amino-acid aminotransferase; mitochondrial OS=Mus musculus GN=Bcat2 PE=1 SV=2	20.9333	20.9422	21.1103	20.9652	21.0807	20.7071	20.7267	20.8006	20.766	20.7547	-0.255313	0.000229068	0.0236315
PG4058	Q8C7H1	MMAA_MOUSE Methylmalonic aciduria type A homolog; mitochondrial OS=Mus musculus GN=Mmaa PE=1 SV=1	18.0125	18.0272	18.2125	18.0625	18.1784	17.7911	17.848	17.8281	17.8116	17.9381	-0.255235	0.00071493	0.0392818
PG5041	Q6PB66	LPPRC_MOUSE Leucine-rich PPR motif-containing protein; mitochondrial OS=Mus musculus GN=Lrpprc PE=1 SV=2	25.3195	25.5659	25.3671	25.427	25.4695	25.1366	25.2073	25.2845	25.0332	25.2146	-0.254558	0.00287078	0.079735
PG5468	Q3TI65	Q3TI65_MOUSE Putative uncharacterized protein OS=Mus musculus GN=Mtfp1 PE=2 SV=1	18.9624	18.9471	19.0904	19.0208	19.3033	18.6879	18.7624	18.7891	18.8489	18.964	-0.254327	0.0126949	0.178257
PG4525	Q9D7P6	ISCU_MOUSE Iron-sulfur cluster assembly enzyme ISCU; mitochondrial OS=Mus musculus GN=Iscu PE=1 SV=1	21.775	21.8246	21.5855	21.8513	21.9383	21.5228	21.4625	21.5036	21.5536	21.6612	-0.254208	0.00553686	0.109758
PG4389	Q61206	PA1B2_MOUSE Platelet-activating factor acetylhydrolase IB subunit beta OS=Mus musculus GN=Pafah1b2 PE=1 SV=2	20.8541	21.132	20.2919	20.8536	21.0711	20.6178	21.0272	20.796	19.5699	20.9265	-0.253063	0.426793	0.888935
PG6717	P99028	QCR6_MOUSE Cytochrome b-c1 complex subunit 6; mitochondrial OS=Mus musculus GN=Uqcrh PE=1 SV=2	21.5594	21.5144	21.7247	21.8531	21.8761	21.422	21.3012	21.3577	21.5615	21.6213	-0.252765	0.029377	0.286129
PG4038	Q78IK4	MIC27_MOUSE MICOS complex subunit Mic27 OS=Mus musculus GN=Apool PE=1 SV=1	22.5677	22.6616	22.508	22.6379	22.807	22.316	22.3624	22.3188	22.4094	22.5152	-0.252099	0.00377471	0.087129
PG14423	D3Z0N2	D3Z0N2_MOUSE Sorbin and SH3 domain-containing protein 2 (Fragment) OS=Mus musculus GN=Sorbs2 PE=1 SV=1	20.6536	20.5211	20.6253	20.4976	20.6655	20.5613	20.5164	20.6967	19.3314	20.6005	-0.251359	0.355972	0.838895
PG3285	Q8R0F8	FAHD1_MOUSE Acylpyruvase FAHD1; mitochondrial OS=Mus musculus GN=Fahd1 PE=1 SV=2	22.1696	22.1719	22.3183	22.2429	22.3736	21.9119	21.9716	21.9977	22.0541	22.0867	-0.250835	0.00112025	0.0496751
PG2500	Q99M07	COA5_MOUSE Cytochrome c oxidase assembly factor 5 OS=Mus musculus GN=Coa5 PE=1 SV=1	18.5303	18.523	18.8099	18.738	19.0525	18.4463	18.3641	18.46	18.5632	18.5669	-0.25065	0.0448492	0.356464
PG7329	Q9CQL5	RM18_MOUSE 39S ribosomal protein L18; mitochondrial OS=Mus musculus GN=Mrpl18 PE=1 SV=1	18.9951	18.8733	19.0593	18.9854	19.2345	18.6895	18.7981	18.7394	18.8156	18.863	-0.248404	0.0057961	0.113562
PG5848	Q9CQZ5	NDUA6_MOUSE NADH dehydrogenase [ubiquinone] 1 alpha subcomplex subunit 6 OS=Mus musculus GN=Ndufa6 PE=1 SV=1	22.0567	22.0072	21.2591	22.11	21.8996	21.6217	21.5898	21.6664	21.472	21.7432	-0.247896	0.164692	0.636485
PG7424	Q921S7	RM37_MOUSE 39S ribosomal protein L37; mitochondrial OS=Mus musculus GN=Mrpl37 PE=1 SV=1	21.5618	21.5922	21.7486	21.6867	21.875	21.3894	21.4076	21.3547	21.4902	21.5843	-0.247643	0.00759042	0.135103
PG1059	E9PX89	E9PX89_MOUSE BolA-like protein 3 OS=Mus musculus GN=Bola3 PE=1 SV=1	21.1468	21.4626	19.9709	21.4699	21.5364	20.7609	20.8904	20.6979	20.7851	21.2151	-0.247425	0.445597	0.8992
PG4435	P53395	ODB2_MOUSE Lipoamide acyltransferase component of branched-chain alpha-keto acid dehydrogenase complex; mitochondrial OS=Mus musculus GN=Dbt PE=1 SV=2	22.954	22.99	23.1474	23.0426	23.1642	22.7488	22.7706	22.7921	22.8566	22.899	-0.246241	0.00119915	0.0505119
PG3671	Q8QZS1	HIBCH_MOUSE 3-hydroxyisobutyryl-CoA hydrolase; mitochondrial OS=Mus musculus GN=Hibch PE=1 SV=1	21.7863	21.8793	22.012	21.9693	22.0664	21.5984	21.6616	21.6756	21.7367	21.8104	-0.246134	0.00386967	0.0877174
PG11146	E9QA15	E9QA15_MOUSE Protein Cald1 OS=Mus musculus GN=Cald1 PE=1 SV=1	19.2211	18.886	19.0662	19.2205	19.2683	18.93	18.9117	18.2237	19.1693	19.1973	-0.246018	0.230204	0.726391
PG7915	A0A0R4J0I1	A0A0R4J0I1_MOUSE MCG1051009 OS=Mus musculus GN=Serpina3k PE=1 SV=1	18.1033	17.7645	18.7411	18.9731	18.286	17.922	17.9639	17.967	18.3552	18.4311	-0.245773	0.342193	0.829234
PG8944	Q9CPQ3	TOM22_MOUSE Mitochondrial import receptor subunit TOM22 homolog OS=Mus musculus GN=Tomm22 PE=1 SV=3	19.0308	18.9715	19.1257	19.1307	19.2505	18.7683	18.7808	18.893	18.8839	18.9545	-0.245717	0.00329337	0.0832397
PG3734	P70404	IDHG1_MOUSE Isocitrate dehydrogenase [NAD] subunit gamma 1; mitochondrial OS=Mus musculus GN=Idh3g PE=1 SV=1	23.0901	23.2403	22.8989	23.2693	23.4007	22.8622	22.8896	22.9139	22.9392	23.0664	-0.245586	0.0295188	0.286954
PG1019	Q80XN0	BDH_MOUSE D-beta-hydroxybutyrate dehydrogenase; mitochondrial OS=Mus musculus GN=Bdh1 PE=1 SV=2	19.5	19.4331	19.5223	19.7423	19.6147	19.2928	19.3755	19.1757	19.2355	19.5068	-0.245218	0.0143373	0.188246
PG2391	Q9CXI0	COQ5_MOUSE 2-methoxy-6-polyprenyl-1;4-benzoquinol methylase; mitochondrial OS=Mus musculus GN=Coq5 PE=1 SV=2	18.7775	18.8218	18.9564	19.1574	19.1394	18.6089	18.5943	18.7312	18.727	18.9652	-0.245178	0.0441699	0.352727
PG4109	Q9CXC3	MGME1_MOUSE Mitochondrial genome maintenance exonuclease 1 OS=Mus musculus GN=Mgme1 PE=2 SV=1	17.8089	17.7208	18.0024	17.6671	17.8964	17.4993	17.5493	17.5684	17.6802	17.5755	-0.244583	0.0065227	0.122575
PG5663	Q9Z1J3	NFS1_MOUSE Cysteine desulfurase; mitochondrial OS=Mus musculus GN=Nfs1 PE=1 SV=3	21.0857	21.0617	21.249	21.23	21.3593	20.8681	20.9063	20.8863	21.0215	21.0809	-0.244504	0.00767892	0.135726
PG7595	Q9D2R8	RT33_MOUSE 28S ribosomal protein S33; mitochondrial OS=Mus musculus GN=Mrps33 PE=1 SV=1	19.1598	19.1028	19.3561	19.3196	19.4781	18.9639	18.9895	18.9489	19.0929	19.2014	-0.243952	0.0187722	0.217642
PG2509	Q8K199	COXM2_MOUSE COX assembly mitochondrial protein 2 homolog OS=Mus musculus GN=Cmc2 PE=3 SV=1	19.0428	18.9687	19.1452	19.1619	19.5965	18.9069	18.8527	18.7123	19.0345	19.1938	-0.242967	0.112832	0.548958
PG1581	Q9WUR2-2	ECI2_MOUSE Isoform 2 of Enoyl-CoA delta isomerase 2; mitochondrial OS=Mus musculus GN=Eci2	21.9752	21.9317	22.1481	22.2977	22.3634	21.7559	21.7833	21.8884	21.9575	22.1173	-0.242768	0.0535686	0.38629
PG7383	Q9CQN7	RM41_MOUSE 39S ribosomal protein L41; mitochondrial OS=Mus musculus GN=Mrpl41 PE=1 SV=1	20.6335	20.5681	20.7941	20.6916	20.89	20.4024	20.4836	20.3592	20.492	20.6299	-0.242047	0.0111292	0.161663
PG569	P97467	AMD_MOUSE Peptidyl-glycine alpha-amidating monooxygenase OS=Mus musculus GN=Pam PE=1 SV=2	23.3163	22.203	23.2942	23.3812	23.174	22.9421	22.8805	21.8239	22.9974	23.5169	-0.241571	0.513528	0.932095
PG10387	E9Q3H6	E9Q3H6_MOUSE Protein Coq10a OS=Mus musculus GN=Coq10a PE=1 SV=1	18.9255	18.8737	19.1226	19.2293	19.3348	18.7376	18.7687	18.7993	18.8952	19.0775	-0.241484	0.054169	0.387853
PG1106	Q3V3R1	C1TM_MOUSE Monofunctional C1-tetrahydrofolate synthase; mitochondrial OS=Mus musculus GN=Mthfd1l PE=1 SV=2	20.8119	20.7976	20.9641	20.9108	21.0119	20.6012	20.6913	20.5855	20.6703	20.7416	-0.241256	0.00145707	0.0537625
PG5766	A2APY7	NDUF5_MOUSE Arginine-hydroxylase NDUFAF5; mitochondrial OS=Mus musculus GN=Ndufaf5 PE=1 SV=1	17.6326	17.5733	17.8425	17.7544	17.8759	17.336	17.514	17.397	17.5295	17.6962	-0.241186	0.0221785	0.240585
PG13642	Q3U422	Q3U422_MOUSE NADH dehydrogenase [ubiquinone] flavoprotein 3; mitochondrial OS=Mus musculus GN=Ndufv3 PE=1 SV=1	21.2206	21.106	21.2989	21.2874	21.3385	20.9796	21.0275	20.8998	21.0671	21.0717	-0.241167	0.00163176	0.056112
PG2417	Q8BMS4	COQ3_MOUSE Ubiquinone biosynthesis O-methyltransferase; mitochondrial OS=Mus musculus GN=Coq3 PE=1 SV=1	19.3874	19.4157	19.5838	19.7283	19.8668	19.1822	19.2693	19.2732	19.4303	19.6248	-0.24046	0.0806401	0.469087
PG5375	Q3TCV4	Q3TCV4_MOUSE Mitochondrial pyruvate carrier OS=Mus musculus GN=Mpc1 PE=2 SV=1	22.0308	21.9445	21.82	22.4267	21.6963	21.5693	21.4824	21.5287	21.9127	22.2229	-0.240443	0.238477	0.735506
PG105	Q9QYR9	ACOT2_MOUSE Acyl-coenzyme A thioesterase 2; mitochondrial OS=Mus musculus GN=Acot2 PE=1 SV=2	21.9162	21.8691	22.0668	22.3207	21.9094	21.6907	21.6811	21.842	21.5076	22.1587	-0.24041	0.118221	0.561662
PG7694	Q9CY16	RT28_MOUSE 28S ribosomal protein S28; mitochondrial OS=Mus musculus GN=Mrps28 PE=1 SV=1	20.5341	20.6124	20.6584	20.6029	20.7292	20.4114	20.3583	20.3332	20.3976	20.4347	-0.24033	0.000193201	0.0238199
PG1405	O09161	CASQ2_MOUSE Calsequestrin-2 OS=Mus musculus GN=Casq2 PE=1 SV=3	23.4171	23.5039	23.5967	23.9821	24.0802	23.01	23.0875	23.7269	23.7497	23.8048	-0.240235	0.306168	0.79246
PG3572	O54879	HMGB3_MOUSE High mobility group protein B3 OS=Mus musculus GN=Hmgb3 PE=1 SV=3	22.5828	22.8141	22.9901	22.2712	22.6213	22.4088	22.3885	21.8309	22.9519	22.4986	-0.240161	0.297371	0.789919
PG1424	Q9JKC6	CEND_MOUSE Cell cycle exit and neuronal differentiation protein 1 OS=Mus musculus GN=Cend1 PE=1 SV=1	17.6155	17.6035	17.7491	17.6935	17.8017	17.3355	17.5823	17.4039	17.506	17.4373	-0.239666	0.00297677	0.0809004
PG2537	Q8BGX2	CS052_MOUSE Uncharacterized protein C19orf52 homolog OS=Mus musculus PE=1 SV=1	19.636	19.5843	19.7753	19.7074	19.9263	19.4402	19.4624	19.4024	19.5056	19.6209	-0.23955	0.0093604	0.152634
PG7354	Q9DB15	RM12_MOUSE 39S ribosomal protein L12; mitochondrial OS=Mus musculus GN=Mrpl12 PE=1 SV=2	20.2851	19.8665	20.0691	20.0965	20.0195	19.8299	19.803	19.8848	19.7545	19.8706	-0.2388	0.0101676	0.153885
PG224	Q9Z0X1	AIFM1_MOUSE Apoptosis-inducing factor 1; mitochondrial OS=Mus musculus GN=Aifm1 PE=1 SV=1	23.4919	23.392	23.57	23.5005	23.6705	23.213	23.2584	23.2274	23.3271	23.4057	-0.238678	0.00348679	0.0847374
PG7446	E9QPQ8	E9QPQ8_MOUSE 39S ribosomal protein L48; mitochondrial OS=Mus musculus GN=Mrpl48 PE=1 SV=1	19.3649	19.2138	19.3307	19.2171	19.3979	19.0164	19.0344	19.0265	19.1447	19.1095	-0.238569	0.0008173	0.0413152
PG4889	Q3V2D0	Q3V2D0_MOUSE Lon protease homolog; mitochondrial OS=Mus musculus GN=Lonp1 PE=2 SV=1	23.2717	23.082	23.3375	23.3226	23.5275	23.0099	23.0642	22.9981	23.1045	23.1741	-0.238104	0.0160089	0.199809
PG6497	P99029	PRDX5_MOUSE Peroxiredoxin-5; mitochondrial OS=Mus musculus GN=Prdx5 PE=1 SV=2	23.4922	23.6504	23.784	23.335	23.8219	23.285	22.891	23.5725	23.6463	23.4986	-0.237988	0.184195	0.660357
PG8169	Q8BUP0	Q8BUP0_MOUSE Putative uncharacterized protein (Fragment) OS=Mus musculus GN=Stard7 PE=2 SV=1	18.0751	18.1476	17.9658	17.8375	18.133	17.8335	17.9481	17.781	17.8225	17.5841	-0.237942	0.0210123	0.232936
PG744	A0A141CM32	A0A141CM32_MOUSE ATP synthase protein 8 OS=Mus musculus GN=ATP8 PE=3 SV=1	21.5214	20.6848	21.228	21.7513	21.7219	21.0236	20.9862	21.1455	21.2197	21.3458	-0.237348	0.287267	0.782825
PG8343	Q9D8Y1	T126A_MOUSE Transmembrane protein 126A OS=Mus musculus GN=Tmem126a PE=1 SV=1	19.3282	19.2047	19.2548	19.3255	19.5537	19.0084	18.9742	18.8696	19.2002	19.4292	-0.237052	0.0743127	0.447202
PG5426	Q3TI40	Q3TI40_MOUSE Putative uncharacterized protein OS=Mus musculus GN=Mtx2 PE=2 SV=1	21.652	21.6218	21.8163	21.7019	21.9736	21.4017	21.4876	21.5225	21.5685	21.6055	-0.23595	0.012237	0.173275
PG4116	Q9DCZ4-3	MIC26_MOUSE Isoform 3 of MICOS complex subunit Mic26 OS=Mus musculus GN=Apoo	21.3612	21.6465	21.0079	21.3778	21.5508	21.0015	21.1475	21.2238	21.1503	21.2423	-0.235793	0.0789852	0.463188
PG8605	Q3UW66	Q3UW66_MOUSE Sulfurtransferase OS=Mus musculus GN=Mpst PE=1 SV=1	21.0592	20.9769	21.1795	21.1652	21.1867	20.7864	20.8843	20.8037	20.9351	20.9797	-0.235636	0.00281014	0.0789177
PG7352	Q9D773	RM02_MOUSE 39S ribosomal protein L2; mitochondrial OS=Mus musculus GN=Mrpl2 PE=1 SV=1	20.1047	20.1024	20.3151	20.2424	20.4271	19.9031	19.9795	19.9304	20.0772	20.1234	-0.235632	0.0141102	0.18672
PG3072	Q9DCM0	ETHE1_MOUSE Persulfide dioxygenase ETHE1; mitochondrial OS=Mus musculus GN=Ethe1 PE=1 SV=2	20.8035	20.6577	20.0717	20.6401	20.8713	20.3623	20.3445	20.3964	20.4251	20.339	-0.235409	0.136241	0.592175
PG1197	Q8C3X2	CC90B_MOUSE Coiled-coil domain-containing protein 90B; mitochondrial OS=Mus musculus GN=Ccdc90b PE=1 SV=1	19.8583	19.7969	19.8649	19.8498	19.8577	19.5573	19.584	19.4944	19.7061	19.7088	-0.235406	0.000695821	0.0386523
PG12989	Q3U3J1	Q3U3J1_MOUSE 2-oxoisovalerate dehydrogenase subunit alpha; mitochondrial OS=Mus musculus GN=Bckdha PE=1 SV=1	20.9369	20.9103	21.0971	21.0389	21.1601	20.691	20.7581	20.7759	20.8063	20.9352	-0.235383	0.00525163	0.107045
PG6999	Q9D8T7	SLIRP_MOUSE SRA stem-loop-interacting RNA-binding protein; mitochondrial OS=Mus musculus GN=Slirp PE=1 SV=2	19.924	19.9247	20.0272	20.0826	20.2028	19.6706	19.7792	19.7656	19.8445	19.925	-0.235265	0.00819231	0.141821
PG4281	Q505D7	OPA3_MOUSE Optic atrophy 3 protein homolog OS=Mus musculus GN=Opa3 PE=1 SV=1	20.0741	19.9747	20.0622	20.0435	20.1123	19.7922	19.7819	19.8757	19.8199	19.8235	-0.234708	3.05653e-05	0.017167
PG7456	Q91XB2	Q91XB2_MOUSE Mitochondrial ribosomal protein L3 OS=Mus musculus GN=Mrpl3 PE=2 SV=1	19.071	18.948	19.166	19.304	19.348	18.8101	18.7105	19.1044	18.9041	19.1374	-0.234126	0.0674429	0.427225
PG4037	Q9CRB9	MIC19_MOUSE MICOS complex subunit Mic19 OS=Mus musculus GN=Chchd3 PE=1 SV=1	22.9235	23.1116	22.2755	22.9699	23.0842	22.677	22.6691	22.6965	22.4362	22.7163	-0.233948	0.186071	0.661455
PG8331	Q8K0Z7	TACO1_MOUSE Translational activator of cytochrome c oxidase 1 OS=Mus musculus GN=Taco1 PE=1 SV=1	21.676	21.6671	21.755	21.78	21.8878	21.4756	21.409	21.5271	21.5481	21.6397	-0.233278	0.0029923	0.0804581
PG13128	Q3TIR6	Q3TIR6_MOUSE Prefoldin subunit 3 OS=Mus musculus GN=Vbp1 PE=1 SV=1	16.2889	16.247	16.8095	17.1165	16.4664	16.286	16.3841	16.1963	16.264	16.6326	-0.23304	0.237097	0.734389
PG1042	B7ZN66	B7ZN66_MOUSE Bone morphogenetic protein 10 OS=Mus musculus GN=Bmp10 PE=2 SV=1	19.9666	19.1745	19.9203	20.0631	19.9436	19.6777	19.3557	18.8999	20.0155	19.9552	-0.232858	0.400463	0.87181
PG4292	Q6P3A8	ODBB_MOUSE 2-oxoisovalerate dehydrogenase subunit beta; mitochondrial OS=Mus musculus GN=Bckdhb PE=1 SV=2	19.4294	19.5101	19.6575	19.4528	19.715	19.319	19.3256	19.2376	19.3037	19.416	-0.23258	0.00637055	0.120611
PG8926	Q9QYA2	TOM40_MOUSE Mitochondrial import receptor subunit TOM40 homolog OS=Mus musculus GN=Tomm40 PE=1 SV=3	20.2134	20.1978	20.3762	20.2344	20.5508	20.046	20.127	19.869	20.1302	20.2387	-0.232376	0.0339133	0.30778
PG5832	G5E814	G5E814_MOUSE MCG5603 OS=Mus musculus GN=Ndufa11 PE=1 SV=1	18.9728	18.9795	19.1153	19.183	19.2537	18.7869	18.8004	18.836	18.8286	19.0905	-0.23237	0.0186124	0.216286
PG2670	Q91Z61	DIRA1_MOUSE GTP-binding protein Di-Ras1 OS=Mus musculus GN=Diras1 PE=1 SV=1	17.8779	18.027	18.1528	18.3503	18.2926	17.7947	17.8675	17.7018	17.8679	18.3093	-0.231894	0.126064	0.572557
PG7343	Q9D0Q7	RM45_MOUSE 39S ribosomal protein L45; mitochondrial OS=Mus musculus GN=Mrpl45 PE=1 SV=1	21.4769	21.5096	21.5579	21.5586	21.6645	21.2956	21.2521	21.2974	21.2985	21.4673	-0.231323	0.0014982	0.0540955
PG6438	Q9CW07	PP13G_MOUSE Protein phosphatase 1 regulatory subunit 3G OS=Mus musculus GN=Ppp1r3g PE=1 SV=2	17.8899	18.0494	18.082	18.1298	18.0205	17.7113	17.8903	17.7166	17.7852	17.9125	-0.231164	0.00422759	0.091719
PG209	Q9CXJ4	ABCB8_MOUSE ATP-binding cassette sub-family B member 8; mitochondrial OS=Mus musculus GN=Abcb8 PE=1 SV=1	20.8059	20.8863	20.9899	20.9224	21.1419	20.6759	20.6404	20.5901	20.7962	20.89	-0.230766	0.0189204	0.218362
PG5297	Q9DC61	MPPA_MOUSE Mitochondrial-processing peptidase subunit alpha OS=Mus musculus GN=Pmpca PE=1 SV=1	22.1506	22.1817	22.2858	22.2925	22.4372	21.9604	22.0285	21.947	22.0531	22.2078	-0.230243	0.0100067	0.154689
PG4446	Q3TC56	Q3TC56_MOUSE Putative uncharacterized protein OS=Mus musculus GN=Oxa1l PE=2 SV=1	21.6943	21.9799	21.1975	21.6608	21.9228	21.56	21.6123	21.4494	21.0236	21.6622	-0.229535	0.237443	0.734111
PG7444	Q9D1N9	RM21_MOUSE 39S ribosomal protein L21; mitochondrial OS=Mus musculus GN=Mrpl21 PE=1 SV=1	21.0528	20.951	21.1579	21.1733	21.3299	20.8076	20.8304	20.8284	20.9939	21.0592	-0.229055	0.0229437	0.244684
PG7615	Q3U8Y1	Q3U8Y1_MOUSE 28S ribosomal protein S11; mitochondrial OS=Mus musculus GN=Mrps11 PE=1 SV=1	19.455	19.3627	19.5786	19.5943	19.6568	19.2187	19.2849	19.194	19.3453	19.4619	-0.228515	0.0127716	0.178835
PG189	Q8K4F5	ABHDB_MOUSE Protein ABHD11 OS=Mus musculus GN=Abhd11 PE=1 SV=1	18.1689	18.0435	18.213	18.1745	18.2613	17.8119	17.909	17.9751	17.9915	18.0318	-0.228382	0.00253399	0.0736166
PG7341	Q8K2M0	RM38_MOUSE 39S ribosomal protein L38; mitochondrial OS=Mus musculus GN=Mrpl38 PE=1 SV=2	19.78	19.726	19.9898	20.0104	20.0434	19.588	19.6248	19.6202	19.7105	19.8685	-0.22752	0.0249051	0.257985
PG18049	Q8CEY5	Q8CEY5_MOUSE Putative uncharacterized protein OS=Mus musculus GN=Mtch1 PE=2 SV=1	21.8373	21.6909	21.4092	21.6588	21.8685	21.5183	21.5443	21.3246	21.4843	21.4574	-0.227202	0.0358203	0.315455
PG7384	Q9CY73	RM44_MOUSE 39S ribosomal protein L44; mitochondrial OS=Mus musculus GN=Mrpl44 PE=1 SV=3	20.2375	20.2388	20.4305	20.334	20.518	20.041	20.0975	20.0613	20.1702	20.2538	-0.226994	0.00971194	0.152467
PG7722	Q8R127	SCPDL_MOUSE Saccharopine dehydrogenase-like oxidoreductase OS=Mus musculus GN=Sccpdh PE=1 SV=1	21.8197	21.9218	21.4504	21.7605	21.8866	21.4989	21.5593	21.5041	21.5497	21.5955	-0.22628	0.0300981	0.289247
PG8522	Q91YM4	TBRG4_MOUSE Protein TBRG4 OS=Mus musculus GN=Tbrg4 PE=1 SV=1	21.0396	21.041	21.2653	21.3062	21.4307	20.8681	20.9347	20.9599	21.0031	21.1867	-0.226026	0.0425881	0.346116
PG7618	Q9CQV5	RT24_MOUSE 28S ribosomal protein S24; mitochondrial OS=Mus musculus GN=Mrps24 PE=1 SV=1	20.2488	20.1794	20.391	20.4838	20.6213	20.0485	20.0637	20.0983	20.1901	20.3942	-0.225916	0.0574543	0.396229
PG3386	Q9CR59	G45IP_MOUSE Growth arrest and DNA damage-inducible proteins-interacting protein 1 OS=Mus musculus GN=Gadd45gip1 PE=1 SV=1	20.21	20.2858	20.3735	20.3183	20.4821	19.9927	20.123	20.083	20.1679	20.1752	-0.225569	0.0039707	0.0884221
PG2697	Q7TPS3	Q7TPS3_MOUSE Diablo homolog (Drosophila) OS=Mus musculus GN=Diablo PE=2 SV=1	19.6638	19.5571	19.6596	19.4671	19.6596	19.3699	19.3268	19.4074	19.349	19.4263	-0.225547	0.000804805	0.0415132
PG3911	Q9R000	ITBP2_MOUSE Integrin beta-1-binding protein 2 OS=Mus musculus GN=Itgb1bp2 PE=1 SV=1	19.6183	19.5916	19.6014	19.8673	19.9964	19.4218	19.5332	19.4668	19.4796	19.6505	-0.224604	0.0402343	0.338412
PG2451	E9PZS8	E9PZS8_MOUSE Cytochrome c oxidase subunit 7A-related protein; mitochondrial OS=Mus musculus GN=Cox7a2l PE=1 SV=1	20.4909	20.646	20.116	20.6004	20.8097	20.2062	20.4574	20.189	20.3121	20.3755	-0.224571	0.114186	0.550249
PG12925	Q8R2K3	Q8R2K3_MOUSE Single-stranded DNA-binding protein OS=Mus musculus GN=Ssbp1 PE=1 SV=1	22.3057	22.434	21.9075	22.2879	22.3982	22.1034	22.0655	22.0268	21.7632	22.2544	-0.223996	0.106611	0.536238
PG7634	Q9CXW2	RT22_MOUSE 28S ribosomal protein S22; mitochondrial OS=Mus musculus GN=Mrps22 PE=1 SV=1	22.2303	22.199	22.3589	22.3117	22.449	22.0081	22.0866	22.0393	22.1075	22.188	-0.223899	0.00341385	0.0845919
PG2484	Q3UGT1	Q3UGT1_MOUSE Putative uncharacterized protein OS=Mus musculus GN=Cpt1a PE=2 SV=1	20.6452	20.7528	20.9409	21.059	21.2546	20.5107	20.6686	20.6132	20.774	20.9706	-0.223067	0.133716	0.589816
PG9778	A0A0N4SUT9	A0A0N4SUT9_MOUSE Protein Brpf1 OS=Mus musculus GN=Brpf1 PE=1 SV=1	20.3077	20.3731	20.5263	20.4035	20.5462	20.1065	20.2814	20.0786	20.2846	20.2948	-0.222186	0.00994813	0.154731
PG4402	Q5XJY4	PARL_MOUSE Presenilins-associated rhomboid-like protein; mitochondrial OS=Mus musculus GN=Parl PE=1 SV=1	18.7056	18.5387	18.6547	18.6216	18.7936	18.4294	18.3142	18.4863	18.4671	18.5106	-0.221318	0.00371725	0.0878055
PG7328	Q9D1P0	RM13_MOUSE 39S ribosomal protein L13; mitochondrial OS=Mus musculus GN=Mrpl13 PE=1 SV=1	20.4254	20.4141	20.569	20.5675	20.6201	20.2059	20.2584	20.3098	20.3134	20.4032	-0.22109	0.00313922	0.0801435
PG530	Q8K1C0	ANGE2_MOUSE Protein angel homolog 2 OS=Mus musculus GN=Angel2 PE=1 SV=1	17.6686	17.337	17.5908	18.399	17.8575	17.5573	17.4388	17.3327	17.5251	17.8953	-0.220749	0.305351	0.792783
PG8401	Q9JJL8	SYSM_MOUSE Serine--tRNA ligase; mitochondrial OS=Mus musculus GN=Sars2 PE=1 SV=2	19.5261	19.507	19.7216	19.7314	19.8186	19.3257	19.4203	19.3664	19.4926	19.5961	-0.220708	0.0220381	0.239573
PG2399	Q9QXX4	CMC2_MOUSE Calcium-binding mitochondrial carrier protein Aralar2 OS=Mus musculus GN=Slc25a13 PE=1 SV=1	23.0262	23.1202	23.1314	23.063	23.3099	22.8059	22.8492	22.9271	22.9479	23.0195	-0.220192	0.00726852	0.131224
PG5188	Q99KE1	MAOM_MOUSE NAD-dependent malic enzyme; mitochondrial OS=Mus musculus GN=Me2 PE=1 SV=1	19.1504	19.1069	19.3312	19.2873	19.3808	18.958	19.0765	18.8726	19.083	19.1666	-0.219992	0.0176332	0.209235
PG2506	Q8R1S0	COQ6_MOUSE Ubiquinone biosynthesis monooxygenase COQ6; mitochondrial OS=Mus musculus GN=Coq6 PE=1 SV=3	19.7946	19.8344	20.0742	20.1689	20.2924	19.6213	19.7534	19.7333	19.8831	20.0739	-0.219897	0.112022	0.548708
PG5283	Q3THU8	Q3THU8_MOUSE Putative uncharacterized protein OS=Mus musculus GN=Slc25a3 PE=2 SV=1	24.0677	24.3434	24.2366	23.905	24.1548	23.7181	23.808	23.9736	24.0951	24.0186	-0.21881	0.0641902	0.420315
PG5268	Q9EQ20	MMSA_MOUSE Methylmalonate-semialdehyde dehydrogenase [acylating]; mitochondrial OS=Mus musculus GN=Aldh6a1 PE=1 SV=1	22.7783	22.7316	22.9598	22.7755	22.8936	22.5722	22.6059	22.5861	22.6203	22.6637	-0.218128	0.00134454	0.0530982
PG1640	O70194	EIF3D_MOUSE Eukaryotic translation initiation factor 3 subunit D OS=Mus musculus GN=Eif3d PE=1 SV=2	22.9045	22.9511	23.0593	22.8881	22.9685	22.9381	22.6866	22.6038	22.3853	23.0691	-0.21771	0.119923	0.563916
PG3693	Q3UJR3	Q3UJR3_MOUSE Putative uncharacterized protein OS=Mus musculus GN=Htra2 PE=2 SV=1	21.2137	21.1514	21.3535	21.1434	21.4149	20.9305	21.0575	20.9994	21.1254	21.0762	-0.217585	0.0095888	0.15339
PG5803	Q9DB73	NB5R1_MOUSE NADH-cytochrome b5 reductase 1 OS=Mus musculus GN=Cyb5r1 PE=1 SV=1	19.9174	19.8354	20.014	20.1899	20.1206	19.7296	19.6875	19.6969	19.8156	20.0604	-0.217478	0.0509692	0.377233
PG4066	Q99MR8	MCCA_MOUSE Methylcrotonoyl-CoA carboxylase subunit alpha; mitochondrial OS=Mus musculus GN=Mccc1 PE=1 SV=2	21.6815	21.7041	21.9004	21.7613	21.9546	21.4859	21.5727	21.5126	21.6334	21.713	-0.216864	0.0128795	0.179357
PG4405	Q99MN9	PCCB_MOUSE Propionyl-CoA carboxylase beta chain; mitochondrial OS=Mus musculus GN=Pccb PE=1 SV=2	22.464	22.4109	22.6204	22.5442	22.6894	22.254	22.2986	22.2298	22.3741	22.4896	-0.21654	0.0138667	0.18398
PG5676	Q99JR6	NMNA3_MOUSE Nicotinamide/nicotinic acid mononucleotide adenylyltransferase 3 OS=Mus musculus GN=Nmnat3 PE=1 SV=1	17.9447	17.9036	18.0919	18.0439	18.2487	17.7659	17.8205	17.6482	17.8845	18.0312	-0.216518	0.0390834	0.332607
PG7882	Q8R558	Q8R558_MOUSE Putative SH3BGR protein (Fragment) OS=Mus musculus GN=Sh3bgr PE=2 SV=1	22.3332	22.9976	23.0987	22.2723	20.6048	22.2039	22.111	22.8916	20.675	22.3433	-0.216358	0.718352	0.978515
PG9519	B7ZMP1	XPP3_MOUSE Probable Xaa-Pro aminopeptidase 3 OS=Mus musculus GN=Xpnpep3 PE=1 SV=1	18.8494	18.8048	19.0475	19.0186	19.1794	18.6344	18.6728	18.7051	18.8315	18.9797	-0.215239	0.0494645	0.370436
PG7966	Q91WK1	SPRY4_MOUSE SPRY domain-containing protein 4 OS=Mus musculus GN=Spryd4 PE=1 SV=1	20.6749	20.732	20.9437	20.7929	20.9984	20.5297	20.5923	20.5499	20.6543	20.7412	-0.214929	0.0182757	0.213853
PG4883	Q9Z2I0	LETM1_MOUSE LETM1 and EF-hand domain-containing protein 1; mitochondrial OS=Mus musculus GN=Letm1 PE=1 SV=1	22.389	22.4473	22.566	22.6273	22.6586	22.2724	22.3062	22.3417	22.3269	22.3696	-0.214279	0.0042804	0.0920738
PG117	P50544	ACADV_MOUSE Very long-chain specific acyl-CoA dehydrogenase; mitochondrial OS=Mus musculus GN=Acadvl PE=1 SV=3	24.4014	24.6371	24.7838	24.9249	25.0803	24.3048	24.3775	24.666	24.7169	24.6934	-0.213776	0.180984	0.654416
PG7697	Q61733	RT31_MOUSE 28S ribosomal protein S31; mitochondrial OS=Mus musculus GN=Mrps31 PE=1 SV=1	20.7251	20.8329	20.9279	20.8594	20.9419	20.5659	20.6253	20.7276	20.6187	20.682	-0.213512	0.00209927	0.065103
PG4147	Q91VN4	MIC25_MOUSE MICOS complex subunit Mic25 OS=Mus musculus GN=Chchd6 PE=1 SV=2	20.1907	20.1072	20.2411	20.2091	20.4364	19.9162	20.0436	20.089	20.052	20.0162	-0.213495	0.00870379	0.147154
PG4447	Q8VE38	OXND1_MOUSE Oxidoreductase NAD-binding domain-containing protein 1 OS=Mus musculus GN=Oxnad1 PE=1 SV=2	21.1771	21.2767	21.4054	21.3254	21.4951	21.056	21.0688	21.0636	21.173	21.2536	-0.212961	0.0129389	0.179195
PG17415	A8DUQ5	A8DUQ5_MOUSE Beta-globin OS=Mus musculus GN=Hbbt1 PE=3 SV=1	24.3502	23.8211	24.147	25.8316	25.2378	24.3016	24.2872	24.4091	24.2052	25.1206	-0.212804	0.615963	0.960128
PG9305	A0A0R4J073	A0A0R4J073_MOUSE BRCA1-A complex subunit RAP80 OS=Mus musculus GN=Uimc1 PE=1 SV=1	11.3526	11.5467	11.2939	11.5316	11.6752	11.2907	11.6325	10.8426	11.422	11.1556	-0.211331	0.195083	0.674057
PG3391	O70433	FHL2_MOUSE Four and a half LIM domains protein 2 OS=Mus musculus GN=Fhl2 PE=1 SV=1	23.7496	24.0217	24.0356	23.9672	23.716	23.4249	23.3582	23.9192	23.8429	23.8922	-0.210523	0.170725	0.644041
PG1458	Q3TH64	Q3TH64_MOUSE Putative uncharacterized protein OS=Mus musculus GN=Cyb5b PE=2 SV=1	20.5684	20.4957	20.4686	20.4487	20.5184	20.345	20.2048	20.3389	20.2776	20.2809	-0.21051	0.000205864	0.0231258
PG11958	F7C846	F7C846_MOUSE Metaxin-1 OS=Mus musculus GN=Mtx1 PE=1 SV=1	20.6066	20.5501	20.6715	20.684	20.7567	20.3522	20.4232	20.3819	20.4518	20.608	-0.210363	0.00599294	0.114748
PG15562	Q3TEY5	Q3TEY5_MOUSE MICOS complex subunit MIC60 OS=Mus musculus GN=Immt PE=2 SV=1	20.8369	20.8743	20.8464	20.8994	20.9612	20.6331	20.6736	20.7806	20.6966	20.5843	-0.20999	0.000736638	0.0391971
PG919	Q3UGC5	Q3UGC5_MOUSE Putative uncharacterized protein OS=Mus musculus GN=Bcl2l13 PE=2 SV=1	20.2346	20.2305	20.4388	20.3892	20.5173	20.039	20.0951	20.1144	20.1855	20.3266	-0.20993	0.0235899	0.248949
PG5168	A0A0A1HAM8	A0A0A1HAM8_MOUSE 80K protein OS=Mus musculus GN=Marcks PE=2 SV=1	21.8349	22.0128	22.2687	21.761	21.7126	21.7913	20.7523	22.0591	22.2091	21.7288	-0.209905	0.465527	0.907887
PG126	Q9D0L4	ADCK1_MOUSE Uncharacterized aarF domain-containing protein kinase 1 OS=Mus musculus GN=Adck1 PE=1 SV=1	19.4266	19.3917	19.6053	19.4818	19.7121	19.2002	19.2889	19.2247	19.3623	19.4921	-0.209854	0.0297266	0.287319
PG6659	Q8R2Y8	PTH2_MOUSE Peptidyl-tRNA hydrolase 2; mitochondrial OS=Mus musculus GN=Ptrh2 PE=1 SV=1	20.5021	20.417	20.6327	20.5187	20.7159	20.2611	20.3528	20.2918	20.3715	20.4621	-0.209411	0.010468	0.156554
PG8717	Q3UBR8	Q3UBR8_MOUSE Putative uncharacterized protein OS=Mus musculus GN=Timm17b PE=2 SV=1	17.704	17.7248	17.8292	17.697	17.8974	17.6481	17.6234	17.3587	17.5229	17.6546	-0.208939	0.0159201	0.199693
PG2628	Q3UQ85	Q3UQ85_MOUSE Putative uncharacterized protein OS=Mus musculus GN=Dgcr14 PE=2 SV=1	17.5081	17.5277	17.667	17.696	17.6163	17.2627	17.3233	17.5206	17.4996	17.3659	-0.20862	0.0101576	0.154196
PG2664	P50171-2	DHB8_MOUSE Isoform Long of Estradiol 17-beta-dehydrogenase 8 OS=Mus musculus GN=Hsd17b8	19.8414	19.7803	20.0062	20.0136	20.1532	19.6668	19.7116	19.6646	19.8684	19.8406	-0.208529	0.0306006	0.291863
PG1325	Q9CQF4	CF203_MOUSE Uncharacterized protein C6orf203 homolog OS=Mus musculus PE=1 SV=1	19.6937	19.7798	19.9794	19.7708	19.9193	19.6339	19.579	19.5833	19.6805	19.6255	-0.208169	0.00566334	0.111829
PG4300	Q9CRD0	OCAD1_MOUSE OCIA domain-containing protein 1 OS=Mus musculus GN=Ociad1 PE=1 SV=1	21.6279	21.6156	21.7461	21.6466	21.8804	21.4284	21.553	21.3946	21.5358	21.5668	-0.207587	0.00933258	0.153166
PG7457	Q3UK02	Q3UK02_MOUSE 39S ribosomal protein L9; mitochondrial OS=Mus musculus GN=Mrpl9 PE=1 SV=1	20.2884	20.2751	20.4853	20.4454	20.6403	20.1047	20.1708	20.1436	20.2925	20.3872	-0.207134	0.0417063	0.345055
PG2935	Q8CEC8	Q8CEC8_MOUSE Putative uncharacterized protein OS=Mus musculus GN=Eef2k PE=2 SV=1	16.7605	16.6359	16.6472	16.8015	16.6936	16.5357	16.6192	16.4005	16.5247	16.4258	-0.206551	0.00369579	0.0877116
PG8345	Q8BIJ6	SYIM_MOUSE Isoleucine--tRNA ligase; mitochondrial OS=Mus musculus GN=Iars2 PE=1 SV=1	22.0229	22.0548	22.2628	22.1325	22.3328	21.8561	21.9614	21.8617	22.0125	22.085	-0.205825	0.0239825	0.252568
PG6416	Q3UNL5	Q3UNL5_MOUSE Putative uncharacterized protein OS=Mus musculus GN=Pnpt1 PE=2 SV=1	21.3337	21.2371	21.4141	21.6008	21.5041	21.1947	21.1581	21.1411	21.1996	21.3727	-0.204731	0.0270304	0.271645
PG7695	G3X9M0	G3X9M0_MOUSE 28S ribosomal protein S29; mitochondrial OS=Mus musculus GN=Dap3 PE=1 SV=1	21.8453	21.8174	21.9531	21.9555	22.0478	21.7845	21.7503	21.8022	21.3433	21.9177	-0.2042	0.0919063	0.493713
PG6669	Q3UNZ8	QORL2_MOUSE Quinone oxidoreductase-like protein 2 OS=Mus musculus PE=1 SV=1	19.2299	19.1621	19.413	19.2935	19.4625	19.0341	19.1327	19.0196	19.152	19.2032	-0.203875	0.0149844	0.192738
PG81	Q61102	ABCB7_MOUSE ATP-binding cassette sub-family B member 7; mitochondrial OS=Mus musculus GN=Abcb7 PE=1 SV=3	22.3308	22.4951	22.2451	22.4404	22.5713	22.145	22.1863	22.1172	22.2427	22.3733	-0.203639	0.0245112	0.256
PG19430	Q3UFD0	Q3UFD0_MOUSE Putative uncharacterized protein OS=Mus musculus PE=2 SV=1	19.4575	19.1804	19.6227	19.3886	19.7059	19.1518	19.2667	19.1653	19.3549	19.404	-0.202483	0.0894694	0.486309
PG1763	Q9DBZ5	EIF3K_MOUSE Eukaryotic translation initiation factor 3 subunit K OS=Mus musculus GN=Eif3k PE=1 SV=1	21.9411	22.371	22.5277	21.8434	20.8019	20.829	22.5355	20.8306	22.4122	21.8703	-0.201477	0.684672	0.978517
PG5173	Q3ULD5	MCCB_MOUSE Methylcrotonoyl-CoA carboxylase beta chain; mitochondrial OS=Mus musculus GN=Mccc2 PE=1 SV=1	21.3108	21.3061	21.451	21.3915	21.504	21.1229	21.1949	21.1238	21.2086	21.3064	-0.201377	0.00441695	0.0938146
PG4944	Q9EP89	LACTB_MOUSE Serine beta-lactamase-like protein LACTB; mitochondrial OS=Mus musculus GN=Lactb PE=1 SV=1	19.1161	19.216	19.2585	19.3256	19.4433	18.9643	19.0058	19.1395	19.011	19.2349	-0.200798	0.0270848	0.271116
PG5483	Q5ND52	MRM3_MOUSE rRNA methyltransferase 3; mitochondrial OS=Mus musculus GN=Mrm3 PE=2 SV=1	17.939	17.998	18.0857	18.1965	18.2625	17.9045	17.8553	17.8931	17.7846	18.0405	-0.200754	0.0253783	0.261814
PG2817	Q9QZD8	DIC_MOUSE Mitochondrial dicarboxylate carrier OS=Mus musculus GN=Slc25a10 PE=1 SV=2	19.9624	19.9978	20.1169	20.0729	20.2634	19.8145	19.9359	19.6989	19.9116	20.0504	-0.200403	0.035456	0.315549
PG663	Q925I1	ATAD3_MOUSE ATPase family AAA domain-containing protein 3 OS=Mus musculus GN=Atad3 PE=1 SV=1	22.879	22.8876	23.0359	22.92	23.082	22.6966	22.8086	22.7667	22.7954	22.738	-0.199855	0.00244331	0.0718063
PG5445	Q8R2R6	MTG1_MOUSE Mitochondrial ribosome-associated GTPase 1 OS=Mus musculus GN=Mtg1 PE=1 SV=2	18.901	18.9136	19.0624	19.1127	19.1492	18.7754	18.7916	18.7114	18.8854	18.976	-0.19982	0.0199841	0.227516
PG5762	Q9DCN2	NB5R3_MOUSE NADH-cytochrome b5 reductase 3 OS=Mus musculus GN=Cyb5r3 PE=1 SV=3	21.8596	21.6633	21.9386	21.987	22.0421	21.6213	21.6004	21.6723	21.6983	21.9072	-0.198211	0.0493599	0.370203
PG1976	Q99LP6	GRPE1_MOUSE GrpE protein homolog 1; mitochondrial OS=Mus musculus GN=Grpel1 PE=1 SV=1	22.6265	22.704	22.7946	22.7513	22.9318	22.4668	22.5521	22.5609	22.6121	22.6291	-0.197428	0.0095122	0.153133
PG12612	B2RXT3	B2RXT3_MOUSE Ogdhl protein OS=Mus musculus GN=Ogdhl PE=2 SV=1	21.0442	20.9789	21.146	20.9332	21.1786	20.8333	20.8546	20.7432	20.9227	20.9405	-0.197341	0.00997132	0.154612
PG13131	Q3UE92	Q3UE92_MOUSE X-prolyl aminopeptidase (Aminopeptidase P) 1; soluble; isoform CRA_b OS=Mus musculus GN=Xpnpep1 PE=1 SV=1	22.7145	22.7144	22.8814	22.8288	22.7412	22.68	22.5288	22.3333	22.5108	22.8431	-0.196868	0.0653776	0.421537
PG8323	Q499X9	SYMM_MOUSE Methionine--tRNA ligase; mitochondrial OS=Mus musculus GN=Mars2 PE=1 SV=2	19.0601	19.0656	19.2118	19.141	19.319	18.8673	18.9113	18.8928	19.0091	19.1342	-0.196557	0.0216151	0.238045
PG6048	Q91ZA3	PCCA_MOUSE Propionyl-CoA carboxylase alpha chain; mitochondrial OS=Mus musculus GN=Pcca PE=1 SV=2	22.0247	22.013	22.1886	22.1482	22.2963	21.8611	21.9173	21.8722	21.9659	22.0717	-0.196506	0.0169051	0.205913
PG5006	Q7TPW6	Q7TPW6_MOUSE Solute carrier family 25 (Mitochondrial carnitine/acylcarnitine translocase); member 20 OS=Mus musculus GN=Slc25a20 PE=2 SV=1	21.8181	21.9981	21.8811	22.2463	22.3916	21.6897	21.7654	21.8089	21.9193	22.175	-0.19538	0.194828	0.673641
PG7509	Q9D1B9	RM28_MOUSE 39S ribosomal protein L28; mitochondrial OS=Mus musculus GN=Mrpl28 PE=1 SV=3	21.067	21.2297	21.1742	21.3711	21.2745	20.9616	20.9377	21.1371	20.973	21.1312	-0.195208	0.0193475	0.221772
PG600	E9Q414	APOB_MOUSE Apolipoprotein B-100 OS=Mus musculus GN=Apob PE=1 SV=1	22.4647	22.3763	22.4887	23.5351	22.6589	22.6223	22.3254	22.4099	22.4607	22.7298	-0.195103	0.410864	0.877819
PG2779	Q99LB2	DHRS4_MOUSE Dehydrogenase/reductase SDR family member 4 OS=Mus musculus GN=Dhrs4 PE=1 SV=3	22.1705	22.0999	22.2571	22.2613	22.3234	21.9812	21.9964	21.9432	22.0567	22.162	-0.194531	0.00742848	0.132692
PG3470	Q9D6M3	GHC1_MOUSE Mitochondrial glutamate carrier 1 OS=Mus musculus GN=Slc25a22 PE=1 SV=1	19.0659	18.8205	18.9753	19.0217	19.1536	18.7495	18.7952	18.644	18.8974	18.9815	-0.193882	0.0424528	0.345571
PG7807	Q8BGH2	SAM50_MOUSE Sorting and assembly machinery component 50 homolog OS=Mus musculus GN=Samm50 PE=1 SV=1	22.5417	22.7268	22.5885	22.6305	22.9173	22.3706	22.4661	22.3982	22.5106	22.6919	-0.193479	0.0577949	0.395332
PG1173	Q8BP79	Q8BP79_MOUSE Putative uncharacterized protein OS=Mus musculus GN=Hccs PE=2 SV=1	21.2408	21.2901	21.384	21.2761	21.4129	21.2381	21.1361	21.0368	21.0743	21.1523	-0.19324	0.0037449	0.0872389
PG499	Q3U2X5	Q3U2X5_MOUSE Amine oxidase [flavin-containing] OS=Mus musculus GN=Maoa PE=2 SV=1	18.4444	18.2602	18.5103	18.5157	18.505	18.1725	18.2737	18.1861	18.2234	18.4142	-0.193132	0.0181998	0.213953
PG5322	Q9D023	MPC2_MOUSE Mitochondrial pyruvate carrier 2 OS=Mus musculus GN=Mpc2 PE=1 SV=1	20.477	20.4159	20.5813	20.7687	20.7299	20.2985	20.3766	20.3217	20.3909	20.62	-0.193015	0.0629871	0.416751
PG7340	Q9DCI9	RM32_MOUSE 39S ribosomal protein L32; mitochondrial OS=Mus musculus GN=Mrpl32 PE=1 SV=1	18.9139	18.8416	19.069	18.9388	19.2128	18.6168	18.8385	18.9049	18.862	18.7906	-0.192664	0.0477686	0.364211
PG4129	Q59J78	MIMIT_MOUSE Mimitin; mitochondrial OS=Mus musculus GN=Ndufaf2 PE=1 SV=1	20.6006	20.4571	20.7463	20.4907	20.7706	20.3662	20.4809	20.2751	20.4921	20.4975	-0.19068	0.0397323	0.335863
PG8454	P40630	TFAM_MOUSE Transcription factor A; mitochondrial OS=Mus musculus GN=Tfam PE=1 SV=2	22.1109	21.9765	21.8246	22.0843	22.0638	21.8391	21.8106	21.859	21.7974	21.8026	-0.190298	0.00730484	0.131411
PG4575	Q6P8J7	KCRS_MOUSE Creatine kinase S-type; mitochondrial OS=Mus musculus GN=Ckmt2 PE=1 SV=1	22.2536	22.3936	22.5863	22.7875	22.8891	22.1556	22.2341	22.4083	22.4689	22.6936	-0.189931	0.244801	0.74189
PG6228	Q8BWM0	PGES2_MOUSE Prostaglandin E synthase 2 OS=Mus musculus GN=Ptges2 PE=1 SV=3	21.7982	21.8752	21.9854	21.9523	22.0586	21.6771	21.7175	21.7964	21.7484	21.7825	-0.189559	0.00525082	0.107459
PG7409	Q99N96	RM01_MOUSE 39S ribosomal protein L1; mitochondrial OS=Mus musculus GN=Mrpl1 PE=1 SV=2	20.422	20.3237	20.5063	20.5513	20.6017	20.2433	20.2334	20.222	20.3152	20.4442	-0.189397	0.0185941	0.216567
PG9790	A2A6P4	A2A6P4_MOUSE Protein Fam104a OS=Mus musculus GN=Fam104a PE=1 SV=1	17.9403	17.8485	18.0731	18.0371	18.1636	17.7671	17.803	17.7225	17.8835	17.9395	-0.189391	0.0224183	0.242663
PG9599	S4R2I9	S4R2I9_MOUSE Zinc finger protein 532 OS=Mus musculus GN=Zfp532 PE=1 SV=1	16.7051	16.8007	17.2503	16.8642	17.6242	16.5503	17.0221	17.1265	16.7744	16.8269	-0.188902	0.368873	0.84834
PG7655	Q80X85	RT07_MOUSE 28S ribosomal protein S7; mitochondrial OS=Mus musculus GN=Mrps7 PE=1 SV=1	20.6935	20.6732	20.7978	20.9432	20.9574	20.4975	20.5976	20.562	20.6685	20.797	-0.188503	0.0438031	0.352022
PG7458	Q9JKF7	RM39_MOUSE 39S ribosomal protein L39; mitochondrial OS=Mus musculus GN=Mrpl39 PE=1 SV=4	20.9598	20.9149	21.0951	21.0774	21.2385	20.7606	20.845	20.8013	20.9222	21.0172	-0.187887	0.0326589	0.30181
PG7617	Q8VE22	RT23_MOUSE 28S ribosomal protein S23; mitochondrial OS=Mus musculus GN=Mrps23 PE=1 SV=1	20.4462	20.4177	20.6008	20.4884	20.6982	20.2284	20.3853	20.2426	20.3935	20.463	-0.187713	0.0270352	0.271157
PG8960	A0A0M3HEQ0	A0A0M3HEQ0_MOUSE Thioredoxin reductase 2; mitochondrial OS=Mus musculus GN=Txnrd2 PE=1 SV=1	20.4727	20.4404	20.6407	20.6038	20.6762	20.3167	20.3867	20.3228	20.3971	20.474	-0.187284	0.00913026	0.152321
PG6053	A0A0R4J0G0	A0A0R4J0G0_MOUSE Phosphoenolpyruvate carboxykinase [GTP]; mitochondrial OS=Mus musculus GN=Pck2 PE=1 SV=1	21.1158	21.0273	21.2698	21.2804	21.279	20.949	20.9964	20.9155	21.0485	21.129	-0.186782	0.0198105	0.226052
PG10257	E9QA16	E9QA16_MOUSE Protein Cald1 OS=Mus musculus GN=Cald1 PE=1 SV=1	21.1014	21.6105	21.7793	21.0369	17.2861	20.4304	20.3307	18.3242	21.7544	21.0414	-0.186627	0.857948	0.989939
PG4032	Q9DCS3	MECR_MOUSE Trans-2-enoyl-CoA reductase; mitochondrial OS=Mus musculus GN=Mecr PE=1 SV=2	20.714	20.6977	20.9076	20.8425	20.9664	20.5661	20.6434	20.5559	20.667	20.7639	-0.186391	0.0207938	0.232038
PG2508	P56394	COX17_MOUSE Cytochrome c oxidase copper chaperone OS=Mus musculus GN=Cox17 PE=1 SV=2	19.3957	19.2921	19.6564	19.5534	19.6281	19.2857	19.2844	19.2303	19.3538	19.4396	-0.186386	0.0451869	0.355238
PG8901	Q80TT4	Q80TT4_MOUSE MKIAA0719 protein (Fragment) OS=Mus musculus GN=Tomm70a PE=2 SV=1	23.2521	23.2836	23.4186	23.3639	23.5045	23.105	23.1632	23.1862	23.1842	23.2531	-0.186164	0.00681784	0.125325
PG359	P07724	ALBU_MOUSE Serum albumin OS=Mus musculus GN=Alb PE=1 SV=3	26.551	26.5314	26.6321	27.6852	26.9121	26.5639	26.3689	26.7268	26.6884	27.0429	-0.184174	0.470658	0.908428
PG2449	Q9D7J4	COX20_MOUSE Cytochrome c oxidase protein 20 homolog OS=Mus musculus GN=Cox20 PE=1 SV=1	20.1332	20.1604	20.2722	20.2284	20.3693	20.0661	19.9996	20.0336	20.0531	20.0934	-0.183546	0.00350141	0.0846876
PG61	Q9DBL1	ACDSB_MOUSE Short/branched chain specific acyl-CoA dehydrogenase; mitochondrial OS=Mus musculus GN=Acadsb PE=1 SV=1	21.9756	21.9134	22.194	22.0409	22.2258	21.8247	21.871	21.7473	21.9343	22.0606	-0.182356	0.0535413	0.386646
PG2893	Q78YY6	DJC15_MOUSE DnaJ homolog subfamily C member 15 OS=Mus musculus GN=Dnajc15 PE=1 SV=1	19.195	19.1291	19.2661	19.3399	19.4398	18.9699	19.0788	19.0531	19.1062	19.2519	-0.181996	0.0338957	0.308175
PG4182	Q9QVP4	MLRA_MOUSE Myosin regulatory light chain 2; atrial isoform OS=Mus musculus GN=Myl7 PE=1 SV=1	24.8364	23.5516	24.4431	24.6574	23.9762	24.844	24.8268	22.1825	24.0955	24.6078	-0.18163	0.751017	0.985053
PG270	Q8BW75	AOFB_MOUSE Amine oxidase [flavin-containing] B OS=Mus musculus GN=Maob PE=1 SV=4	20.4655	20.2816	20.5214	20.4657	20.4669	20.2032	20.2446	20.1537	20.2599	20.4331	-0.181374	0.0200176	0.226875
PG7968	Q64337	SQSTM_MOUSE Sequestosome-1 OS=Mus musculus GN=Sqstm1 PE=1 SV=1	18.4187	17.9483	18.3208	18.7031	18.7354	18.1139	18.2212	18.2807	18.2362	18.3687	-0.181129	0.259859	0.754069
PG2862	Q8K1M6-3	DNM1L_MOUSE Isoform 3 of Dynamin-1-like protein OS=Mus musculus GN=Dnm1l	18.7944	18.9033	18.9934	18.6822	18.9395	18.6259	18.8178	18.6411	18.7614	18.5631	-0.18072	0.0376667	0.325478
PG1298	A0A0R4J081	A0A0R4J081_MOUSE Complex I intermediate-associated protein 30; mitochondrial OS=Mus musculus GN=Ndufaf1 PE=1 SV=1	20.5164	20.485	20.6362	20.5548	20.7712	20.2819	20.3653	20.4213	20.4324	20.562	-0.180136	0.0307861	0.292529
PG1794	Q9CZN8	GATA_MOUSE Glutamyl-tRNA(Gln) amidotransferase subunit A; mitochondrial OS=Mus musculus GN=Qrsl1 PE=1 SV=1	18.928	19.0066	19.1105	19.0498	19.2275	18.8199	18.8072	18.8029	18.9199	19.0743	-0.179635	0.0381795	0.328226
PG3012	A0A0R4J174	A0A0R4J174_MOUSE Evolutionarily conserved-signaling intermediate in Toll pathway; mitochondrial OS=Mus musculus GN=Ecsit PE=1 SV=1	20.4015	20.3697	20.5275	20.5071	20.6191	20.2379	20.2942	20.2885	20.2766	20.4298	-0.179586	0.0120472	0.171544
PG3646	Q544X6	Q544X6_MOUSE Ferrochelatase OS=Mus musculus GN=Fech PE=1 SV=1	21.3264	21.1219	21.4344	21.4981	21.4343	21.0583	21.2065	21.0529	21.2126	21.389	-0.179149	0.0834666	0.476211
PG8482	O70146	TESK1_MOUSE Dual specificity testis-specific protein kinase 1 OS=Mus musculus GN=Tesk1 PE=1 SV=3	18.9665	18.2134	18.8175	19.2093	18.5451	18.0555	19.0239	17.6615	18.8806	19.235	-0.179032	0.621202	0.961476
PG4306	P58281-2	OPA1_MOUSE Isoform 2 of Dynamin-like 120 kDa protein; mitochondrial OS=Mus musculus GN=Opa1	22.8588	22.8554	23.0124	23.0497	23.0837	22.7242	22.7673	22.7508	22.8051	22.918	-0.178906	0.0161922	0.200615
PG8910	Q9CQ85	TIM22_MOUSE Mitochondrial import inner membrane translocase subunit Tim22 OS=Mus musculus GN=Timm22 PE=1 SV=1	17.281	17.3028	17.4685	17.5104	17.5078	17.147	17.1574	17.2176	17.261	17.3937	-0.178778	0.0292602	0.285545
PG8306	Q14DP3	Q14DP3_MOUSE Leucyl-tRNA synthetase; mitochondrial OS=Mus musculus GN=Lars2 PE=2 SV=1	21.6565	21.607	21.7649	21.6589	21.8346	21.4825	21.4958	21.5331	21.5552	21.5613	-0.178772	0.00379947	0.0873019
PG2129	Q8C3X4	GUF1_MOUSE Translation factor Guf1; mitochondrial OS=Mus musculus GN=Guf1 PE=1 SV=1	17.2759	17.167	17.422	17.4126	17.5354	17.0996	17.1381	17.1475	17.1775	17.3594	-0.178169	0.0527825	0.384462
PG8193	Q80YD1	SUV3_MOUSE ATP-dependent RNA helicase SUPV3L1; mitochondrial OS=Mus musculus GN=Supv3l1 PE=1 SV=1	19.6866	19.4095	19.8116	19.4095	19.9472	19.5736	19.5557	19.1883	19.633	19.4241	-0.177975	0.219752	0.710714
PG6847	E9QAU4	E9QAU4_MOUSE Sickle tail protein OS=Mus musculus GN=Etl4 PE=1 SV=1	16.0242	15.8309	16.1098	16.3174	16.1717	15.6775	15.9092	16.006	15.8934	16.0794	-0.177691	0.130509	0.582794
PG13693	Q8VCG1	Q8VCG1_MOUSE Deoxyuridine triphosphatase; isoform CRA_b OS=Mus musculus GN=Dut PE=1 SV=1	21.4544	21.4303	21.4881	21.4015	21.5351	21.294	21.2963	21.2227	21.2873	21.3213	-0.177533	0.000246294	0.0234907
PG7430	Q9EQI8	RM46_MOUSE 39S ribosomal protein L46; mitochondrial OS=Mus musculus GN=Mrpl46 PE=1 SV=1	21.2154	21.2505	21.4066	21.3977	21.4181	21.1192	21.1676	21.1375	21.1318	21.2459	-0.177273	0.00671191	0.125196
PG5478	Q9WV34-2	MPP2_MOUSE Isoform 2 of MAGUK p55 subfamily member 2 OS=Mus musculus GN=Mpp2	18.4307	18.1586	18.3815	18.3689	18.5683	18.1314	18.2371	18.0157	18.2534	18.3842	-0.177233	0.0859581	0.479067
PG287	Q8CHT0	AL4A1_MOUSE Delta-1-pyrroline-5-carboxylate dehydrogenase; mitochondrial OS=Mus musculus GN=Aldh4a1 PE=1 SV=3	22.2614	22.0846	21.8003	22.2068	22.2366	21.9771	21.981	21.8669	21.9458	21.9346	-0.17685	0.0778416	0.458607
PG7447	Q9CQ40	RM49_MOUSE 39S ribosomal protein L49; mitochondrial OS=Mus musculus GN=Mrpl49 PE=1 SV=1	19.2949	19.2019	19.4156	19.4101	19.519	19.1145	19.148	19.0659	19.2444	19.3858	-0.176605	0.0550969	0.389533
PG8784	O88346	TNNT1_MOUSE Troponin T; slow skeletal muscle OS=Mus musculus GN=Tnnt1 PE=2 SV=3	18.0117	17.6254	18.0208	18.1092	17.9454	17.6759	17.8789	17.532	17.7436	18.0016	-0.176104	0.168717	0.640287
PG6644	Q3U926	Q3U926_MOUSE Putative uncharacterized protein OS=Mus musculus GN=Ptpmt1 PE=2 SV=1	18.8364	18.7828	18.9673	19.0162	19.1368	18.6533	18.6994	18.7361	18.8104	18.9597	-0.1761	0.0666434	0.424282
PG8239	Q99JB2	STML2_MOUSE Stomatin-like protein 2; mitochondrial OS=Mus musculus GN=Stoml2 PE=1 SV=1	21.2931	21.1881	21.393	21.322	21.3861	21.1123	21.159	21.1116	21.1556	21.168	-0.175127	0.00208778	0.0651472
PG650	A7YL62	A7YL62_MOUSE Apolipoprotein A-II OS=Mus musculus GN=Apoa2 PE=4 SV=1	19.1975	18.9091	19.1816	19.9555	19.2256	19.1546	18.8846	19.1994	19.1355	19.22	-0.175045	0.372109	0.849982
PG3533	Q91VC9	GHITM_MOUSE Growth hormone-inducible transmembrane protein OS=Mus musculus GN=Ghitm PE=1 SV=1	20.9529	20.7828	21.0347	20.794	21.0808	20.7725	20.7848	20.6233	20.8153	20.7746	-0.174944	0.0362077	0.317214
PG8315	G5E881	G5E881_MOUSE Phosphatidate cytidylyltransferase; mitochondrial OS=Mus musculus GN=Tamm41 PE=1 SV=1	19.0308	18.9869	19.1779	19.1251	19.2523	18.8595	18.9615	18.8502	18.9786	19.0492	-0.174801	0.021232	0.234853
PG7534	Q9D6S7	RRFM_MOUSE Ribosome-recycling factor; mitochondrial OS=Mus musculus GN=Mrrf PE=1 SV=1	21.2028	21.3486	20.5488	21.1476	21.182	20.9137	20.8841	20.8709	20.9078	20.9808	-0.174518	0.247487	0.744229
PG10073	A0A0R4J094	A0A0R4J094_MOUSE Fumarylacetoacetate hydrolase domain-containing protein 2A OS=Mus musculus GN=Fahd2a PE=1 SV=1	20.7197	20.6983	20.8528	20.8889	20.9038	20.5625	20.6255	20.559	20.6964	20.7486	-0.174288	0.0157689	0.198291
PG1123	Q60865	CAPR1_MOUSE Caprin-1 OS=Mus musculus GN=Caprin1 PE=1 SV=2	22.6769	22.8287	22.2076	22.6193	22.7175	22.6899	22.2283	22.5669	22.1359	22.5586	-0.174043	0.282174	0.776897
PG7175	Q8CEE7	RDH13_MOUSE Retinol dehydrogenase 13 OS=Mus musculus GN=Rdh13 PE=1 SV=1	18.7303	18.7758	18.8906	18.4958	18.7525	18.5994	18.6157	18.6182	18.5069	18.4356	-0.173827	0.046696	0.360931
PG3589	P36552	HEM6_MOUSE Oxygen-dependent coproporphyrinogen-III oxidase; mitochondrial OS=Mus musculus GN=Cpox PE=1 SV=2	21.7361	21.4839	21.8152	21.7908	21.7086	21.5234	21.6114	21.3669	21.4982	21.6664	-0.173672	0.0569973	0.394687
PG185	Q99L13	3HIDH_MOUSE 3-hydroxyisobutyrate dehydrogenase; mitochondrial OS=Mus musculus GN=Hibadh PE=1 SV=1	21.5325	21.5187	21.709	21.6625	21.7827	21.3892	21.377	21.4722	21.5238	21.5766	-0.173339	0.026305	0.267554
PG9302	B2L107	B2L107_MOUSE Visinin-like protein 1 OS=Mus musculus GN=Vsnl1 PE=2 SV=1	18.0471	17.4523	17.9333	18.0857	17.7133	17.6288	17.85	17.2959	17.6069	17.9844	-0.173122	0.32908	0.816238
PG6163	Q8BX10	PGAM5_MOUSE Serine/threonine-protein phosphatase PGAM5; mitochondrial OS=Mus musculus GN=Pgam5 PE=1 SV=1	20.9453	20.9103	21.0675	20.9633	21.1683	20.8165	20.8773	20.7206	20.8692	20.9071	-0.172801	0.0169785	0.205327
PG7703	Q8BQ99	Q8BQ99_MOUSE Putative uncharacterized protein OS=Mus musculus GN=Mrps2 PE=2 SV=1	19.3805	19.4431	19.6051	19.6364	19.7459	19.2969	19.3378	19.3145	19.4305	19.5675	-0.172745	0.0716125	0.439324
PG13263	D3Z7X0	D3Z7X0_MOUSE MCG142036 OS=Mus musculus GN=Acad12 PE=1 SV=1	19.9972	19.7606	20.0738	19.8879	19.9734	19.6835	19.798	19.7777	19.8082	19.7641	-0.172272	0.0176562	0.209028
PG2421	Q8BJ03	COX15_MOUSE Cytochrome c oxidase assembly protein COX15 homolog OS=Mus musculus GN=Cox15 PE=1 SV=1	18.7065	18.5761	18.8097	18.6531	18.8854	18.4177	18.5991	18.3771	18.674	18.7111	-0.170351	0.0860708	0.478645
PG9746	Q5IRJ6-2	ZNT9_MOUSE Isoform 2 of Zinc transporter 9 OS=Mus musculus GN=Slc30a9	18.8743	18.725	18.8505	18.8109	19.0614	18.6266	18.7728	18.5337	18.7921	18.7471	-0.169968	0.0513641	0.377387
PG6375	Q8BP40	PPA6_MOUSE Lysophosphatidic acid phosphatase type 6 OS=Mus musculus GN=Acp6 PE=1 SV=1	21.3787	21.1553	21.0554	21.3622	21.3711	21.1197	21.1325	20.9897	21.0907	21.1406	-0.169912	0.0468652	0.361127
PG3235	Q8CIB5	FERM2_MOUSE Fermitin family homolog 2 OS=Mus musculus GN=Fermt2 PE=1 SV=1	22.723	23.0193	23.2215	22.6591	22.7759	22.7652	22.2995	23.1751	22.4305	22.8814	-0.169441	0.396569	0.868567
PG17029	A4GE64	A4GE64_MOUSE Alpha-T-catenin OS=Mus musculus GN=Ctnna3 PE=2 SV=1	18.6791	18.6274	18.6516	19.0528	18.8125	18.5111	18.5332	18.7412	18.5257	18.6669	-0.16907	0.100966	0.520793
PG7677	Q80ZS3	RT26_MOUSE 28S ribosomal protein S26; mitochondrial OS=Mus musculus GN=Mrps26 PE=1 SV=1	19.7274	19.6583	19.8243	19.8715	19.9718	19.5677	19.6068	19.6127	19.6834	19.7374	-0.169037	0.0271039	0.270767
PG3909	Q9DCB8	ISCA2_MOUSE Iron-sulfur cluster assembly 2 homolog; mitochondrial OS=Mus musculus GN=Isca2 PE=1 SV=2	20.4366	20.3307	20.6243	20.4195	20.7253	20.2399	20.3674	20.189	20.419	20.4767	-0.168844	0.0988692	0.513656
PG3213	E9PZS5	E9PZS5_MOUSE Nuclease EXOG; mitochondrial OS=Mus musculus GN=Exog PE=1 SV=1	18.9577	18.8208	19.0217	19.0665	19.0142	18.7683	18.8545	18.6053	18.8765	18.9348	-0.16831	0.0459619	0.359096
PG5387	P16332	MUTA_MOUSE Methylmalonyl-CoA mutase; mitochondrial OS=Mus musculus GN=Mut PE=1 SV=2	23.1679	23.1845	22.9232	23.1664	23.2553	22.943	22.9739	22.9264	22.9798	23.0361	-0.167635	0.0226187	0.242757
PG6057	Q91VA6	PDIP2_MOUSE Polymerase delta-interacting protein 2 OS=Mus musculus GN=Poldip2 PE=1 SV=1	20.8482	20.6121	20.8521	20.8907	21.015	20.6316	20.5989	20.6381	20.6881	20.824	-0.16746	0.0597034	0.404021
PG7065	Q569U9	Q569U9_MOUSE Retinol dehydrogenase 14 (All-trans and 9-cis) OS=Mus musculus GN=Rdh14 PE=2 SV=1	20.2786	20.1954	20.4409	20.381	20.4995	20.1157	20.172	20.0808	20.1987	20.3933	-0.166992	0.0626099	0.417534
PG903	Q61337	BAD_MOUSE Bcl2-associated agonist of cell death OS=Mus musculus GN=Bad PE=1 SV=1	16.9469	16.8343	17.07	16.5387	17.078	16.78	16.8989	16.5982	16.6346	16.7259	-0.166048	0.179541	0.651059
PG7331	Q8K2Y7	RM47_MOUSE 39S ribosomal protein L47; mitochondrial OS=Mus musculus GN=Mrpl47 PE=1 SV=2	19.4058	19.3534	19.4871	19.5203	19.5954	19.2349	19.2384	19.3161	19.3481	19.3943	-0.166037	0.0135771	0.182047
PG7427	Q9DCU6	RM04_MOUSE 39S ribosomal protein L4; mitochondrial OS=Mus musculus GN=Mrpl4 PE=1 SV=1	19.642	19.6334	19.8232	19.7902	19.8929	19.5166	19.6019	19.4635	19.6287	19.7422	-0.165765	0.0459367	0.360013
PG7666	Q99N87	RT05_MOUSE 28S ribosomal protein S5; mitochondrial OS=Mus musculus GN=Mrps5 PE=1 SV=1	21.4732	21.463	21.2806	21.4418	21.6864	21.2447	21.3122	21.2766	21.3105	21.3723	-0.165759	0.0407929	0.340831
PG6648	O35435	PYRD_MOUSE Dihydroorotate dehydrogenase (quinone); mitochondrial OS=Mus musculus GN=Dhodh PE=1 SV=2	20.7886	20.7804	20.9363	20.9324	21.0636	20.6299	20.7072	20.6663	20.7683	20.9071	-0.164488	0.0511972	0.377809
PG8822	Q9CXU4	Q9CXU4_MOUSE MCG11298 OS=Mus musculus GN=Timm23 PE=1 SV=1	20.3941	20.3623	20.4927	20.4683	20.6706	20.2594	20.3516	20.2194	20.3288	20.4068	-0.164386	0.0316553	0.296876
PG5986	Q9JK42	PDK2_MOUSE [Pyruvate dehydrogenase (acetyl-transferring)] kinase isozyme 2; mitochondrial OS=Mus musculus GN=Pdk2 PE=1 SV=2	21.0124	21.0329	21.2347	21.2722	21.3334	20.9157	20.9075	21.0366	21.0235	21.183	-0.163861	0.0810782	0.468936
PG1909	D3Z7P3	GLSK_MOUSE Glutaminase kidney isoform; mitochondrial OS=Mus musculus GN=Gls PE=1 SV=1	21.4588	21.3853	21.5919	21.4443	21.6006	21.273	21.3221	21.3019	21.3929	21.3724	-0.163727	0.00931586	0.153395
PG5612	Q8C5H8	NAKD2_MOUSE NAD kinase 2; mitochondrial OS=Mus musculus GN=Nadk2 PE=1 SV=2	19.0504	19.0333	19.1561	19.095	19.2642	19.1289	18.8653	18.8453	18.9231	19.0186	-0.163576	0.0410381	0.341199
PG163	Q3V132	ADT4_MOUSE ADP/ATP translocase 4 OS=Mus musculus GN=Slc25a31 PE=1 SV=1	19.3739	19.2148	19.6412	19.9139	19.9468	19.2753	19.3939	19.0684	19.5049	20.0305	-0.163507	0.471744	0.909135
PG204	Q9D2R0	AACS_MOUSE Acetoacetyl-CoA synthetase OS=Mus musculus GN=Aacs PE=1 SV=1	17.7662	17.6069	17.8148	17.8778	17.6596	17.6249	17.5332	17.6846	17.5673	17.4993	-0.163177	0.0256212	0.263243
PG13377	Q9DAM4	Q9DAM4_MOUSE Citrate synthase OS=Mus musculus GN=Csl PE=2 SV=1	16.6748	16.6122	16.6675	17.4225	16.9851	16.5147	16.5316	16.8011	16.7268	16.9788	-0.161844	0.382955	0.858464
PG7573	Q9D0G0	RT30_MOUSE 28S ribosomal protein S30; mitochondrial OS=Mus musculus GN=Mrps30 PE=1 SV=1	19.9348	19.9123	20.0374	20.2831	20.1262	19.886	19.8625	19.7938	19.8731	20.0698	-0.161712	0.0841261	0.476747
PG4042	Q8JZN7	MIRO2_MOUSE Mitochondrial Rho GTPase 2 OS=Mus musculus GN=Rhot2 PE=1 SV=1	20.8765	20.8954	21.0175	20.9147	21.0844	20.7174	20.7918	20.7555	20.8196	20.8971	-0.161372	0.0124385	0.175144
PG2137	Q9JHS4	CLPX_MOUSE ATP-dependent Clp protease ATP-binding subunit clpX-like; mitochondrial OS=Mus musculus GN=Clpx PE=1 SV=2	21.5571	21.5072	21.6944	21.744	21.834	21.3974	21.4578	21.4806	21.5121	21.6829	-0.161178	0.0693938	0.433603
PG247	Q9ESW4	AGK_MOUSE Acylglycerol kinase; mitochondrial OS=Mus musculus GN=Agk PE=1 SV=1	21.8072	21.8925	21.6399	21.8091	22.0255	21.6227	21.6788	21.5694	21.7196	21.7782	-0.161119	0.0574441	0.396695
PG3817	Q91YJ5	IF2M_MOUSE Translation initiation factor IF-2; mitochondrial OS=Mus musculus GN=Mtif2 PE=1 SV=2	18.4822	18.4626	18.6485	18.6524	18.6993	18.3501	18.3816	18.4612	18.427	18.5247	-0.160061	0.0235089	0.249659
PG7193	A6X8Z5	RHG31_MOUSE Rho GTPase-activating protein 31 OS=Mus musculus GN=Arhgap31 PE=1 SV=1	20.1595	19.8306	20.2848	19.8737	20.5368	19.8874	20.073	20.0869	19.9981	19.8399	-0.159983	0.287311	0.782519
PG3846	Q8CHT3	INT5_MOUSE Integrator complex subunit 5 OS=Mus musculus GN=Ints5 PE=2 SV=1	18.8488	18.7996	18.9479	18.9852	18.9695	18.7302	18.6361	18.6971	18.8493	18.8403	-0.159597	0.0200274	0.226485
PG2255	B8JJN0	B8JJN0_MOUSE Protein Gm20547 OS=Mus musculus GN=Gm20547 PE=3 SV=1	22.0318	22.1164	21.5786	22.3879	22.0082	22.1414	21.8662	21.8181	21.3698	22.1326	-0.158933	0.431145	0.892116
PG1975	A2AQR0	A2AQR0_MOUSE Glycerol-3-phosphate dehydrogenase OS=Mus musculus GN=Gpd2 PE=1 SV=1	20.2215	20.19	20.33	20.4024	20.5276	20.0836	20.1607	20.0411	20.2164	20.3756	-0.158817	0.098176	0.512159
PG7668	Q9CQF8	RT63_MOUSE Ribosomal protein 63; mitochondrial OS=Mus musculus GN=Mrpl57 PE=1 SV=1	16.8432	16.8904	17.0557	17.1712	17.3958	16.7138	16.8151	16.8332	16.9809	17.2225	-0.158162	0.270069	0.765238
PG4958	Q07797	LG3BP_MOUSE Galectin-3-binding protein OS=Mus musculus GN=Lgals3bp PE=1 SV=1	20.2405	20.4026	20.4843	20.4966	20.7434	20.2456	20.2148	20.1623	20.3573	20.5981	-0.157883	0.197954	0.677038
PG749	E9QMJ8	E9QMJ8_MOUSE Axin-1 OS=Mus musculus GN=Axin1 PE=1 SV=1	17.4322	17.3544	17.565	17.6062	17.6455	17.259	17.382	17.188	17.3655	17.6214	-0.157516	0.124904	0.571912
PG2833	A2AF47	DOC11_MOUSE Dedicator of cytokinesis protein 11 OS=Mus musculus GN=Dock11 PE=1 SV=1	16.1605	16.2555	16.4661	16.4608	16.6273	16.0714	16.2435	16.1437	16.3047	16.4198	-0.15743	0.16472	0.635621
PG13332	Q5RL20	Q5RL20_MOUSE 39S ribosomal protein L43; mitochondrial OS=Mus musculus GN=Mrpl43 PE=1 SV=1	19.8083	19.6733	19.8429	19.7369	19.9359	19.7011	19.5397	19.6725	19.6245	19.6729	-0.157315	0.0182047	0.213517
PG8385	Q8BYL4	SYYM_MOUSE Tyrosine--tRNA ligase; mitochondrial OS=Mus musculus GN=Yars2 PE=1 SV=2	20.4874	20.465	20.562	20.5523	20.7099	20.3177	20.2833	20.4651	20.413	20.5117	-0.157146	0.0324314	0.300812
PG12051	E9PWM3	E9PWM3_MOUSE Protein Armcx4 OS=Mus musculus GN=Armcx4 PE=1 SV=1	14.8303	14.5463	14.8972	14.675	14.6976	14.6171	14.5529	14.5929	14.5942	14.5058	-0.156705	0.0415457	0.344285
PG3225	Q9D1Z3	F173B_MOUSE Protein FAM173B OS=Mus musculus GN=Fam173b PE=1 SV=1	16.8594	16.7684	16.9424	16.8264	17.0843	16.7635	16.6072	16.7376	16.7778	16.8142	-0.156107	0.0437647	0.352281
PG8575	A0A0R4J272	A0A0R4J272_MOUSE Transmembrane protein 70; mitochondrial OS=Mus musculus GN=Tmem70 PE=1 SV=1	19.1731	19.1316	19.2501	19.1834	19.5037	18.9662	19.0539	19.0283	19.0691	19.3452	-0.155834	0.134003	0.590065
PG1619	Q8K0D5	EFGM_MOUSE Elongation factor G; mitochondrial OS=Mus musculus GN=Gfm1 PE=1 SV=1	22.9994	23.0084	23.115	23.1019	23.3271	22.8587	22.9345	22.8928	22.9944	23.0928	-0.155745	0.0626914	0.416978
PG922	Q9CZP5	BCS1_MOUSE Mitochondrial chaperone BCS1 OS=Mus musculus GN=Bcs1l PE=1 SV=1	19.6906	19.5916	19.7573	19.7038	19.9008	19.479	19.5374	19.4366	19.6265	19.7883	-0.155228	0.0895879	0.48591
PG3751	O08528	HXK2_MOUSE Hexokinase-2 OS=Mus musculus GN=Hk2 PE=1 SV=1	22.9487	22.8918	23.0091	22.8792	22.9968	22.7627	22.7913	22.8153	22.7869	22.7968	-0.15452	0.000529633	0.0356954
PG14954	Q9DD04	Q9DD04_MOUSE Putative uncharacterized protein OS=Mus musculus GN=Arf4 PE=2 SV=1	18.6622	18.4763	18.7462	18.9882	18.7586	18.5482	18.5866	18.434	18.6035	18.6886	-0.154112	0.134188	0.58984
PG8908	G3X8S1	G3X8S1_MOUSE DnaJ (Hsp40) homolog; subfamily C; member 19; isoform CRA_c OS=Mus musculus GN=Dnajc19 PE=1 SV=1	19.3789	19.2346	19.2957	19.6079	19.7386	19.2022	19.1469	18.9527	19.4387	19.746	-0.153855	0.382803	0.858883
PG9186	Q9R0P9	UCHL1_MOUSE Ubiquitin carboxyl-terminal hydrolase isozyme L1 OS=Mus musculus GN=Uchl1 PE=1 SV=1	22.9889	23.4019	23.4216	23.0008	21.8945	22.7704	22.3478	22.9944	22.9333	22.8935	-0.153665	0.62362	0.961391
PG2747	Q8BHC4	DCAKD_MOUSE Dephospho-CoA kinase domain-containing protein OS=Mus musculus GN=Dcakd PE=1 SV=1	20.2785	20.2146	20.3521	20.3631	20.4787	20.12	20.1002	20.1565	20.216	20.3299	-0.152883	0.0357646	0.316072
PG3594	Q8N7N8	Q8N7N8_MOUSE cDNA fis; clone TRACH2006528;highly similar to HYDROXYMETHYLGLUTARYL-COA SYNTHASE; MITOCHONDRIAL (EC 4.1.3.5) OS=Mus musculus GN=Hmgcs2 PE=2 SV=1	18.8733	18.8554	18.9928	19.5354	19.4546	18.8854	18.8723	18.7879	18.9594	19.4429	-0.152725	0.438157	0.894543
PG2267	Q91WM2	CECR5_MOUSE Cat eye syndrome critical region protein 5 homolog OS=Mus musculus GN=Cecr5 PE=1 SV=1	18.3249	18.2526	18.4455	18.6653	18.533	18.1878	18.2464	18.2055	18.3	18.526	-0.151131	0.152772	0.619289
PG148	Q00898	A1AT5_MOUSE Alpha-1-antitrypsin 1-5 OS=Mus musculus GN=Serpina1e PE=1 SV=1	20.9589	20.8142	20.9426	21.7523	21.0659	20.8813	20.7183	20.8544	21.0803	21.2454	-0.150859	0.450856	0.900824
PG8716	P52196	THTR_MOUSE Thiosulfate sulfurtransferase OS=Mus musculus GN=Tst PE=1 SV=3	18.6689	18.6299	18.8686	18.7053	18.9241	18.5751	18.5404	18.5607	18.6866	18.6804	-0.150721	0.0508575	0.376956
PG6575	Q9D0J8	PTMS_MOUSE Parathymosin OS=Mus musculus GN=Ptms PE=1 SV=3	15.4977	15.3714	15.5831	15.528	15.5981	15.3512	15.3615	15.5496	15.3714	15.1916	-0.150564	0.0626104	0.416991
PG649	Q3V2G1	Q3V2G1_MOUSE Putative uncharacterized protein OS=Mus musculus GN=Apoa1 PE=2 SV=1	24.0012	23.7538	23.9031	25.4921	23.8214	24.0542	23.5913	24.1513	23.9441	24.4783	-0.150484	0.684803	0.978428
PG7659	A2AKW0	A2AKW0_MOUSE Solute carrier family 25 member 51 OS=Mus musculus GN=Slc25a51 PE=1 SV=1	17.4704	17.3948	17.6579	17.6965	17.6726	17.3276	17.4114	17.2276	17.4857	17.6879	-0.150387	0.167133	0.63715
PG4869	Q8BFW7	LPP_MOUSE Lipoma-preferred partner homolog OS=Mus musculus GN=Lpp PE=1 SV=1	22.34	22.499	22.6798	22.3148	21.6139	22.0157	21.931	22.6882	21.7069	22.3545	-0.150256	0.56432	0.947403
PG6903	Q8R104	SIR3_MOUSE NAD-dependent protein deacetylase sirtuin-3 OS=Mus musculus GN=Sirt3 PE=1 SV=2	20.375	20.3194	20.5556	20.5463	20.5193	20.1907	20.3305	20.3197	20.3498	20.3776	-0.149485	0.0333442	0.305901
PG8909	Q9CQV1	TIM16_MOUSE Mitochondrial import inner membrane translocase subunit TIM16 OS=Mus musculus GN=Pam16 PE=1 SV=1	20.1558	19.8749	19.9237	19.897	19.9525	19.8504	19.7959	20.0454	19.6823	19.684	-0.149166	0.112818	0.549418
PG4142	Q6PCP5-2	MFF_MOUSE Isoform 2 of Mitochondrial fission factor OS=Mus musculus GN=Mff	16.1073	15.9269	16.2447	16.3748	16.3401	16.1	16.0595	16.0525	16.0189	16.0198	-0.148623	0.113361	0.54994
PG4195	Q9CQ48	NUDC2_MOUSE NudC domain-containing protein 2 OS=Mus musculus GN=Nudcd2 PE=1 SV=1	20.5588	20.3981	19.3647	20.9026	20.5603	20.5617	20.5311	20.3524	18.8519	20.7448	-0.148516	0.740231	0.9847
PG1491	Q9DCW5	Q9DCW5_MOUSE Cytochrome c oxidase subunit 6A; mitochondrial OS=Mus musculus GN=Cox6a1 PE=1 SV=1	19.9927	19.8539	20.0677	19.9643	20.1044	19.7953	19.8011	19.8097	19.8948	19.9407	-0.14829	0.0225283	0.24334
PG633	Q9D0L7	ARM10_MOUSE Armadillo repeat-containing protein 10 OS=Mus musculus GN=Armc10 PE=1 SV=1	19.7907	19.651	19.8915	19.9087	19.9269	19.6328	19.6624	19.5122	19.7148	19.9052	-0.148267	0.109169	0.540509
PG3474	Q64516	GLPK_MOUSE Glycerol kinase OS=Mus musculus GN=Gk PE=1 SV=2	22.2441	22.3306	22.0189	22.301	22.5335	22.0924	22.0968	22.0857	22.1657	22.2466	-0.148186	0.13148	0.581991
PG7556	P62245	RS15A_MOUSE 40S ribosomal protein S15a OS=Mus musculus GN=Rps15a PE=1 SV=2	22.4893	22.5033	21.9085	22.2328	22.3059	22.2926	22.1271	22.031	21.9872	22.2673	-0.146894	0.271329	0.76667
PG7421	Q3URF5	Q3URF5_MOUSE Putative uncharacterized protein OS=Mus musculus GN=Mrpl19 PE=2 SV=1	21.2808	21.2395	21.0237	21.3741	21.5798	21.0725	21.1145	21.1034	21.185	21.2919	-0.146093	0.177155	0.649862
PG8652	O35857	TIM44_MOUSE Mitochondrial import inner membrane translocase subunit TIM44 OS=Mus musculus GN=Timm44 PE=1 SV=2	22.7439	22.9954	22.5485	22.83	22.8741	22.6128	22.6697	22.7124	22.6451	22.6248	-0.145458	0.0940132	0.501303
PG2152	P60824	CIRBP_MOUSE Cold-inducible RNA-binding protein OS=Mus musculus GN=Cirbp PE=1 SV=1	20.2245	20.1112	20.5919	20.9322	21.0619	20.108	20.2821	20.3029	20.4778	21.0261	-0.144988	0.570458	0.950139
PG8957	Q9Z120	TRMB_MOUSE tRNA (guanine-N(7)-)-methyltransferase OS=Mus musculus GN=Mettl1 PE=1 SV=1	16.2721	16.2057	16.4782	16.7222	16.8563	16.2015	16.3149	16.123	16.398	16.7722	-0.144981	0.415367	0.880742
PG5828	Q61937	NPM_MOUSE Nucleophosmin OS=Mus musculus GN=Npm1 PE=1 SV=1	23.8341	24.0423	23.715	23.7532	23.8031	23.6006	23.5981	23.6949	23.6231	23.9076	-0.144688	0.114037	0.550584
PG3869	Q9WUK2	IF4H_MOUSE Eukaryotic translation initiation factor 4H OS=Mus musculus GN=Eif4h PE=1 SV=3	22.9385	23.0383	23.1688	22.9226	22.8804	22.9245	22.621	22.5856	23.2235	22.8733	-0.144135	0.288442	0.782644
PG2588	A0A0R4J102	A0A0R4J102_MOUSE Cytoplasmic polyadenylation element-binding protein 3 OS=Mus musculus GN=Cpeb3 PE=1 SV=1	14.0554	13.8238	14.0533	13.8838	14.3497	13.778	14.2545	13.8494	14.0868	13.4798	-0.143508	0.399981	0.871888
PG7688	A0A0R4J0L6	A0A0R4J0L6_MOUSE 28S ribosomal protein S35; mitochondrial OS=Mus musculus GN=Mrps35 PE=1 SV=1	21.0519	21.0812	20.9346	21.1514	21.3152	20.9185	20.9513	20.9628	20.9978	20.9887	-0.14306	0.0568032	0.394423
PG9222	Q6ZWY8	TYB10_MOUSE Thymosin beta-10 OS=Mus musculus GN=Tmsb10 PE=1 SV=3	20.1885	19.7796	19.9725	20.057	19.7273	19.9896	19.7164	19.8605	19.8002	19.6431	-0.143017	0.208462	0.696024
PG8282	Q3UQ84	SYTM_MOUSE Threonine--tRNA ligase; mitochondrial OS=Mus musculus GN=Tars2 PE=1 SV=1	20.4433	20.3494	20.6136	20.3992	20.6078	20.2662	20.344	20.2507	20.415	20.4232	-0.142848	0.0598395	0.403322
PG5895	K3W4M4	K3W4M4_MOUSE ATP-dependent (S)-NAD(P)H-hydrate dehydratase OS=Mus musculus GN=Naxd PE=1 SV=1	20.0559	19.9778	20.1536	20.2657	20.1763	19.9362	19.939	19.9245	19.9993	20.1165	-0.142763	0.0484343	0.367079
PG19160	Q3UDQ7	Q3UDQ7_MOUSE Putative uncharacterized protein OS=Mus musculus GN=Afg3l2 PE=2 SV=1	18.6528	18.6134	18.7518	18.5874	18.8541	18.4924	18.5384	18.5054	18.5859	18.6242	-0.14266	0.0321746	0.299529
PG220	Q920A7	AFG31_MOUSE AFG3-like protein 1 OS=Mus musculus GN=Afg3l1 PE=1 SV=2	19.2328	18.9717	19.1766	19.2147	19.33	18.9843	19.0394	18.9421	19.0554	19.1925	-0.142427	0.0859916	0.478736
PG17963	Q3TVZ5	Q3TVZ5_MOUSE MICOS complex subunit MIC60 OS=Mus musculus GN=Immt PE=2 SV=1	18.6842	18.6562	18.8469	18.7549	18.8531	18.5987	18.5628	18.6201	18.6676	18.635	-0.142227	0.0121792	0.172936
PG3249	Q8R3F5	FABD_MOUSE Malonyl-CoA-acyl carrier protein transacylase; mitochondrial OS=Mus musculus GN=Mcat PE=1 SV=3	19.4454	19.4315	19.5996	19.6356	19.7118	19.3458	19.4407	19.3352	19.4582	19.5338	-0.142051	0.0638412	0.420203
PG9403	Q8CC88	VWA8_MOUSE von Willebrand factor A domain-containing protein 8 OS=Mus musculus GN=Vwa8 PE=1 SV=2	21.5069	21.4481	21.6512	21.709	21.8158	21.3876	21.4495	21.4112	21.5341	21.6448	-0.140755	0.123259	0.570583
PG265	E9Q4F8	E9Q4F8_MOUSE Ankyrin repeat domain-containing protein 11 OS=Mus musculus GN=Ankrd11 PE=1 SV=2	17.9093	17.5332	17.6465	17.8622	18.123	17.743	17.5386	17.0194	17.9703	18.1	-0.140599	0.533681	0.942611
PG3364	Q3UEK5	Q3UEK5_MOUSE Putative uncharacterized protein OS=Mus musculus GN=Ahsg PE=2 SV=1	23.5846	23.3546	23.3996	24.5914	23.0084	23.5694	23.3199	23.4391	23.3122	23.5975	-0.140093	0.623323	0.9624
PG930	O88665	BRD7_MOUSE Bromodomain-containing protein 7 OS=Mus musculus GN=Brd7 PE=1 SV=1	18.6324	18.3621	18.6863	18.6161	18.786	18.4759	18.4211	18.3585	18.539	18.5912	-0.139456	0.125172	0.572617
PG5962	Q66JR2	Q66JR2_MOUSE Stard10 protein (Fragment) OS=Mus musculus GN=Stard10 PE=2 SV=1	19.2282	18.4923	19.0516	19.2537	18.8619	18.9514	18.9715	18.3385	18.8314	19.0981	-0.139365	0.489738	0.917236
PG866	H3BLL2	H3BLL2_MOUSE ATP synthase mitochondrial F1 complex assembly factor 1 OS=Mus musculus GN=Atpaf1 PE=1 SV=1	20.1686	20.1298	20.3491	20.3162	20.4189	20.043	20.0424	20.13	20.1938	20.2771	-0.139222	0.085736	0.478366
PG6811	Q8CI12	SMTL2_MOUSE Smoothelin-like protein 2 OS=Mus musculus GN=Smtnl2 PE=1 SV=1	20.0902	19.5897	19.9217	19.3798	19.8442	19.7262	19.9473	19.3687	19.8285	19.2595	-0.139065	0.469324	0.908283
PG365	D3Z041	D3Z041_MOUSE Long-chain-fatty-acid--CoA ligase 1 OS=Mus musculus GN=Acsl1 PE=1 SV=1	24.0899	24.3288	24.3507	24.5577	24.6976	24.0583	24.0644	24.4111	24.3064	24.4965	-0.137607	0.345329	0.832843
PG1105	Q5M8N6	Q5M8N6_MOUSE BTB (POZ) domain containing 1 OS=Mus musculus GN=Btbd1 PE=2 SV=1	17.1256	16.9878	17.1348	17.1669	17.2873	17.1503	17.0948	16.8887	16.8897	16.991	-0.137568	0.0902492	0.488444
PG243	Q3UZ58	Q3UZ58_MOUSE NADPH:adrenodoxin oxidoreductase; mitochondrial OS=Mus musculus GN=Fdxr PE=2 SV=1	18.3887	18.2421	18.5022	18.5791	18.5844	18.242	18.3078	18.225	18.383	18.4514	-0.137452	0.114493	0.551202
PG1522	A2A432	CUL4B_MOUSE Cullin-4B OS=Mus musculus GN=Cul4b PE=1 SV=1	18.5469	18.4315	18.7467	18.5534	18.8383	18.3916	18.4776	18.5874	18.4961	18.4783	-0.137149	0.125282	0.572083
PG6605	O08807	PRDX4_MOUSE Peroxiredoxin-4 OS=Mus musculus GN=Prdx4 PE=1 SV=1	22.4027	22.4213	22.5452	22.1269	22.1978	22.2438	22.0447	22.2154	22.3134	22.1931	-0.136724	0.161913	0.632027
PG6551	Q14C51	PTCD3_MOUSE Pentatricopeptide repeat domain-containing protein 3; mitochondrial OS=Mus musculus GN=Ptcd3 PE=1 SV=2	21.6723	21.6297	21.7856	21.8143	21.9291	21.508	21.6166	21.5762	21.6487	21.8019	-0.135922	0.0968961	0.507569
PG11621	Q6T3A5	Q6T3A5_MOUSE PKHD1 OS=Mus musculus GN=Pkhd1 PE=2 SV=1	15.4174	15.2954	15.405	15.623	15.7661	15.2452	15.4527	15.3396	15.2802	15.5107	-0.135676	0.206432	0.691988
PG7584	Q9CQS4	S2546_MOUSE Solute carrier family 25 member 46 OS=Mus musculus GN=Slc25a46 PE=1 SV=1	19.3299	19.2666	19.3994	19.397	19.4639	19.1864	19.1791	19.2235	19.2737	19.3171	-0.13541	0.0132498	0.180043
PG8151	Q99M01	SYFM_MOUSE Phenylalanine--tRNA ligase; mitochondrial OS=Mus musculus GN=Fars2 PE=1 SV=1	20.5216	20.6075	20.7784	20.7016	20.8813	20.4499	20.4939	20.5393	20.5944	20.7359	-0.135395	0.129512	0.582456
PG6788	Q9EPB5	SERHL_MOUSE Serine hydrolase-like protein OS=Mus musculus GN=Serhl PE=1 SV=1	19.8307	19.7897	19.9319	20.1478	20.1801	19.7214	19.734	19.8384	19.846	20.0649	-0.135111	0.218627	0.708431
PG329	P56375	ACYP2_MOUSE Acylphosphatase-2 OS=Mus musculus GN=Acyp2 PE=1 SV=2	21.111	21.1656	20.8878	21.2828	21.3456	21.0672	21.103	21.2218	20.3337	21.3937	-0.13467	0.516225	0.932303
PG239	Q07456	AMBP_MOUSE Protein AMBP OS=Mus musculus GN=Ambp PE=1 SV=2	20.2143	20.1446	20.3103	20.9448	20.3881	20.2893	20.0126	20.2014	20.3473	20.4796	-0.134394	0.431229	0.89193
PG6700	P63011	RAB3A_MOUSE Ras-related protein Rab-3A OS=Mus musculus GN=Rab3a PE=1 SV=1	18.5965	18.639	18.6275	18.64	18.7256	18.5032	18.5443	18.474	18.4637	18.5723	-0.134217	0.00198664	0.0635573
PG2714	Q9QX60	DGUOK_MOUSE Deoxyguanosine kinase; mitochondrial OS=Mus musculus GN=Dguok PE=1 SV=3	15.5458	15.7006	15.9754	15.8265	15.915	15.5175	15.6649	15.6446	15.6342	15.831	-0.134195	0.182887	0.658003
PG6367	B2RUA1	B2RUA1_MOUSE Splicing factor; arginine/serine-rich 18 OS=Mus musculus GN=Pnisr PE=2 SV=1	19.0423	19.0124	19.2416	19.2274	19.3219	18.8758	19.024	18.9377	19.1299	19.2089	-0.133837	0.156903	0.625011
PG1510	Q71V27	Q71V27_MOUSE Smooth muscle LIM protein OS=Mus musculus GN=Csrp2 PE=2 SV=1	21.4287	21.1455	21.3753	21.4148	21.2662	21.1308	21.3977	20.8838	21.2566	21.2929	-0.13373	0.230602	0.726736
PG7605	Q3U281	Q3U281_MOUSE Putative uncharacterized protein OS=Mus musculus GN=Sar1b PE=2 SV=1	19.8366	19.8644	20.0632	19.9438	20.2247	19.7852	19.8661	19.7306	19.8723	20.0134	-0.133034	0.160123	0.632359
PG1941	Q3UYQ9	Q3UYQ9_MOUSE GrpE protein homolog OS=Mus musculus GN=Grpel2 PE=2 SV=1	17.0041	16.9142	17.1168	16.8749	17.1608	16.8094	16.8719	16.8886	16.8668	16.9701	-0.132831	0.0618268	0.413394
PG6835	Q91V61	SFXN3_MOUSE Sideroflexin-3 OS=Mus musculus GN=Sfxn3 PE=1 SV=1	18.7386	18.5383	18.8512	18.8261	18.8784	18.5271	18.5974	18.5519	18.6879	18.805	-0.132656	0.135545	0.591688
PG8470	E9QL22	E9QL22_MOUSE Putative deoxyribonuclease TATDN3 OS=Mus musculus GN=Tatdn3 PE=1 SV=1	20.1274	19.7486	19.9948	20.182	20.0616	19.936	19.6333	20.1485	19.8032	19.9332	-0.132032	0.278539	0.773216
PG3908	P85094	ISC2A_MOUSE Isochorismatase domain-containing protein 2A OS=Mus musculus GN=Isoc2a PE=1 SV=1	17.1643	17.082	17.2848	17.2885	17.3316	17.0284	17.0877	16.9333	17.1193	17.3245	-0.131615	0.136913	0.592551
PG8972	Q8BG60	TXNIP_MOUSE Thioredoxin-interacting protein OS=Mus musculus GN=Txnip PE=1 SV=1	20.2835	20.4326	20.376	20.5176	20.648	20.1249	20.346	20.4217	20.0283	20.6825	-0.130843	0.346903	0.834651
PG13687	G5E8U8	G5E8U8_MOUSE 28S ribosomal protein S10; mitochondrial OS=Mus musculus GN=Mrps10 PE=1 SV=1	19.0542	19.0986	19.2397	19.3373	19.3373	18.9859	18.9176	19.1425	19.0416	19.3254	-0.130804	0.194587	0.673258
PG6692	Q3UFS6	Q3UFS6_MOUSE Pyruvate carboxylase OS=Mus musculus GN=Pcx PE=2 SV=1	21.8343	21.7832	21.9115	21.9027	21.9513	21.7339	21.7309	21.6579	21.7389	21.8688	-0.130489	0.0207239	0.231762
PG12138	E9Q1B0	E9Q1B0_MOUSE Serine/threonine-protein kinase Sgk1 OS=Mus musculus GN=Sgk1 PE=1 SV=1	20.1029	20.5952	18.82	20.0735	20.2271	19.7545	19.8624	19.8885	19.7724	19.8917	-0.129852	0.678632	0.97846
PG7381	Q99N93	RM16_MOUSE 39S ribosomal protein L16; mitochondrial OS=Mus musculus GN=Mrpl16 PE=1 SV=1	18.9592	18.9067	19.0599	19.2317	19.1687	18.8488	18.8636	18.9061	18.8929	19.1658	-0.129802	0.163562	0.635519
PG4987	Q6A009	LTN1_MOUSE E3 ubiquitin-protein ligase listerin OS=Mus musculus GN=Ltn1 PE=1 SV=3	19.0717	19.1018	19.2372	19.146	19.3954	18.8944	19.1278	18.9348	19.0901	19.2563	-0.129739	0.179061	0.651188
PG160	P84309-2	ADCY5_MOUSE Isoform 2 of Adenylate cyclase type 5 OS=Mus musculus GN=Adcy5	16.3321	16.18	16.3785	16.7527	16.5835	16.16	16.2335	16.3154	16.2037	16.6662	-0.12961	0.367079	0.848073
PG3330	Q922E6	FAKD2_MOUSE FAST kinase domain-containing protein 2; mitochondrial OS=Mus musculus GN=Fastkd2 PE=2 SV=2	16.7666	16.7502	16.9664	16.9255	17.0209	16.7675	16.6892	16.5679	16.8221	16.937	-0.129203	0.15587	0.624344
PG7229	Q8BH97	RCN3_MOUSE Reticulocalbin-3 OS=Mus musculus GN=Rcn3 PE=1 SV=1	21.9489	21.4977	21.8131	21.872	21.5484	21.8675	21.5312	21.4878	21.5808	21.5685	-0.128838	0.283924	0.778745
PG1178	Q8R3Q6	CCD58_MOUSE Coiled-coil domain-containing protein 58 OS=Mus musculus GN=Ccdc58 PE=1 SV=1	19.7265	19.7244	19.9185	20.0965	20.2591	19.7361	19.6996	19.7079	19.9386	20.0018	-0.128196	0.325769	0.814423
PG3226	Q3TVY3	Q3TVY3_MOUSE Putative uncharacterized protein OS=Mus musculus PE=2 SV=1	17.0244	16.9336	17.287	17.1295	17.5175	16.9597	16.9859	17.0061	17.0712	17.2287	-0.12807	0.293367	0.787976
PG9054	Q9QZU9	UB2L6_MOUSE Ubiquitin/ISG15-conjugating enzyme E2 L6 OS=Mus musculus GN=Ube2l6 PE=1 SV=3	20.5684	20.4143	20.4602	21.587	20.7228	20.6027	20.5312	20.4177	20.4299	21.1312	-0.127954	0.626304	0.960258
PG7797	Q8VCL2	SCO2_MOUSE Protein SCO2 homolog; mitochondrial OS=Mus musculus GN=Sco2 PE=1 SV=1	19.0329	18.9854	19.1673	19.1871	19.3317	18.9479	18.9709	18.943	19.0984	19.1075	-0.127337	0.112749	0.549612
PG870	E9PYH2	E9PYH2_MOUSE Cytosolic acyl coenzyme A thioester hydrolase OS=Mus musculus GN=Acot7 PE=1 SV=1	21.0214	20.9406	21.0793	21.1277	21.1665	20.8679	20.9429	20.8565	20.9577	21.0754	-0.127033	0.0528399	0.38322
PG7332	Q9CPY1	RM51_MOUSE 39S ribosomal protein L51; mitochondrial OS=Mus musculus GN=Mrpl51 PE=1 SV=1	17.1311	16.9901	17.0899	17.3668	17.3318	16.9208	16.9788	16.8924	17.0499	17.4339	-0.126789	0.329552	0.815411
PG11972	Q6KAN1	Q6KAN1_MOUSE MFLJ00316 protein (Fragment) OS=Mus musculus GN=Gbp7 PE=2 SV=1	18.9743	18.9873	19.0828	19.0556	19.1177	19.0138	18.8608	18.8988	18.9103	18.9008	-0.126643	0.00984353	0.154052
PG4347	Q7TSQ8	PDPR_MOUSE Pyruvate dehydrogenase phosphatase regulatory subunit; mitochondrial OS=Mus musculus GN=Pdpr PE=1 SV=1	18.5323	18.5393	18.6127	18.777	18.8456	18.3917	18.4938	18.4356	18.5518	18.8017	-0.126481	0.224688	0.718402
PG3704	Q8BTX9	HSDL1_MOUSE Inactive hydroxysteroid dehydrogenase-like protein 1 OS=Mus musculus GN=Hsdl1 PE=1 SV=1	16.2578	16.2501	16.4989	16.4266	16.5478	16.2607	16.1724	16.1538	16.3055	16.4567	-0.126416	0.161327	0.630717
PG7375	Q9DCV4	RMD1_MOUSE Regulator of microtubule dynamics protein 1 OS=Mus musculus GN=Rmdn1 PE=1 SV=2	20.9128	20.9313	21.1372	21.0565	21.2236	20.8387	20.8322	20.8354	21.0124	21.1115	-0.126251	0.165854	0.63562
PG3238	Q9QXD6	F16P1_MOUSE Fructose-1;6-bisphosphatase 1 OS=Mus musculus GN=Fbp1 PE=1 SV=3	18.6122	18.67	18.8201	18.9052	18.8757	18.5998	18.6812	18.4264	18.673	18.8727	-0.126021	0.209135	0.696427
PG3199	Q6YJU2	Q6YJU2_MOUSE GUGU alpha OS=Mus musculus GN=Fetub PE=2 SV=1	19.9607	19.7667	20.1717	20.8978	20.1725	19.8658	19.8842	19.9469	20.1419	20.5032	-0.125481	0.593213	0.954089
PG7028	P62878	RBX1_MOUSE E3 ubiquitin-protein ligase RBX1 OS=Mus musculus GN=Rbx1 PE=1 SV=1	18.6832	18.3447	18.7371	18.7511	18.6699	18.5055	18.2314	18.6379	18.3532	18.8326	-0.125049	0.361809	0.843609
PG2306	O88696	CLPP_MOUSE ATP-dependent Clp protease proteolytic subunit; mitochondrial OS=Mus musculus GN=Clpp PE=1 SV=1	20.3353	20.3758	20.4945	20.5032	20.5096	20.2675	20.317	20.2881	20.303	20.4188	-0.124805	0.0243482	0.25482
PG572	Q9CPY7	AMPL_MOUSE Cytosol aminopeptidase OS=Mus musculus GN=Lap3 PE=1 SV=3	23.6692	23.6339	23.3879	23.6078	23.7079	23.5112	23.4928	23.4425	23.4269	23.5094	-0.124771	0.0660413	0.422055
PG2439	Q3U962	CO5A2_MOUSE Collagen alpha-2(V) chain OS=Mus musculus GN=Col5a2 PE=1 SV=1	20.9335	20.2482	20.5717	20.9252	19.8198	19.3371	20.5788	20.2834	20.5807	21.0948	-0.124704	0.737766	0.982199
PG3460	Q7TMS6	Q7TMS6_MOUSE Glycolipid transfer protein OS=Mus musculus GN=Gltp PE=2 SV=1	17.6815	17.3846	17.706	17.7817	17.5736	17.479	17.5072	17.1067	17.6581	17.7554	-0.124169	0.368915	0.848056
PG6801	Q78RX3	SIM12_MOUSE Small integral membrane protein 12 OS=Mus musculus GN=Smim12 PE=3 SV=1	17.5732	17.3692	17.5878	17.5955	17.7284	17.381	17.4169	17.4709	17.391	17.5755	-0.123751	0.105315	0.53237
PG11276	A6H5U5	A6H5U5_MOUSE Lrrfip1 protein OS=Mus musculus GN=Lrrfip1 PE=2 SV=1	18.1781	17.7491	18.0477	18.2577	18.0729	17.8976	17.955	17.7675	17.8942	18.1752	-0.123207	0.292562	0.78665
PG8651	Q8CCM6-2	TIM21_MOUSE Isoform 2 of Mitochondrial import inner membrane translocase subunit Tim21 OS=Mus musculus GN=Timm21	19.9542	19.9756	20.1529	19.9863	20.2397	19.8452	19.9534	19.8142	20	20.081	-0.122983	0.140596	0.59926
PG7667	Q9DC71	RT15_MOUSE 28S ribosomal protein S15; mitochondrial OS=Mus musculus GN=Mrps15 PE=1 SV=2	19.7378	19.9363	19.9059	20.0765	20.0811	19.8638	19.6823	19.7776	19.8149	19.9857	-0.122654	0.167216	0.636979
PG9269	Q9CWU6	UQCC1_MOUSE Ubiquinol-cytochrome-c reductase complex assembly factor 1 OS=Mus musculus GN=Uqcc1 PE=1 SV=1	20.6358	20.6904	20.8164	20.7382	20.8932	20.4729	20.6594	20.5719	20.6495	20.8069	-0.122632	0.124424	0.571276
PG665	Q9D7A8	ARMC1_MOUSE Armadillo repeat-containing protein 1 OS=Mus musculus GN=Armc1 PE=1 SV=1	21.1462	21.1099	21.2341	21.1462	21.2967	21.0932	21.0487	21.0034	21.0806	21.0985	-0.121754	0.0134402	0.181174
PG2312	Q8BGB8	COQ4_MOUSE Ubiquinone biosynthesis protein COQ4 homolog; mitochondrial OS=Mus musculus GN=Coq4 PE=1 SV=1	19.0022	18.9541	19.0917	19.2105	19.2019	18.9126	18.8836	18.927	18.9919	19.1368	-0.12172	0.113854	0.550743
PG5260	Q9CXD6	MCUR1_MOUSE Mitochondrial calcium uniporter regulator 1 OS=Mus musculus GN=Mcur1 PE=1 SV=1	18.8286	18.7622	18.926	19.0473	19.0701	18.7178	18.7217	18.6306	18.9027	19.0527	-0.121719	0.244349	0.741398
PG7317	Q3UB67	Q3UB67_MOUSE Putative uncharacterized protein OS=Mus musculus GN=Rpl3 PE=2 SV=1	24.6406	24.8856	24.7817	24.5922	24.5418	24.587	24.4569	24.4793	24.6481	24.6641	-0.121271	0.151251	0.616093
PG6424	Q91VC7	PP14A_MOUSE Protein phosphatase 1 regulatory subunit 14A OS=Mus musculus GN=Ppp1r14a PE=1 SV=1	16.0379	16.0978	16.2108	16.3432	16.3624	15.9766	15.8525	16.0987	16.1827	16.3366	-0.121002	0.283864	0.779016
PG5326	Q3UFY8	MRRP1_MOUSE Mitochondrial ribonuclease P protein 1 OS=Mus musculus GN=Trmt10c PE=1 SV=2	19.3765	19.3613	19.5529	19.6432	19.7008	19.3535	19.3591	19.2548	19.4385	19.6305	-0.119632	0.235289	0.731924
PG338	Q69Z91	Q69Z91_MOUSE Acetyl-coenzyme A synthetase (Fragment) OS=Mus musculus GN=Acss1 PE=2 SV=1	19.2311	19.2892	19.5806	19.4999	19.618	19.1796	19.1907	19.3603	19.3931	19.4972	-0.119543	0.261771	0.754419
PG4121	Q8BGV8	MID51_MOUSE Mitochondrial dynamics protein MID51 OS=Mus musculus GN=Mief1 PE=1 SV=1	18.2403	18.045	18.2712	18.2345	18.3116	18.0528	18.1381	17.968	18.1741	18.1741	-0.119117	0.0864532	0.479709
PG451	Q9ES28-5	ARHG7_MOUSE Isoform E of Rho guanine nucleotide exchange factor 7 OS=Mus musculus GN=Arhgef7	16.3387	16.4159	16.5539	16.6242	16.5964	16.2959	16.3414	16.2968	16.4198	16.5814	-0.118759	0.160487	0.632315
PG4761	Q3UQM7	Q3UQM7_MOUSE Putative uncharacterized protein OS=Mus musculus GN=Slc7a5 PE=2 SV=1	16.6316	16.442	16.7181	16.647	16.9186	16.3914	16.638	16.2363	16.6117	16.8867	-0.118649	0.406335	0.874425
PG3732	Q07079	IBP5_MOUSE Insulin-like growth factor-binding protein 5 OS=Mus musculus GN=Igfbp5 PE=1 SV=1	19.3324	18.7506	19.1965	19.0526	18.9367	18.9065	19.0354	18.6642	19.0109	19.0635	-0.117629	0.372504	0.850502
PG1637	P62631	EF1A2_MOUSE Elongation factor 1-alpha 2 OS=Mus musculus GN=Eef1a2 PE=1 SV=1	23.5491	23.7236	23.5495	23.4462	23.5988	23.3615	23.4057	23.267	23.7266	23.5186	-0.11756	0.231464	0.727637
PG4924	G3X9D8	G3X9D8_MOUSE Kelch-like protein 31 OS=Mus musculus GN=Klhl31 PE=1 SV=1	20.7547	20.9068	20.8182	21.0135	21.0549	20.782	20.7523	20.7215	20.7656	20.9398	-0.117365	0.12435	0.571962
PG9338	Q8BGC4	ZADH2_MOUSE Zinc-binding alcohol dehydrogenase domain-containing protein 2 OS=Mus musculus GN=Zadh2 PE=1 SV=1	21.5595	21.6037	21.7305	21.7841	21.7644	21.542	21.4393	21.5371	21.5755	21.7625	-0.117131	0.130266	0.58273
PG3277	Q05816	FABP5_MOUSE Fatty acid-binding protein; epidermal OS=Mus musculus GN=Fabp5 PE=1 SV=3	23.4178	23.37	23.6622	23.3195	23.3681	23.4069	23.2367	23.2768	23.2778	23.3538	-0.117105	0.12337	0.570564
PG4710	P05532	KIT_MOUSE Mast/stem cell growth factor receptor Kit OS=Mus musculus GN=Kit PE=1 SV=3	17.8451	17.7148	17.9484	17.9775	17.986	17.6764	17.7241	17.6745	17.7798	18.0338	-0.116649	0.204025	0.688484
PG5768	A0A087WQY7	A0A087WQY7_MOUSE Protein Ndufaf8 OS=Mus musculus GN=Ndufaf8 PE=1 SV=1	18.4245	18.3665	18.4775	18.4537	18.7161	18.2985	18.3294	18.2236	18.4781	18.5271	-0.116342	0.196919	0.675781
PG6556	P35831	PTN12_MOUSE Tyrosine-protein phosphatase non-receptor type 12 OS=Mus musculus GN=Ptpn12 PE=1 SV=3	18.5305	18.3139	18.7464	18.5194	18.6012	18.3729	18.4611	18.3204	18.504	18.4727	-0.116051	0.174684	0.647862
PG60	Q4VWZ5	Q4VWZ5_MOUSE Acyl-CoA-binding protein OS=Mus musculus GN=Dbi PE=1 SV=1	21.047	20.3981	20.6219	20.7807	20.6169	20.5658	20.5468	21.5952	19.6375	20.5403	-0.1158	0.73322	0.981574
PG14424	D3Z316	D3Z316_MOUSE Protein 1700021F05Rik OS=Mus musculus GN=1700021F05Rik PE=1 SV=1	18.8633	18.6296	18.9586	19.2642	18.972	18.0883	18.9361	18.3612	18.9881	19.7352	-0.11575	0.712225	0.980206
PG5004	Q8VCF0	MAVS_MOUSE Mitochondrial antiviral-signaling protein OS=Mus musculus GN=Mavs PE=1 SV=1	19.9795	19.8566	20.0654	19.9938	20.0537	19.8091	19.8916	19.7965	19.909	19.9658	-0.115422	0.0459582	0.359629
PG2313	Q3TYT1	Q3TYT1_MOUSE 5-demethoxyubiquinone hydroxylase; mitochondrial OS=Mus musculus GN=Coq7 PE=1 SV=1	17.8796	17.825	18.0113	18.0506	18.1373	17.7767	17.7604	17.8624	17.8344	18.0945	-0.11511	0.201986	0.684339
PG2652	Q5U458	DJC11_MOUSE DnaJ homolog subfamily C member 11 OS=Mus musculus GN=Dnajc11 PE=1 SV=2	21.2132	20.9698	21.2333	21.0829	21.3723	21.0072	21.1252	20.9608	21.0905	21.1166	-0.114244	0.170964	0.643984
PG4215	A0A075DCI1	A0A075DCI1_MOUSE NADH-ubiquinone oxidoreductase chain 4 OS=Mus musculus GN=ND4 PE=3 SV=1	18.2174	18.0973	18.2553	18.3269	18.4353	18.0359	18.1943	18.0536	18.1778	18.3016	-0.113773	0.165752	0.637159
PG5090	Q9CPW9	MAP12_MOUSE Methionine aminopeptidase 1D; mitochondrial OS=Mus musculus GN=Metap1d PE=2 SV=1	17.5254	17.5445	17.7502	17.7568	17.7963	17.548	17.434	17.447	17.5645	17.813	-0.113332	0.239774	0.73502
PG3155	Q8BGY7	F210A_MOUSE Protein FAM210A OS=Mus musculus GN=Fam210a PE=1 SV=1	20.1375	20.0196	20.2069	20.1883	20.3197	19.9878	19.9936	20.0532	20.091	20.1798	-0.113325	0.0968637	0.507933
PG9500	P21614	VTDB_MOUSE Vitamin D-binding protein OS=Mus musculus GN=Gc PE=1 SV=2	21.3028	21.2599	21.1169	21.5456	21.0195	21.3601	21.1135	21.0682	21.0504	21.0872	-0.113063	0.318713	0.806355
PG13657	A0A0R4J1J1	A0A0R4J1J1_MOUSE MCG114807; isoform CRA_c OS=Mus musculus GN=Pnkd PE=1 SV=1	19.7011	19.638	19.6791	19.6599	19.7997	19.6488	19.5222	19.5883	19.5392	19.6142	-0.112997	0.0147946	0.191276
PG8142	Q9D0I4	STX17_MOUSE Syntaxin-17 OS=Mus musculus GN=Stx17 PE=1 SV=1	16.1904	16.3427	16.279	16.526	16.5331	16.2152	16.1506	16.1186	16.2996	16.5232	-0.11278	0.288569	0.782156
PG4912	Q9JKS4-5	LDB3_MOUSE Isoform 5 of LIM domain-binding protein 3 OS=Mus musculus GN=Ldb3	19.2653	19.2581	19.311	19.3785	19.4557	19.1804	19.1498	19.2573	19.2752	19.2455	-0.112074	0.0354622	0.315042
PG467	Q9DBF1	AL7A1_MOUSE Alpha-aminoadipic semialdehyde dehydrogenase OS=Mus musculus GN=Aldh7a1 PE=1 SV=4	22.7374	22.9492	23.0914	22.6099	22.1227	22.3188	22.1691	22.8702	22.9295	22.6633	-0.111933	0.631479	0.960907
PG7452	P60603	ROMO1_MOUSE Reactive oxygen species modulator 1 OS=Mus musculus GN=Romo1 PE=2 SV=1	18.9453	19.0958	19.122	18.9368	19.1655	18.8946	19.0934	18.7394	18.9931	18.9869	-0.111635	0.179527	0.651481
PG194	Q3UX83	1A1L2_MOUSE Probable inactive 1-aminocyclopropane-1-carboxylate synthase-like protein 2 OS=Mus musculus GN=Accsl PE=2 SV=1	19.8754	20.0689	18.5209	20.121	19.9199	19.3858	19.4427	19.7924	19.6145	19.7133	-0.111528	0.72704	0.980573
PG8382	Q8BIP0	SYDM_MOUSE Aspartate--tRNA ligase; mitochondrial OS=Mus musculus GN=Dars2 PE=1 SV=1	18.1786	18.121	18.3537	18.2483	18.4155	18.0837	18.1336	18.0146	18.1654	18.3669	-0.11059	0.206184	0.691616
PG6986	Q8K2C6	SIR5_MOUSE NAD-dependent protein deacylase sirtuin-5; mitochondrial OS=Mus musculus GN=Sirt5 PE=1 SV=1	19.6403	19.6001	19.8078	19.6741	19.7765	19.5432	19.5386	19.5854	19.7218	19.5569	-0.110575	0.0680001	0.429142
PG7422	Q9CQ06	RM24_MOUSE 39S ribosomal protein L24; mitochondrial OS=Mus musculus GN=Mrpl24 PE=1 SV=1	19.3964	19.3075	19.4969	19.3933	19.5735	19.2529	19.2814	19.2348	19.3916	19.4541	-0.110538	0.116298	0.554615
PG14803	E9QPE7	E9QPE7_MOUSE Myosin-11 OS=Mus musculus GN=Myh11 PE=1 SV=1	16.4702	16.2722	16.5211	16.7396	16.3614	16.2553	16.5845	16.1151	16.366	16.4914	-0.110473	0.365122	0.84626
PG8161	Q9D6W4	Q9D6W4_MOUSE Putative uncharacterized protein OS=Mus musculus GN=Srsf3 PE=2 SV=1	23.2269	23.3008	23.3388	23.1049	23.1738	23.0574	23.0659	22.8396	23.3267	23.3052	-0.110083	0.300907	0.789766
PG920	Q3UC13	Q3UC13_MOUSE Putative uncharacterized protein OS=Mus musculus GN=Bckdk PE=2 SV=1	19.9656	19.8928	20.0437	19.967	20.1805	19.8025	19.7999	20.0104	19.8886	20.0011	-0.10941	0.141223	0.600403
PG9623	Q8BFR6	ZFAN1_MOUSE AN1-type zinc finger protein 1 OS=Mus musculus GN=Zfand1 PE=1 SV=1	16.1509	15.9722	16.1848	17.0508	16.349	16.2162	16.2314	16.1737	16.0376	16.5022	-0.109333	0.602814	0.95855
PG4736	Q91YP0	L2HDH_MOUSE L-2-hydroxyglutarate dehydrogenase; mitochondrial OS=Mus musculus GN=L2hgdh PE=1 SV=1	19.4456	19.3576	19.5771	19.7049	19.6491	19.3536	19.4033	19.3518	19.4715	19.6079	-0.109225	0.209594	0.697496
PG5819	A0A0N4SUH8	A0A0N4SUH8_MOUSE NFU1 iron-sulfur cluster scaffold homolog; mitochondrial OS=Mus musculus GN=Nfu1 PE=1 SV=1	20.1841	20.102	20.2594	20.2789	20.3615	20.064	20.0527	20.0501	20.1978	20.2765	-0.108933	0.126399	0.573556
PG5135	Q4VC33-2	MAEA_MOUSE Isoform 2 of Macrophage erythroblast attacher OS=Mus musculus GN=Maea	17.514	17.4534	17.6055	17.6171	17.7609	17.3965	17.5329	17.5582	17.4177	17.502	-0.108707	0.113489	0.549518
PG9015	Q9CQU0	TXD12_MOUSE Thioredoxin domain-containing protein 12 OS=Mus musculus GN=Txndc12 PE=1 SV=1	22.1182	21.8088	21.9824	21.9369	21.9124	21.9397	21.7889	21.7407	21.8022	21.9469	-0.108067	0.138036	0.594854
PG3479	A0A0A0MQ68	A0A0A0MQ68_MOUSE Glutaryl-CoA dehydrogenase; mitochondrial OS=Mus musculus GN=Gcdh PE=1 SV=1	21.9895	21.9324	21.4716	21.941	22.0773	21.7551	21.7725	21.7171	21.7651	21.8625	-0.107917	0.349286	0.83442
PG7117	H7BWY6	H7BWY6_MOUSE Retinol-binding protein 4 OS=Mus musculus GN=Rbp4 PE=1 SV=1	20.3923	20.3326	20.3881	20.9597	20.306	20.5387	20.324	20.2031	20.4793	20.2949	-0.107754	0.453483	0.903573
PG6790	Q9EQU5	SET_MOUSE Protein SET OS=Mus musculus GN=Set PE=1 SV=1	20.9044	20.6138	20.7745	20.7663	20.6143	20.9174	20.393	20.8776	20.1624	20.7847	-0.107639	0.516541	0.932211
PG6365	P51175	PPOX_MOUSE Protoporphyrinogen oxidase OS=Mus musculus GN=Ppox PE=1 SV=1	19.6557	19.5284	19.7472	19.8558	19.8588	19.5542	19.5845	19.4866	19.6665	19.8165	-0.107533	0.239197	0.736386
PG4714	A0A0R4J166	A0A0R4J166_MOUSE Kelch-like protein 40 OS=Mus musculus GN=Klhl40 PE=1 SV=1	16.2237	16.3711	16.4591	16.3919	16.6224	16.0721	16.2617	16.4373	16.4481	16.3123	-0.107351	0.288272	0.78345
PG2435	P01027	CO3_MOUSE Complement C3 OS=Mus musculus GN=C3 PE=1 SV=3	24.0855	23.6304	24.2519	24.96	24.1154	24.0667	23.6526	24.1476	24.2662	24.3743	-0.107164	0.677177	0.978317
PG782	Q6ZQ49	Q6ZQ49_MOUSE Sodium/potassium-transporting ATPase subunit alpha (Fragment) OS=Mus musculus GN=Atp1a2 PE=2 SV=1	20.7633	20.9285	20.967	21.0217	21.1046	20.7292	20.7208	20.9665	20.8738	20.9621	-0.106541	0.210356	0.698186
PG15375	S4R2K0	S4R2K0_MOUSE Peptide deformylase OS=Mus musculus GN=Pdf PE=1 SV=1	17.7707	17.7331	17.8596	18.1375	18.0182	17.7399	17.7329	17.735	17.7954	17.9876	-0.105695	0.276785	0.772148
PG8759	Q8K0P3	TLDC1_MOUSE TLD domain-containing protein 1 OS=Mus musculus GN=Tldc1 PE=2 SV=1	15.7011	15.6186	15.8532	16.2038	15.99	15.6709	15.6964	15.6113	15.8221	16.038	-0.105597	0.43667	0.894396
PG8413	Q9D1R1	T126B_MOUSE Complex I assembly factor TMEM126B; mitochondrial OS=Mus musculus GN=Tmem126b PE=1 SV=1	18.3447	18.458	18.4932	18.551	18.5889	18.2567	18.3431	18.2932	18.4243	18.591	-0.105526	0.185555	0.662411
PG4145	Q9CWE0	MFR1L_MOUSE Mitochondrial fission regulator 1-like OS=Mus musculus GN=Mtfr1l PE=1 SV=1	19.2066	19.2177	19.3956	19.347	19.4206	19.1152	19.2142	19.2033	19.221	19.3063	-0.105483	0.0864644	0.479251
PG4994	D3YWN7	D3YWN7_MOUSE Ensconsin OS=Mus musculus GN=Map7 PE=1 SV=2	17.5122	17.3531	17.5179	17.7253	17.7599	17.3241	17.449	17.4275	17.5317	17.6089	-0.105419	0.272221	0.767037
PG5272	E9PVY0	E9PVY0_MOUSE Serine/threonine-protein kinase MRCK alpha OS=Mus musculus GN=Cdc42bpa PE=1 SV=1	16.3959	16.2489	16.5433	16.5091	16.5887	16.2984	16.3906	16.2164	16.4287	16.4247	-0.105387	0.190291	0.667524
PG7899	Q9WTX5	SKP1_MOUSE S-phase kinase-associated protein 1 OS=Mus musculus GN=Skp1 PE=1 SV=3	16.054	16.0795	16.1646	16.2645	16.4145	15.871	16.1426	16.0206	16.0634	16.3541	-0.105106	0.338431	0.825667
PG9566	Q9CRT8	XPOT_MOUSE Exportin-T OS=Mus musculus GN=Xpot PE=1 SV=3	17.4889	17.4393	17.6084	18.5494	17.8028	17.6609	17.5455	17.3966	17.7948	17.9666	-0.104883	0.654167	0.968888
PG4699	P28867-2	KPCD_MOUSE Isoform 2 of Protein kinase C delta type OS=Mus musculus GN=Prkcd	17.7983	17.9161	18.057	18.1249	17.9754	17.9024	17.9734	17.7418	17.9439	17.7876	-0.104524	0.18586	0.662098
PG4025	P03987	IGHG3_MOUSE Ig gamma-3 chain C region OS=Mus musculus PE=1 SV=2	21.7274	21.7252	20.9457	21.6894	20.434	22.1165	21.3458	20.9781	21.0699	20.4892	-0.104445	0.788062	0.98948
PG4082	Q8VEA4	MIA40_MOUSE Mitochondrial intermembrane space import and assembly protein 40 OS=Mus musculus GN=Chchd4 PE=1 SV=1	17.0765	17.1128	17.3774	17.1802	17.5528	17.0396	17.1672	17.136	17.1709	17.2649	-0.104248	0.312835	0.798684
PG6384	Q8CGA0	PPM1F_MOUSE Protein phosphatase 1F OS=Mus musculus GN=Ppm1f PE=1 SV=1	20.0948	20.0039	20.1919	20.1217	20.3091	19.9985	20.0323	19.9617	20.0764	20.1315	-0.10422	0.1155	0.552887
PG2988	Q3UIR3	DTX3L_MOUSE E3 ubiquitin-protein ligase DTX3L OS=Mus musculus GN=Dtx3l PE=1 SV=1	16.8753	16.7011	16.8518	17.1044	17.0688	16.7479	16.7184	16.7298	16.7397	17.1446	-0.104185	0.37512	0.853009
PG2010	Q9DCM2	GSTK1_MOUSE Glutathione S-transferase kappa 1 OS=Mus musculus GN=Gstk1 PE=1 SV=3	18.7848	18.7147	18.8785	18.9413	18.8948	18.6524	18.7174	18.5597	18.7446	19.0201	-0.103959	0.268094	0.763085
PG3682	Q9QWW1	HOME2_MOUSE Homer protein homolog 2 OS=Mus musculus GN=Homer2 PE=1 SV=1	19.0699	18.9475	19.2437	19.1553	19.4007	18.9563	19.0032	19.1363	19.0653	19.1367	-0.103883	0.255513	0.751378
PG7760	Q8C6I2	SDHF2_MOUSE Succinate dehydrogenase assembly factor 2; mitochondrial OS=Mus musculus GN=Sdhaf2 PE=1 SV=1	17.1753	17.0361	17.1896	17.9042	17.5462	17.1433	17.156	17.0736	17.2493	17.7126	-0.103325	0.610989	0.960967
PG7353	Q3TBW2	RM10_MOUSE 39S ribosomal protein L10; mitochondrial OS=Mus musculus GN=Mrpl10 PE=1 SV=2	17.2511	17.06	17.3649	17.3942	17.4179	17.0638	17.1901	17.0709	17.1925	17.4545	-0.103271	0.316609	0.803851
PG8063	B2RQY8	B2RQY8_MOUSE Spastic paraplegia 7 homolog (Human) OS=Mus musculus GN=Spg7 PE=2 SV=1	20.0093	20.0582	20.1919	20.2273	20.3144	20.0607	19.9878	19.9345	20.0602	20.2425	-0.103078	0.214126	0.702867
PG15587	Q8R3M4	Q8R3M4_MOUSE Sodium/potassium-transporting ATPase subunit alpha (Fragment) OS=Mus musculus GN=Atp1a1 PE=2 SV=1	20.9093	21.2969	20.291	21.0313	21.1213	21.035	21.1355	20.925	19.8587	21.1819	-0.102768	0.740886	0.985056
PG5397	Q6ZPE2-2	MTMR5_MOUSE Isoform 2 of Myotubularin-related protein 5 OS=Mus musculus GN=Sbf1	16.7989	16.6523	16.88	17.0463	16.9703	16.7295	16.7901	16.7013	16.7395	16.8776	-0.101941	0.212023	0.698225
PG5382	P33434	MMP2_MOUSE 72 kDa type IV collagenase OS=Mus musculus GN=Mmp2 PE=1 SV=1	16.8958	16.789	16.912	17.1836	16.9741	16.7847	16.8339	16.7409	16.7822	17.1032	-0.10192	0.301899	0.790319
PG1112	Q3URS9	CCD51_MOUSE Coiled-coil domain-containing protein 51 OS=Mus musculus GN=Ccdc51 PE=1 SV=1	18.8876	18.8487	18.9621	18.9684	19.0399	18.7941	18.8128	18.7634	18.9098	18.9184	-0.101627	0.0576176	0.396269
PG4934	Q9CX60	LBH_MOUSE Protein LBH OS=Mus musculus GN=Lbh PE=1 SV=1	17.699	17.8176	18.0793	18.2618	18.2956	17.8689	17.8018	17.9074	18.0507	18.0164	-0.10161	0.44774	0.901009
PG8865	Q99MS8	TPGS1_MOUSE Tubulin polyglutamylase complex subunit 1 OS=Mus musculus GN=Tpgs1 PE=1 SV=1	16.291	16.1065	16.2674	16.2702	16.4677	16.0831	16.2233	16.0488	16.2618	16.2778	-0.101594	0.20868	0.695369
PG8358	B2RY03	B2RY03_MOUSE Synaptopodin 2 OS=Mus musculus GN=Synpo2 PE=2 SV=1	21.6971	21.4895	21.6685	21.8961	21.8423	21.5192	21.6198	21.4513	21.6369	21.8586	-0.101547	0.337474	0.824522
PG13097	Q8BG13	Q8BG13_MOUSE RNA-binding protein 3 OS=Mus musculus GN=Rbm3 PE=1 SV=1	18.5144	18.4685	18.6545	18.8695	19.089	18.4521	18.563	18.4424	18.697	18.9376	-0.100771	0.515175	0.933075
PG2992	Q9D0M5	DYL2_MOUSE Dynein light chain 2; cytoplasmic OS=Mus musculus GN=Dynll2 PE=1 SV=1	20.9528	20.6887	20.9301	21.1902	21.1684	20.7203	20.6935	20.6142	21.0561	21.3423	-0.100771	0.557851	0.94756
PG3951	Q71RI9	KAT3_MOUSE Kynurenine--oxoglutarate transaminase 3 OS=Mus musculus GN=Kyat3 PE=1 SV=1	19.4728	19.4701	19.625	19.6693	19.6219	19.4051	19.4293	19.4377	19.5005	19.5846	-0.100362	0.0943488	0.501503
PG1053	Q8CAK1	CAF17_MOUSE Putative transferase CAF17 homolog; mitochondrial OS=Mus musculus GN=Iba57 PE=1 SV=1	17.9824	17.8937	18.0831	18.1095	18.1421	17.9317	17.9721	17.7388	17.9331	18.1341	-0.10019	0.233862	0.730642
PG7394	Q9CQ01	RNT2_MOUSE Ribonuclease T2 OS=Mus musculus GN=Rnaset2 PE=1 SV=1	19.6552	19.5653	19.831	19.8176	19.9779	19.5449	19.5729	19.7846	19.6864	19.764	-0.0988655	0.288974	0.781994
PG8706	Q9CQN3	TOM6_MOUSE Mitochondrial import receptor subunit TOM6 homolog OS=Mus musculus GN=Tomm6 PE=3 SV=1	18.5701	18.4942	18.6816	18.8004	18.7536	18.553	18.4647	18.4774	18.5604	18.7528	-0.098326	0.235691	0.732286
PG5097	Q8R502	LRC8C_MOUSE Volume-regulated anion channel subunit LRRC8C OS=Mus musculus GN=Lrrc8c PE=1 SV=1	16.3865	16.2114	16.4597	16.4967	16.6129	16.1759	16.3653	16.2277	16.3331	16.5735	-0.0983105	0.334191	0.822069
PG1755	P42125	ECI1_MOUSE Enoyl-CoA delta isomerase 1; mitochondrial OS=Mus musculus GN=Eci1 PE=1 SV=2	23.5141	23.8571	24.0033	23.4275	23.5102	23.5995	23.6193	23.6256	23.6794	23.3004	-0.0976362	0.478733	0.912513
PG5891	Q3TV70	NR2CA_MOUSE Nuclear receptor 2C2-associated protein OS=Mus musculus GN=Nr2c2ap PE=1 SV=1	19.8394	19.2799	19.6102	19.7575	19.5468	19.529	19.5692	19.1385	19.4908	19.8207	-0.0971157	0.524516	0.937896
PG10506	B9EKU4	B9EKU4_MOUSE URB2 ribosome biogenesis 2 homolog (S. cerevisiae) OS=Mus musculus GN=Urb2 PE=2 SV=1	16.8513	16.7659	17.0471	17.1669	17.1622	16.7262	16.5996	17.1768	16.9608	17.0455	-0.096928	0.487787	0.918689
PG8785	K3W4R7	K3W4R7_MOUSE Troponin T; cardiac muscle OS=Mus musculus GN=Tnnt2 PE=1 SV=1	24.2355	24.2169	24.5937	24.9036	24.917	23.9781	24.1533	24.8513	24.8108	24.5893	-0.0967928	0.688856	0.978964
PG7319	P19253	RL13A_MOUSE 60S ribosomal protein L13a OS=Mus musculus GN=Rpl13a PE=1 SV=4	23.0249	23.3033	23.3861	22.526	23.2778	22.504	22.4969	23.4156	23.5066	23.1123	-0.096527	0.727511	0.980684
PG8551	Q8JZM0	TFB1M_MOUSE Dimethyladenosine transferase 1; mitochondrial OS=Mus musculus GN=Tfb1m PE=1 SV=1	19.0008	18.8951	19.0431	19.0406	19.0616	18.9217	18.8985	18.6946	18.9856	19.0586	-0.0964661	0.193685	0.672915
PG17198	A0A087WQP1	A0A087WQP1_MOUSE Troponin T; cardiac muscle (Fragment) OS=Mus musculus GN=Tnnt2 PE=1 SV=1	15.9341	15.8241	16.1054	16.2583	16.3949	15.8767	15.9386	15.8513	16.0129	16.3555	-0.096351	0.505973	0.926704
PG1334	F8VPR5	F8VPR5_MOUSE CREB-binding protein OS=Mus musculus GN=Crebbp PE=1 SV=1	17.533	17.4827	17.6951	17.6915	17.645	17.4505	17.5156	17.3786	17.5331	17.6903	-0.0958384	0.193232	0.672712
PG10300	D3Z7Q2	D3Z7Q2_MOUSE Protein Smim20 OS=Mus musculus GN=Smim20 PE=1 SV=1	17.7515	17.724	17.932	17.8529	17.9189	17.6519	17.6172	17.7557	17.811	17.8676	-0.0951984	0.171783	0.64466
PG5550	Q9DBV4	MXRA8_MOUSE Matrix-remodeling-associated protein 8 OS=Mus musculus GN=Mxra8 PE=1 SV=1	18.1273	17.8534	18.0509	18.0012	18.2287	17.8559	17.8929	17.899	17.9972	18.1412	-0.0950907	0.275756	0.770567
PG5084	B2RU79	B2RU79_MOUSE Latent transforming growth factor beta binding protein 4 OS=Mus musculus GN=Ltbp4 PE=2 SV=1	21.619	21.2631	21.6104	21.6602	21.3793	21.2452	21.9649	21.1359	21.2818	21.429	-0.095055	0.58207	0.953143
PG5436	B9EK95	B9EK95_MOUSE Myof protein OS=Mus musculus GN=Myof PE=2 SV=1	16.5	16.2996	16.6	16.5918	16.7603	16.395	16.498	16.2717	16.4574	16.6546	-0.0949941	0.361354	0.84333
PG8797	Q9R0Q3	TMED2_MOUSE Transmembrane emp24 domain-containing protein 2 OS=Mus musculus GN=Tmed2 PE=1 SV=1	21.7402	21.5815	21.5518	21.6179	21.7968	21.344	21.5842	21.6439	21.3108	21.9344	-0.0942098	0.464769	0.908159
PG4113	Q9CPU4	MGST3_MOUSE Microsomal glutathione S-transferase 3 OS=Mus musculus GN=Mgst3 PE=1 SV=1	19.8687	19.8177	20.0185	19.9907	20.081	19.7854	19.8716	19.7619	19.8782	20.0113	-0.0936422	0.19119	0.66976
PG9317	Q80WQ2	VAC14_MOUSE Protein VAC14 homolog OS=Mus musculus GN=Vac14 PE=1 SV=1	16.14	16.029	16.1724	16.223	16.3613	16.0536	15.9387	15.9361	16.1229	16.4092	-0.0930433	0.390317	0.864234
PG4048	Q8BG51-4	MIRO1_MOUSE Isoform 4 of Mitochondrial Rho GTPase 1 OS=Mus musculus GN=Rhot1	17.7587	17.6117	17.8433	17.9355	18.0037	17.632	17.7017	17.7082	17.7227	17.9235	-0.0929676	0.302382	0.790764
PG745	A0A0R4J1C5	A0A0R4J1C5_MOUSE ATP synthase mitochondrial F1 complex assembly factor 2 OS=Mus musculus GN=Atpaf2 PE=1 SV=1	18.4068	18.3033	18.5109	18.4314	18.6158	18.2198	18.3245	18.2753	18.4071	18.5778	-0.09276	0.287668	0.782648
PG7537	Q8R2Q4	RRF2M_MOUSE Ribosome-releasing factor 2; mitochondrial OS=Mus musculus GN=Gfm2 PE=1 SV=2	19.9794	19.891	20.0651	20.2223	20.2112	19.903	19.9121	19.8858	19.9996	20.2048	-0.0927481	0.32084	0.808505
PG8884	Q5F285	TM256_MOUSE Transmembrane protein 256 OS=Mus musculus GN=Tmem256 PE=1 SV=1	16.676	16.7061	16.8657	17.1741	17.1655	16.7262	16.6756	16.7614	16.7886	17.1735	-0.0924361	0.527605	0.939431
PG8072	Q7TQ48	SRCA_MOUSE Sarcalumenin OS=Mus musculus GN=Srl PE=1 SV=1	24.561	24.8838	24.7856	24.9521	25.0165	24.3697	24.445	25.0428	24.9428	24.9378	-0.092195	0.58397	0.952558
PG404	P05063	ALDOC_MOUSE Fructose-bisphosphate aldolase C OS=Mus musculus GN=Aldoc PE=1 SV=4	20.6222	20.6154	20.7862	20.5983	20.7824	20.5324	20.5605	20.5216	20.68	20.6502	-0.0919613	0.121983	0.568311
PG5652	Q91YP2	NEUL_MOUSE Neurolysin; mitochondrial OS=Mus musculus GN=Nln PE=1 SV=1	21.5612	21.5941	21.7757	21.6806	21.8326	21.5726	21.5756	21.4803	21.6677	21.6885	-0.0918821	0.188242	0.66497
PG5274	Q61216	MRE11_MOUSE Double-strand break repair protein MRE11A OS=Mus musculus GN=Mre11a PE=1 SV=1	18.6388	18.3834	18.7228	18.626	19.0237	18.4632	18.5461	18.6206	18.6248	18.6816	-0.0916996	0.427842	0.889655
PG2699	Q91YD3	DCP1A_MOUSE mRNA-decapping enzyme 1A OS=Mus musculus GN=Dcp1a PE=1 SV=1	16.2704	16.2245	16.4377	16.5044	16.6707	16.2093	16.2931	16.2749	16.3883	16.4841	-0.0915962	0.358719	0.842627
PG3912	A6X935	ITIH4_MOUSE Inter alpha-trypsin inhibitor; heavy chain 4 OS=Mus musculus GN=Itih4 PE=1 SV=2	19.1893	19.2694	19.1994	20.0167	19.3972	19.4587	19.1447	19.2316	19.3051	19.4742	-0.0915323	0.600185	0.957684
PG4018	Q60766	IRGM1_MOUSE Immunity-related GTPase family M protein 1 OS=Mus musculus GN=Irgm1 PE=1 SV=1	20.0085	19.9068	20.0455	20.2171	20.14	19.9298	20.0009	19.8209	19.9955	20.1136	-0.0914067	0.239332	0.735456
PG8825	G3X9F4	G3X9F4_MOUSE Transmembrane protein 143 OS=Mus musculus GN=Tmem143 PE=1 SV=1	17.7948	17.7902	18.0339	17.9162	18.0199	17.7437	17.8318	17.7832	17.7898	17.9504	-0.0911861	0.188139	0.665533
PG5451	Q9DAT5	MTU1_MOUSE Mitochondrial tRNA-specific 2-thiouridylase 1 OS=Mus musculus GN=Trmu PE=1 SV=1	18.9856	18.8839	18.987	18.8698	19.0132	18.7659	18.8895	18.8876	18.864	18.8766	-0.0911741	0.0411463	0.341529
PG7279	G3X9N1	G3X9N1_MOUSE Rho GTPase activating protein 24; isoform CRA_b OS=Mus musculus GN=Arhgap24 PE=1 SV=1	17.1878	16.7049	16.9663	17.12	17.1109	16.8174	16.9423	16.7283	16.9789	17.1673	-0.0911406	0.447755	0.900673
PG7373	O35972	RM23_MOUSE 39S ribosomal protein L23; mitochondrial OS=Mus musculus GN=Mrpl23 PE=1 SV=1	17.0578	16.9136	17.0934	17.3643	17.251	16.9789	16.9549	16.9372	16.99	17.3645	-0.0909282	0.441283	0.895861
PG7314	Q9D1R9	RL34_MOUSE 60S ribosomal protein L34 OS=Mus musculus GN=Rpl34 PE=1 SV=2	23.1302	23.0653	22.7395	22.9514	23.1182	23.195	22.881	23.188	22.174	23.1123	-0.0908455	0.670641	0.976409
PG1903	O08795-2	GLU2B_MOUSE Isoform 2 of Glucosidase 2 subunit beta OS=Mus musculus GN=Prkcsh	22.8391	22.8262	22.3726	22.7084	22.6213	22.5195	22.1885	22.7336	22.7567	22.7158	-0.090712	0.526512	0.939142
PG4095	Q3TEX7	Q3TEX7_MOUSE Putative uncharacterized protein OS=Mus musculus GN=Mfn2 PE=2 SV=1	18.7526	18.7963	18.8624	18.9716	19.0097	18.6949	18.8254	18.8056	18.8029	18.8113	-0.0904816	0.136839	0.592727
PG7106	O89086	RBM3_MOUSE RNA-binding protein 3 OS=Mus musculus GN=Rbm3 PE=1 SV=1	20.9801	20.9963	21.2637	21.4558	21.5533	20.9462	21.105	21.0523	21.1935	21.5012	-0.0902114	0.564073	0.947619
PG2470	P63154	CRNL1_MOUSE Crooked neck-like protein 1 OS=Mus musculus GN=Crnkl1 PE=1 SV=1	19.1071	18.9961	19.217	19.3657	19.2469	18.9354	19.0091	19.1706	19.0964	19.2742	-0.0894223	0.3319	0.818824
PG8906	Q3TK29	Q3TK29_MOUSE Putative uncharacterized protein OS=Mus musculus GN=Trap1 PE=2 SV=1	23.8038	23.9378	23.9176	23.8741	24.0581	23.7721	23.8108	23.8136	23.8445	23.9036	-0.0893901	0.0950069	0.503935
PG5477	P62774	MTPN_MOUSE Myotrophin OS=Mus musculus GN=Mtpn PE=1 SV=2	20.6264	20.2384	20.5237	20.7799	20.5817	20.4269	20.3116	20.2453	20.679	20.641	-0.0892596	0.492049	0.918505
PG4141	Q6PCP5	MFF_MOUSE Mitochondrial fission factor OS=Mus musculus GN=Mff PE=1 SV=1	15.9494	15.839	15.9815	16.0647	16.1057	15.877	15.8345	15.8582	15.8363	16.0884	-0.0891676	0.21954	0.710487
PG4781	A0A0R4J038	A0A0R4J038_MOUSE Kininogen-1 OS=Mus musculus GN=Kng1 PE=1 SV=1	17.8204	17.7812	17.9511	18.309	18.0342	17.7969	17.6712	17.8807	17.9667	18.1354	-0.0889902	0.488008	0.91842
PG3668	Q8VC19	HEM1_MOUSE 5-aminolevulinate synthase; nonspecific; mitochondrial OS=Mus musculus GN=Alas1 PE=1 SV=2	18.3238	18.1109	18.2398	18.6221	18.5235	18.1801	18.285	18.2628	18.2238	18.4252	-0.0886516	0.409553	0.877986
PG13168	A2AEX8	A2AEX8_MOUSE Four and a half LIM domains 1; isoform CRA_b OS=Mus musculus GN=Fhl1 PE=1 SV=1	22.5964	22.1424	22.5213	22.8364	22.3098	22.2417	22.5027	22.1599	22.3679	22.691	-0.0886037	0.576747	0.949968
PG3954	P97290	IC1_MOUSE Plasma protease C1 inhibitor OS=Mus musculus GN=Serping1 PE=1 SV=3	19.6484	19.5311	19.7461	20.1347	19.8317	19.5927	19.5486	19.68	19.7317	19.8961	-0.0885855	0.477514	0.913293
PG7044	Q64012-2	RALY_MOUSE Isoform 1 of RNA-binding protein Raly OS=Mus musculus GN=Raly	23.684	23.6269	23.8134	23.6739	23.4548	23.626	23.549	23.4594	23.3138	23.8621	-0.0885292	0.436327	0.894781
PG900	O35490	BHMT1_MOUSE Betaine--homocysteine S-methyltransferase 1 OS=Mus musculus GN=Bhmt PE=1 SV=1	19.5374	19.6688	19.785	19.8742	19.9401	19.6366	19.7573	19.4308	19.675	19.8644	-0.0882649	0.411612	0.877562
PG3476	P63213	GBG2_MOUSE Guanine nucleotide-binding protein G(I)/G(S)/G(O) subunit gamma-2 OS=Mus musculus GN=Gng2 PE=1 SV=2	19.7584	19.4646	19.7787	19.9863	19.9911	19.544	19.6438	19.2066	19.9441	20.2016	-0.0878221	0.665833	0.974463
PG1918	Q3TK27	Q3TK27_MOUSE Putative uncharacterized protein OS=Mus musculus GN=Gnl3 PE=2 SV=1	17.7291	17.5396	17.716	17.714	17.7743	17.5254	17.5451	17.5128	17.6707	17.7833	-0.087158	0.222579	0.71482
PG8416	Q99LH8	Q99LH8_MOUSE Tacc3 protein OS=Mus musculus GN=Tacc3 PE=1 SV=1	18.0738	18.0484	18.1777	18.172	18.2234	18.0715	18.0878	17.9936	18.0464	18.061	-0.0870222	0.046511	0.360048
PG3279	Q8BK06	FBX9_MOUSE F-box only protein 9 OS=Mus musculus GN=Fbxo9 PE=1 SV=1	16.0055	15.6484	15.7362	15.7777	16.0964	15.641	15.6817	15.5249	15.7893	16.1922	-0.0870189	0.558665	0.947032
PG7016	Q9D1G1	RAB1B_MOUSE Ras-related protein Rab-1B OS=Mus musculus GN=Rab1b PE=1 SV=1	22.7671	22.8285	22.2721	22.7112	22.7726	22.7143	22.3607	22.691	22.3965	22.7547	-0.0868418	0.528639	0.939943
PG4848	A0A0R4J0Q4	A0A0R4J0Q4_MOUSE Lysyl oxidase homolog 1 OS=Mus musculus GN=Loxl1 PE=1 SV=1	17.5391	17.1523	17.5683	17.8531	17.5718	17.2758	17.7285	17.2197	17.4171	17.6094	-0.086817	0.573435	0.951648
PG5917	Q3UHB1	NT5D3_MOUSE 5'-nucleotidase domain-containing protein 3 OS=Mus musculus GN=Nt5dc3 PE=1 SV=1	20.5265	20.4231	20.6758	20.4698	20.6463	20.4347	20.4845	20.4478	20.4605	20.48	-0.0868168	0.120559	0.565322
PG82	Q9JI39	ABCBA_MOUSE ATP-binding cassette sub-family B member 10; mitochondrial OS=Mus musculus GN=Abcb10 PE=1 SV=1	20.1863	20.1334	20.2375	20.3334	20.4053	20.1241	20.1195	20.0486	20.1619	20.4077	-0.0868145	0.30305	0.792098
PG2314	Q60936	COQ8A_MOUSE Atypical kinase COQ8A; mitochondrial OS=Mus musculus GN=Coq8a PE=1 SV=2	20.9211	20.9905	21.0897	21.0541	21.241	20.9065	20.8882	21.0078	20.9798	21.0832	-0.0862304	0.216994	0.705849
PG1773	Q8C7B6	FXL22_MOUSE F-box and leucine-rich protein 22 OS=Mus musculus GN=Fbxl22 PE=1 SV=1	17.9218	17.6914	17.982	18.4119	18.2622	17.9011	17.8796	17.8185	17.9155	18.3239	-0.0861176	0.597078	0.956952
PG2479	E9QLB8	E9QLB8_MOUSE Protein Coq8b OS=Mus musculus GN=Coq8b PE=1 SV=1	17.0001	16.9078	17.1413	17.093	17.2212	16.8284	17.0244	16.8853	17.0269	17.1684	-0.0860126	0.318937	0.806521
PG4764	P70662	LDB1_MOUSE LIM domain-binding protein 1 OS=Mus musculus GN=Ldb1 PE=1 SV=2	16.8015	16.6355	16.7458	16.9613	16.8361	16.5671	16.709	16.6133	16.748	16.9136	-0.0858221	0.317957	0.805647
PG5662	A0A0R4J036	A0A0R4J036_MOUSE Neurofilament 3; medium OS=Mus musculus GN=Nefm PE=1 SV=1	17.607	16.3763	17.2259	17.3819	17.0822	17.2318	17.408	16.0182	17.0186	17.5699	-0.0853746	0.810272	0.988876
PG5042	P62313	LSM6_MOUSE U6 snRNA-associated Sm-like protein LSm6 OS=Mus musculus GN=Lsm6 PE=1 SV=1	21.1748	21.0386	21.0834	21.138	21.1635	21.0942	21.0287	21.2873	20.4695	21.292	-0.0853208	0.59158	0.954499
PG9390	Q8BHB4	WDR3_MOUSE WD repeat-containing protein 3 OS=Mus musculus GN=Wdr3 PE=1 SV=1	17.1573	17.0707	17.2295	17.3335	17.3198	17.1204	17.0446	17.0906	17.0738	17.3551	-0.085261	0.286817	0.782439
PG186	Q00897	A1AT4_MOUSE Alpha-1-antitrypsin 1-4 OS=Mus musculus GN=Serpina1d PE=1 SV=1	19.8109	19.6957	19.9119	20.7019	20.0677	19.812	19.7794	19.8763	19.9849	20.3102	-0.0850432	0.68389	0.978507
PG12784	G3X972	G3X972_MOUSE Protein Sec24c OS=Mus musculus GN=Sec24c PE=1 SV=1	16.2729	16.2229	16.5259	16.4323	16.5445	16.2724	16.3018	16.1679	16.3507	16.4807	-0.0849976	0.335489	0.822853
PG5493	Q8K296	MTMR3_MOUSE Myotubularin-related protein 3 OS=Mus musculus GN=Mtmr3 PE=1 SV=2	17.3482	17.2438	17.528	17.6728	17.6376	17.2741	17.3961	17.231	17.4861	17.6184	-0.0849468	0.457449	0.905048
PG9385	Q9JJA4	WDR12_MOUSE Ribosome biogenesis protein WDR12 OS=Mus musculus GN=Wdr12 PE=1 SV=1	16.5718	16.5484	16.6659	16.8749	16.9247	16.4252	16.7038	16.4534	16.7385	16.8421	-0.0845215	0.475944	0.912713
PG3184	Q61576	FKB10_MOUSE Peptidyl-prolyl cis-trans isomerase FKBP10 OS=Mus musculus GN=Fkbp10 PE=1 SV=2	22.2828	22.0439	22.2284	22.442	22.3427	22.22	22.0804	22.0494	22.2467	22.322	-0.0842524	0.345046	0.83256
PG4277	Q9D8W7	OCAD2_MOUSE OCIA domain-containing protein 2 OS=Mus musculus GN=Ociad2 PE=1 SV=1	16.5135	16.3442	16.5561	16.6602	16.4849	16.4508	16.3908	16.3144	16.3769	16.6049	-0.0842256	0.271108	0.766465
PG3477	Q80SZ7	GBG5_MOUSE Guanine nucleotide-binding protein G(I)/G(S)/G(O) subunit gamma-5 OS=Mus musculus GN=Gng5 PE=1 SV=2	20.5157	20.6214	20.5562	20.9558	21.1401	20.5475	20.6077	19.7105	21.1903	21.3129	-0.0840986	0.793288	0.990386
PG3642	G3X9H5	G3X9H5_MOUSE Huntingtin OS=Mus musculus GN=Htt PE=1 SV=1	18.2121	17.9813	18.1684	18.3874	18.3879	18.0758	18.0229	18.1478	18.2056	18.2659	-0.0838414	0.366744	0.848077
PG4049	Q9WTU6-4	MK09_MOUSE Isoform Beta-2 of Mitogen-activated protein kinase 9 OS=Mus musculus GN=Mapk9	18.3804	18.3941	18.6294	18.9008	18.9556	18.3648	18.4617	18.4868	18.6463	18.8822	-0.0836884	0.595705	0.956264
PG7950	Q3TXH6	Q3TXH6_MOUSE Putative uncharacterized protein OS=Mus musculus GN=Smarcd2 PE=2 SV=1	17.0479	16.9706	17.2411	17.3516	17.1714	16.9698	16.9759	16.9486	17.1829	17.2875	-0.0835366	0.410886	0.877506
PG1048	Q8CI33	C19L1_MOUSE CWF19-like protein 1 OS=Mus musculus GN=Cwf19l1 PE=1 SV=2	17.5995	17.4943	17.7606	17.6605	17.7798	17.5358	17.5621	17.5178	17.6017	17.6599	-0.0834828	0.191557	0.670592
PG13395	B1Q450	B1Q450_MOUSE Hemoglobin beta chain subunit OS=Mus musculus GN=HBB1 PE=2 SV=1	16.5504	16.4255	16.5671	16.9747	16.6013	16.5314	16.4162	16.4793	16.3593	16.9155	-0.0834589	0.553517	0.944957
PG2285	E9PY58	E9PY58_MOUSE Caseinolytic peptidase B protein homolog OS=Mus musculus GN=Clpb PE=1 SV=1	19.1212	19.1087	19.226	19.3452	19.3408	19.0864	19.0645	19.0924	19.1629	19.3185	-0.0834046	0.261272	0.754277
PG9528	Q8BH57	WDR48_MOUSE WD repeat-containing protein 48 OS=Mus musculus GN=Wdr48 PE=1 SV=1	16.5317	16.4297	16.6439	16.6715	16.8974	16.4563	16.5635	16.4015	16.6099	16.7263	-0.0833515	0.415807	0.880931
PG2409	Q9QZS0	CO4A3_MOUSE Collagen alpha-3(IV) chain OS=Mus musculus GN=Col4a3 PE=1 SV=2	19.762	18.767	19.3534	19.863	19.0857	18.8084	19.7031	18.5327	19.346	20.0253	-0.083127	0.814914	0.987628
PG5280	Q3UDM0	Q3UDM0_MOUSE MOB kinase activator 1B OS=Mus musculus GN=Mob1b PE=1 SV=1	20.8015	20.6542	20.7396	20.7573	20.6926	20.7561	20.6167	20.5527	20.6346	20.67	-0.0830035	0.084247	0.476906
PG3887	Q6PCM2	INT6_MOUSE Integrator complex subunit 6 OS=Mus musculus GN=Ints6 PE=1 SV=1	17.5992	17.3553	17.6406	18.0954	17.6549	17.4478	17.6888	17.4937	17.4823	17.8179	-0.0829825	0.56818	0.948223
PG11940	Q9CZ19	Q9CZ19_MOUSE Myosin light chain 4 OS=Mus musculus GN=Myl4 PE=1 SV=1	25.1634	24.0447	24.6694	24.9034	23.8417	24.9265	24.9385	23.3481	24.2819	24.7128	-0.0829304	0.837025	0.989283
PG8486	Q3U2A8	SYVM_MOUSE Valine--tRNA ligase; mitochondrial OS=Mus musculus GN=Vars2 PE=1 SV=2	19.6856	19.5727	19.7493	19.9025	19.7919	19.6014	19.6074	19.6473	19.6374	19.7941	-0.0828665	0.239271	0.736169
PG9301	Q8BXW8	Q8BXW8_MOUSE Putative uncharacterized protein OS=Mus musculus GN=Uvrag PE=2 SV=1	16.5991	16.5642	16.6501	17.0748	16.8234	16.4569	16.5882	16.5445	16.6066	17.1018	-0.0827129	0.590558	0.954067
PG6363	Q80TL0	PPM1E_MOUSE Protein phosphatase 1E OS=Mus musculus GN=Ppm1e PE=1 SV=2	17.0224	16.9744	17.1243	17.2886	17.2828	16.9826	16.9942	16.9867	17.0921	17.2234	-0.0827072	0.330202	0.816219
PG4020	Q61704	ITIH3_MOUSE Inter-alpha-trypsin inhibitor heavy chain H3 OS=Mus musculus GN=Itih3 PE=1 SV=3	21.135	21.0627	21.2877	21.7956	21.4499	21.218	21.1308	21.1316	21.3163	21.5214	-0.0825415	0.596122	0.956633
PG5464	Q9JJW5	MYOZ2_MOUSE Myozenin-2 OS=Mus musculus GN=Myoz2 PE=1 SV=1	23.0658	23.0946	22.9491	23.2649	23.379	22.8959	23.0378	23.2449	22.8592	23.3038	-0.0823414	0.50411	0.926644
PG13115	B9EKS2	B9EKS2_MOUSE Jumonji domain containing 1B OS=Mus musculus GN=Kdm3b PE=1 SV=1	16.9251	16.8367	16.9631	17.1658	17.106	16.8372	16.8596	16.8325	16.9118	17.1469	-0.0817087	0.36068	0.842921
PG2265	Q9DBC3	CMTR1_MOUSE Cap-specific mRNA (nucleoside-2'-O-)-methyltransferase 1 OS=Mus musculus GN=Cmtr1 PE=1 SV=1	20.8539	20.7809	20.6817	20.7543	20.8714	20.8376	20.5924	21.0022	20.2873	20.8149	-0.081542	0.54262	0.944535
PG8488	Q6NXN1	SZRD1_MOUSE SUZ domain-containing protein 1 OS=Mus musculus GN=Szrd1 PE=1 SV=1	17.5353	17.3609	17.7796	17.8041	17.7475	17.5518	17.4201	17.6481	17.6051	17.5964	-0.0811553	0.413874	0.879424
PG4204	P29758	OAT_MOUSE Ornithine aminotransferase; mitochondrial OS=Mus musculus GN=Oat PE=1 SV=1	23.3143	23.2574	23.2787	23.1544	23.3538	23.2206	23.1218	23.1702	23.2583	23.1825	-0.0810295	0.0821668	0.472522
PG66	Q8VCW8	ACSF2_MOUSE Acyl-CoA synthetase family member 2; mitochondrial OS=Mus musculus GN=Acsf2 PE=1 SV=1	21.7224	21.5991	21.5796	21.8575	21.9933	21.5752	21.6071	21.9203	21.403	21.8442	-0.0804274	0.530185	0.940379
PG8950	Q9ERP3	TRI54_MOUSE Tripartite motif-containing protein 54 OS=Mus musculus GN=Trim54 PE=1 SV=1	15.1097	15.3875	15.2779	15.6248	15.643	15.3797	15.2318	15.2892	15.306	15.434	-0.080424	0.478185	0.912848
PG19392	Q3UBQ4	Q3UBQ4_MOUSE Putative uncharacterized protein OS=Mus musculus GN=Actb PE=2 SV=1	17.623	17.5933	17.8107	17.8489	17.9645	17.5615	17.7542	17.2998	17.8092	18.0148	-0.0801749	0.582175	0.952699
PG4901	Z4YJT3	Z4YJT3_MOUSE La-related protein 1 OS=Mus musculus GN=Larp1 PE=1 SV=1	21.3829	21.2897	21.3191	21.4802	21.4514	21.2494	21.261	21.3877	21.2928	21.3323	-0.0800474	0.109919	0.542091
PG17933	Q3TFD9	Q3TFD9_MOUSE Putative uncharacterized protein OS=Mus musculus GN=Vim PE=2 SV=1	21.3952	21.9498	22.1306	21.0983	20.883	19.7703	21.389	22.0278	22.1866	21.6837	-0.0799164	0.875753	0.99103
PG5743	Q8BTG7	NDRG4_MOUSE Protein NDRG4 OS=Mus musculus GN=Ndrg4 PE=1 SV=1	19.2749	19.2296	19.4144	19.4973	19.6805	19.2668	19.3677	19.2628	19.2843	19.5163	-0.0797248	0.421971	0.885824
PG8342	D3YVK4	D3YVK4_MOUSE Protein Dnhd1 OS=Mus musculus GN=Timm10b PE=1 SV=1	17.3279	17.2193	17.4654	17.4758	17.5824	17.2359	17.3494	17.5527	17.2386	17.296	-0.0796464	0.382157	0.858583
PG819	O55143-2	AT2A2_MOUSE Isoform 2 of Sarcoplasmic/endoplasmic reticulum calcium ATPase 2 OS=Mus musculus GN=Atp2a2	17.672	17.5572	17.6724	17.9047	17.9821	17.5732	17.6411	17.5428	17.6587	17.9746	-0.0796279	0.492993	0.918565
PG904	Q91YN9	BAG2_MOUSE BAG family molecular chaperone regulator 2 OS=Mus musculus GN=Bag2 PE=1 SV=1	22.4056	22.3978	22.0357	22.2335	22.332	22.3739	21.9522	22.2817	21.9554	22.4443	-0.0794082	0.542696	0.944021
PG3348	G5E8D6	G5E8D6_MOUSE EGF-containing fibulin-like extracellular matrix protein 2 OS=Mus musculus GN=Efemp2 PE=1 SV=1	16.005	15.9709	16.1386	16.2011	16.3889	15.9459	16.1112	15.9678	16.0746	16.209	-0.0792084	0.400276	0.871779
PG15408	Q3UZD9	Q3UZD9_MOUSE Putative uncharacterized protein (Fragment) OS=Mus musculus GN=Eif4g1 PE=2 SV=1	18.5627	18.5294	18.5844	18.9035	18.7365	18.5703	18.5719	18.5971	18.5792	18.6022	-0.0791644	0.291348	0.785467
PG7542	Q5CZY9	Q5CZY9_MOUSE Rps16 protein OS=Mus musculus GN=Rps16 PE=2 SV=1	23.8147	24.0296	23.8881	23.9735	23.8965	23.4383	23.9245	23.9867	23.9357	23.9234	-0.0787388	0.487138	0.918497
PG13216	Q6ZPW1	Q6ZPW1_MOUSE MCG140111; isoform CRA_b (Fragment) OS=Mus musculus GN=Zfp512b PE=2 SV=1	15.1593	15.2474	15.2258	15.3466	15.348	15.2555	15.2469	15.137	15.2259	15.0685	-0.0786401	0.164715	0.636083
PG5384	Q9JLB2	MPP5_MOUSE MAGUK p55 subfamily member 5 OS=Mus musculus GN=Mpp5 PE=1 SV=1	18.3439	18.0216	18.353	18.0961	18.5445	18.0873	18.1836	18.4214	18.1913	18.0847	-0.0781729	0.50816	0.928691
PG7291	Q5ND29	RILP_MOUSE Rab-interacting lysosomal protein OS=Mus musculus GN=Rilp PE=1 SV=1	17.088	17.1703	17.2186	17.461	17.3883	17.0418	17.1665	17.0936	17.1505	17.4835	-0.0780398	0.473699	0.911522
PG2181	Q3TU64	Q3TU64_MOUSE Putative uncharacterized protein OS=Mus musculus GN=Col1a2 PE=2 SV=1	23.7079	22.8155	23.2321	23.8451	22.7321	22.4313	23.6905	22.7408	23.3031	23.7773	-0.0779369	0.827818	0.990208
PG9473	Q8BGF3	WDR92_MOUSE WD repeat-containing protein 92 OS=Mus musculus GN=Wdr92 PE=1 SV=1	18.3524	18.2175	18.4194	18.3148	18.5281	18.2954	18.2869	18.1243	18.3343	18.4024	-0.0777717	0.294293	0.788786
PG9668	B2RX02	B2RX02_MOUSE Zinc finger protein 692 OS=Mus musculus GN=Zfp692 PE=2 SV=1	16.729	16.5197	16.5925	16.7123	16.8113	16.6185	16.6014	16.1877	16.7458	16.8232	-0.0776203	0.540649	0.944039
PG3103	Q3UER0	Q3UER0_MOUSE Putative uncharacterized protein OS=Mus musculus GN=F13b PE=2 SV=1	16.654	16.6052	16.8718	17.3962	17.0357	16.7996	16.6775	16.6053	16.8323	17.2604	-0.0775705	0.683287	0.979027
PG12008	E9Q3M9	E9Q3M9_MOUSE Protein 2010300C02Rik OS=Mus musculus GN=2010300C02Rik PE=1 SV=1	17.9541	17.9857	18.2377	18.1399	18.4392	17.8651	18.0765	17.94	18.216	18.2714	-0.0775262	0.528903	0.939748
PG7845	A0A0G2JFT8	A0A0G2JFT8_MOUSE Protein RUFY3 OS=Mus musculus GN=Rufy3 PE=1 SV=1	16.4209	16.3606	16.7358	17.0846	16.8364	16.4148	16.4831	16.4589	16.7532	16.9424	-0.0771755	0.659211	0.970387
PG4041	A6H611	MIPEP_MOUSE Mitochondrial intermediate peptidase OS=Mus musculus GN=Mipep PE=1 SV=1	19.607	19.5668	19.6546	19.6929	19.8164	19.5587	19.5328	19.5563	19.6153	19.6889	-0.0771624	0.170759	0.643674
PG3634	Q9Z0Z4	HEPH_MOUSE Hephaestin OS=Mus musculus GN=Heph PE=1 SV=3	15.4747	15.3337	15.6085	15.4346	15.7913	15.3069	15.4285	15.2778	15.5555	15.6884	-0.0771403	0.504404	0.926174
PG12663	Q8BW15	Q8BW15_MOUSE Putative uncharacterized protein OS=Mus musculus GN=Chchd10 PE=2 SV=1	16.9374	16.9917	17.1856	17.2909	17.1876	16.9999	16.9635	17.012	17.0969	17.1368	-0.0768386	0.327712	0.815253
PG12825	Q8BTS3	Q8BTS3_MOUSE Guanylate-binding protein 9 OS=Mus musculus GN=Gbp9 PE=1 SV=1	19.6	19.5105	19.7165	19.5953	19.7134	19.5317	19.4663	19.5527	19.6127	19.5882	-0.0768251	0.138131	0.594261
PG4345	O70209	PDLI3_MOUSE PDZ and LIM domain protein 3 OS=Mus musculus GN=Pdlim3 PE=1 SV=1	22.2488	22.0252	22.3659	22.4214	22.3372	22.0776	22.3586	22.0029	22.2294	22.3473	-0.0765352	0.463945	0.908309
PG6733	P51150	RAB7A_MOUSE Ras-related protein Rab-7a OS=Mus musculus GN=Rab7a PE=1 SV=2	22.6413	22.6632	22.4757	22.631	22.758	22.5727	22.6527	22.4538	22.3917	22.716	-0.0764501	0.340916	0.827735
PG5509	Q9CQ19	MYL9_MOUSE Myosin regulatory light polypeptide 9 OS=Mus musculus GN=Myl9 PE=1 SV=3	20.5617	20.4614	20.5894	20.746	20.7291	20.4383	20.7453	20.3215	20.4805	20.7196	-0.0764499	0.45911	0.906212
PG962	P14211	CALR_MOUSE Calreticulin OS=Mus musculus GN=Calr PE=1 SV=1	24.8756	24.6693	24.2298	24.5605	24.5525	24.7022	24.2723	24.4828	24.4059	24.6438	-0.0761499	0.576206	0.950311
PG5765	Q9D1H6	NDUF4_MOUSE NADH dehydrogenase [ubiquinone] 1 alpha subcomplex assembly factor 4 OS=Mus musculus GN=Ndufaf4 PE=1 SV=1	19.4057	19.3863	19.5257	19.6688	19.7076	19.3296	19.3754	19.4878	19.5242	19.5968	-0.0760621	0.380417	0.857714
PG2376	E9QPX1	E9QPX1_MOUSE Collagen alpha-1(XVIII) chain OS=Mus musculus GN=Col18a1 PE=1 SV=1	20.7199	20.5665	20.8291	20.7906	20.9007	20.612	20.7414	20.5388	20.7181	20.8182	-0.0756745	0.344009	0.830852
PG9068	Q8BJU2	TSN9_MOUSE Tetraspanin-9 OS=Mus musculus GN=Tspan9 PE=1 SV=1	18.9293	18.3232	18.9179	18.1898	18.8943	18.2419	19.0367	18.1826	18.922	18.4933	-0.0756006	0.758919	0.987727
PG3812	A0A0R4J0R3	A0A0R4J0R3_MOUSE Interferon-stimulated 20 kDa exonuclease-like 2 OS=Mus musculus GN=Isg20l2 PE=1 SV=1	16.9401	16.7084	17.0665	17.1669	17.1652	16.9025	16.8843	16.919	16.7923	17.1715	-0.0755213	0.499395	0.920651
PG8767	E9QKG3	E9QKG3_MOUSE tRNA (guanine(10)-N2)-methyltransferase homolog OS=Mus musculus GN=Trmt11 PE=1 SV=1	16.9624	16.7777	17.0102	17.3047	17.2091	16.8477	16.9612	16.8731	16.9418	17.2644	-0.0751786	0.546531	0.942902
PG2780	Q9CXR1	DHRS7_MOUSE Dehydrogenase/reductase SDR family member 7 OS=Mus musculus GN=Dhrs7 PE=1 SV=2	21.3272	20.8939	21.2824	21.5401	20.6726	21.1672	20.533	20.9549	21.0979	21.5876	-0.0750937	0.754228	0.98594
PG3164	Q571G2	Q571G2_MOUSE MKIAA4013 protein (Fragment) OS=Mus musculus GN=Exosc8 PE=2 SV=1	18.8062	18.7121	18.7918	19.4447	18.812	18.7828	18.7447	18.8211	18.8338	19.0093	-0.0750071	0.610584	0.960926
PG5900	Q9D6T0	NOSIP_MOUSE Nitric oxide synthase-interacting protein OS=Mus musculus GN=Nosip PE=1 SV=1	18.6424	18.5193	18.6998	18.8109	18.8278	18.5931	18.6083	18.5383	18.5939	18.7916	-0.0750053	0.324526	0.812517
PG9035	Q3UHE0	Q3UHE0_MOUSE Putative uncharacterized protein OS=Mus musculus GN=Ubr2 PE=2 SV=1	16.4154	16.3966	16.5648	16.6027	16.7813	16.4142	16.5718	16.3322	16.5447	16.5227	-0.0749954	0.394127	0.866601
PG1634	Q8CHI8	EP400_MOUSE E1A-binding protein p400 OS=Mus musculus GN=Ep400 PE=1 SV=3	17.6808	17.2214	17.7549	17.7797	17.7851	17.5163	17.5954	17.1552	17.6722	17.909	-0.0747208	0.658912	0.970518
PG5185	G5E8T6	G5E8T6_MOUSE Membrane associated guanylate kinase; WW and PDZ domain containing 3; isoform CRA_a OS=Mus musculus GN=Magi3 PE=1 SV=1	18.3887	18.3021	18.5357	18.7678	18.6666	18.3396	18.4386	18.3635	18.4697	18.6771	-0.0744848	0.496423	0.918193
PG5847	Q3TWH2	Q3TWH2_MOUSE Putative uncharacterized protein OS=Mus musculus GN=Nnt PE=2 SV=1	18.2136	18.2338	18.3428	18.3587	18.4978	18.1474	18.1421	18.2456	18.2873	18.4532	-0.0741975	0.359778	0.84315
PG1008	Q3US82	Q3US82_MOUSE Putative uncharacterized protein OS=Mus musculus GN=C1qb PE=2 SV=1	18.163	17.9763	18.2553	18.6471	18.2966	18.2016	18.0546	18.0795	18.1698	18.4623	-0.0741335	0.588436	0.954293
PG898	Q3THY9	Q3THY9_MOUSE Putative uncharacterized protein OS=Mus musculus GN=Bcl10 PE=2 SV=1	16.7391	16.779	16.8968	16.9264	16.8807	16.6874	16.7176	16.6492	16.8975	16.8996	-0.0741295	0.284056	0.778685
PG697	Q8K0L0	ASB2_MOUSE Ankyrin repeat and SOCS box protein 2 OS=Mus musculus GN=Asb2 PE=1 SV=1	19.5727	19.5038	19.7336	19.8311	19.9027	19.6141	19.5672	19.53	19.6561	19.8065	-0.0740083	0.431416	0.891953
PG4395	Q9D0D3	PAPD1_MOUSE Poly(A) RNA polymerase; mitochondrial OS=Mus musculus GN=Mtpap PE=1 SV=1	19.2105	19.2175	19.3261	19.2746	19.3776	19.1136	19.177	19.268	19.2045	19.2733	-0.0739511	0.128958	0.580486
PG7609	Q8C8N2	SCAI_MOUSE Protein SCAI OS=Mus musculus GN=Scai PE=1 SV=2	16.3033	16.3105	16.3674	16.7129	16.53	16.3264	16.2157	16.3165	16.4738	16.523	-0.0737447	0.466333	0.909109
PG5909	Q9CZ57	NSUN4_MOUSE 5-methylcytosine rRNA methyltransferase NSUN4 OS=Mus musculus GN=Nsun4 PE=1 SV=1	19.228	19.1276	19.3711	19.4675	19.5042	19.1781	19.2089	19.1681	19.2633	19.5117	-0.0736577	0.463168	0.908544
PG9408	Q8BND3	WDR35_MOUSE WD repeat-containing protein 35 OS=Mus musculus GN=Wdr35 PE=1 SV=3	16.1384	16.0858	16.18	16.666	16.6208	16.1324	16.1702	16.1413	16.262	16.6172	-0.0735845	0.648163	0.967654
PG2032	E9QKB2	E9QKB2_MOUSE Intracellular hyaluronan-binding protein 4 OS=Mus musculus GN=Habp4 PE=1 SV=1	19.1459	19.0129	19.0439	19.2201	19.1689	19.0394	18.9616	19.0955	19.033	19.0974	-0.0729899	0.153057	0.618965
PG1296	Q499C7	Q499C7_MOUSE Carboxylic ester hydrolase OS=Mus musculus GN=Bche PE=2 SV=1	15.8886	15.9201	16.2991	16.3971	16.2575	15.9894	15.9769	15.9442	16.0592	16.4295	-0.0726338	0.610609	0.960669
PG11944	A2A4P4	A2A4P4_MOUSE Protein Gm27029 OS=Mus musculus GN=Gm27029 PE=4 SV=1	19.0669	19.0399	19.111	19.0434	19.1947	18.9549	18.9896	19.0445	19.0582	19.0458	-0.0725696	0.0717421	0.43958
PG8853	Q3TMP8	TM38A_MOUSE Trimeric intracellular cation channel type A OS=Mus musculus GN=Tmem38a PE=1 SV=2	19.2156	18.7038	19.3187	19.0174	19.338	18.806	19.1356	18.7608	19.3763	19.1523	-0.0724562	0.67296	0.976965
PG5813	Q9JKL4	NDUF3_MOUSE NADH dehydrogenase [ubiquinone] 1 alpha subcomplex assembly factor 3 OS=Mus musculus GN=Ndufaf3 PE=1 SV=1	19.5211	19.4957	19.6484	19.6948	19.8191	19.5487	19.5063	19.4449	19.5909	19.7264	-0.0723315	0.3678	0.84703
PG6560	D3Z4S3	PTRD1_MOUSE Putative peptidyl-tRNA hydrolase PTRHD1 OS=Mus musculus GN=Ptrhd1 PE=1 SV=1	17.9939	18.0074	18.2118	18.4135	18.4121	17.99	18.0625	17.8023	18.2765	18.5472	-0.0720476	0.659755	0.970339
PG3738	Q8R0N6	HOT_MOUSE Hydroxyacid-oxoacid transhydrogenase; mitochondrial OS=Mus musculus GN=Adhfe1 PE=1 SV=2	20.7834	20.856	21.1036	20.9681	21.1739	20.7868	20.8013	20.8981	20.999	21.0413	-0.0716923	0.444835	0.899093
PG8700	Q8VCE7	Q8VCE7_MOUSE Transmembrane emp24 protein transport domain containing 5 OS=Mus musculus GN=Tmed5 PE=2 SV=1	16.9385	16.7503	17.0435	17.2398	17.1747	16.9073	17.0372	16.7873	16.8336	17.2251	-0.0712591	0.561339	0.946485
PG6038	Q148P2	Q148P2_MOUSE 3-oxoacyl-[acyl-carrier-protein] synthase; mitochondrial OS=Mus musculus GN=Oxsm PE=2 SV=1	17.9572	17.8954	18.0685	18.0093	18.0337	17.8772	17.8881	18.0076	17.9526	17.8828	-0.0711561	0.110117	0.542552
PG6096	Q3TFD2	PCAT1_MOUSE Lysophosphatidylcholine acyltransferase 1 OS=Mus musculus GN=Lpcat1 PE=1 SV=1	16.625	16.5236	16.6769	16.9084	16.7177	16.5446	16.6545	16.5477	16.5222	16.827	-0.0711095	0.427977	0.889205
PG3410	A0A140T8J1	A0A140T8J1_MOUSE Fibronectin type III and SPRY domain-containing protein 2 OS=Mus musculus GN=Fsd2 PE=1 SV=1	17.0992	17.0496	17.1193	17.1092	17.3327	17.15	17.1259	17.0044	17.0706	17.0047	-0.0708997	0.253469	0.749722
PG7080	Q8CJ96	RASF8_MOUSE Ras association domain-containing protein 8 OS=Mus musculus GN=Rassf8 PE=2 SV=1	20.6011	20.4501	20.6109	21.4949	20.6666	20.6208	20.4726	20.5827	20.771	21.0223	-0.0708221	0.743309	0.983361
PG3515	Q922H4	GMPPA_MOUSE Mannose-1-phosphate guanyltransferase alpha OS=Mus musculus GN=Gmppa PE=1 SV=1	18.3829	18.2691	18.4337	18.5717	18.5577	18.278	18.3162	18.3181	18.4008	18.5492	-0.0705708	0.370695	0.850208
PG3292	P37889	FBLN2_MOUSE Fibulin-2 OS=Mus musculus GN=Fbln2 PE=1 SV=2	22.0394	21.6585	21.9703	21.9869	21.8312	21.4958	22.1511	21.6378	21.8348	22.0165	-0.0700415	0.625727	0.960822
PG3685	P11499	HS90B_MOUSE Heat shock protein HSP 90-beta OS=Mus musculus GN=Hsp90ab1 PE=1 SV=3	25.2952	25.4386	25.4632	25.1764	25.2776	25.171	25.1896	25.3334	25.3494	25.2579	-0.0699437	0.310115	0.796559
PG17334	Q05CR3	Q05CR3_MOUSE Plec1 protein (Fragment) OS=Mus musculus GN=Plec PE=2 SV=1	16.9576	16.8855	17.0955	17.0255	17.3346	16.8077	16.8696	16.929	17.0976	17.2454	-0.0698656	0.5471	0.942276
PG12619	A0A0R4J124	A0A0R4J124_MOUSE SRSF protein kinase 2 OS=Mus musculus GN=Srpk2 PE=1 SV=1	18.3966	18.3396	18.5184	18.5772	18.6251	18.3569	18.308	18.3957	18.4519	18.5952	-0.0698516	0.36715	0.847852
PG6544	Q3TKG4	Q3TKG4_MOUSE Putative uncharacterized protein (Fragment) OS=Mus musculus GN=Psmc3 PE=2 SV=1	23.4235	23.5826	23.7357	23.5714	23.2927	23.3936	23.2656	23.7338	23.2605	23.6037	-0.0697891	0.578998	0.951507
PG7049	Q61411	RASH_MOUSE GTPase HRas OS=Mus musculus GN=Hras PE=1 SV=2	16.2186	16.0608	16.3233	16.4351	16.4182	16.1775	16.1486	16.1648	16.1902	16.4268	-0.0696386	0.444272	0.899029
PG2437	P02463	CO4A1_MOUSE Collagen alpha-1(IV) chain OS=Mus musculus GN=Col4a1 PE=1 SV=4	19.8729	19.8909	20.2119	20.7153	20.5866	19.9071	20.093	19.9067	20.2801	20.7426	-0.0696221	0.772658	0.990312
PG6570	Q3UCI6	Q3UCI6_MOUSE Putative uncharacterized protein OS=Mus musculus GN=Ptcd1 PE=2 SV=1	18.015	18.0603	18.0262	18.2547	18.2422	18.0352	18.0227	17.972	18.0643	18.1561	-0.0696173	0.288355	0.78283
PG5971	Q9DB60	PGFS_MOUSE Prostamide/prostaglandin F synthase OS=Mus musculus GN=Fam213b PE=1 SV=1	19.1842	18.6834	18.8044	18.8829	18.9808	18.8498	18.7901	18.7447	18.8968	18.9064	-0.0695973	0.46248	0.908248
PG7858	P12246	SAMP_MOUSE Serum amyloid P-component OS=Mus musculus GN=Apcs PE=1 SV=2	21.0996	20.736	21.4358	21.8145	20.8951	21.0223	20.8382	21.0266	21.3285	21.4184	-0.0694151	0.762022	0.987951
PG9690	Q80YR4	ZN598_MOUSE Zinc finger protein 598 OS=Mus musculus GN=Znf598 PE=1 SV=1	18.0122	17.5703	17.781	18.517	17.8513	17.8897	17.6836	17.8379	17.784	18.1907	-0.0691627	0.71207	0.980792
PG4921	Q148W7	Q148W7_MOUSE Lnx2 protein OS=Mus musculus GN=Lnx2 PE=2 SV=1	16.5763	16.5078	16.8163	17.1148	16.8887	16.5281	16.6269	16.6092	16.7849	17.0094	-0.0690535	0.632599	0.960584
PG13333	Q6PFA2	Q6PFA2_MOUSE Clathrin light chain A OS=Mus musculus GN=Clta PE=1 SV=1	22.4477	22.5803	21.8051	22.2352	22.2078	22.3258	21.7468	22.7434	21.8439	22.2719	-0.0688435	0.765539	0.989211
PG5399	P04247	MYG_MOUSE Myoglobin OS=Mus musculus GN=Mb PE=1 SV=3	23.8226	23.5873	23.7762	23.8855	24.4549	23.3268	23.2753	23.9142	24.3894	24.2771	-0.0687448	0.80861	0.991155
PG3789	Q9D236-1	HTRA3_MOUSE Isoform 3 of Serine protease HTRA3 OS=Mus musculus GN=Htra3	14.6986	14.5846	14.5554	14.903	15.025	14.6211	14.6334	14.6333	14.5351	15.0005	-0.0686561	0.589365	0.954582
PG8272	Q99KK9	SYHM_MOUSE Probable histidine--tRNA ligase; mitochondrial OS=Mus musculus GN=Hars2 PE=1 SV=1	19.2033	19.1189	19.3855	19.3883	19.4261	19.1645	19.1881	19.147	19.2616	19.4179	-0.0685893	0.405669	0.874844
PG16954	A2AKU9	A2AKU9_MOUSE ATP synthase subunit gamma OS=Mus musculus GN=Atp5c1 PE=1 SV=1	17.6572	17.513	17.7184	17.8208	17.8612	17.5855	17.6416	17.5146	17.6638	17.8228	-0.0684533	0.419271	0.883459
PG3424	Q80TY0	FNBP1_MOUSE Formin-binding protein 1 OS=Mus musculus GN=Fnbp1 PE=1 SV=2	16.9339	16.9043	17.0724	17.172	17.1743	16.9038	16.9915	16.899	16.9899	17.1304	-0.0684455	0.363042	0.845299
PG6434	Q8CAZ9	Q8CAZ9_MOUSE Putative uncharacterized protein OS=Mus musculus GN=Prelp PE=2 SV=1	15.885	15.8989	16.2309	16.3885	16.3253	15.9656	16.0139	15.9822	16.1402	16.2854	-0.0682277	0.592784	0.954611
PG865	Q3TJP4	Q3TJP4_MOUSE Putative uncharacterized protein OS=Mus musculus GN=Bcar1 PE=2 SV=1	17.638	17.5905	17.6063	17.8961	17.8794	17.4691	17.6638	17.5884	17.6649	17.8848	-0.0678805	0.500149	0.921374
PG11191	V9GXB6	V9GXB6_MOUSE Heterogeneous nuclear ribonucleoprotein L-like OS=Mus musculus GN=Hnrnpll PE=1 SV=1	18.9523	18.706	18.9963	19.2947	19.4252	18.8432	18.8005	18.7474	19.2423	19.4019	-0.0678014	0.721945	0.97919
PG1269	A2AJK6	CHD7_MOUSE Chromodomain-helicase-DNA-binding protein 7 OS=Mus musculus GN=Chd7 PE=1 SV=1	18.1083	18.1403	18.1214	18.8527	18.4233	18.1813	18.3663	18.1268	18.0692	18.5669	-0.0670971	0.702995	0.979774
PG3701	Q8R1H0	HOP_MOUSE Homeodomain-only protein OS=Mus musculus GN=Hopx PE=1 SV=1	18.8462	18.8666	19.0391	19.1657	19.26	18.8128	18.8406	18.8836	19.1199	19.1854	-0.0670656	0.564776	0.947543
PG508	O09174	AMACR_MOUSE Alpha-methylacyl-CoA racemase OS=Mus musculus GN=Amacr PE=1 SV=4	19.6533	19.6536	19.8076	19.9233	20.0028	19.7519	19.6291	19.6147	19.7835	19.9279	-0.0667469	0.48257	0.914655
PG187	Q5EG47	AAPK1_MOUSE 5'-AMP-activated protein kinase catalytic subunit alpha-1 OS=Mus musculus GN=Prkaa1 PE=1 SV=2	18.3231	18.1536	18.4123	18.2168	18.4842	18.1913	18.2628	18.28	18.2555	18.2676	-0.0665565	0.31951	0.805947
PG5444	P02802	MT1_MOUSE Metallothionein-1 OS=Mus musculus GN=Mt1 PE=1 SV=1	19.7114	19.3996	19.4671	19.6276	19.3731	19.5982	19.1124	19.7944	19.3266	19.4144	-0.0665331	0.632366	0.960523
PG586	P55088-3	AQP4_MOUSE Isoform 3 of Aquaporin-4 OS=Mus musculus GN=Aqp4	18.274	18.3351	18.3088	18.5717	18.5579	18.2555	18.2333	18.333	18.3467	18.5466	-0.0664781	0.455314	0.904014
PG1959	Q6P8Q0	Q6P8Q0_MOUSE Glutathione S-transferase OS=Mus musculus GN=Gsta1 PE=2 SV=1	15.3209	15.4238	15.5896	15.6127	15.693	15.3546	15.5349	15.2752	15.4585	15.6845	-0.0664621	0.517959	0.932766
PG11015	E9QP49	E9QP49_MOUSE EH domain-binding protein 1-like protein 1 OS=Mus musculus GN=Ehbp1l1 PE=1 SV=1	21.8763	21.7944	21.8948	22.1141	22.1369	21.8303	21.83	21.9134	21.9252	21.9856	-0.0664196	0.399636	0.871887
PG7841	O70622	RTN2_MOUSE Reticulon-2 OS=Mus musculus GN=Rtn2 PE=1 SV=1	16.8607	16.7226	16.9152	16.9839	17.2571	16.6995	16.7446	16.7798	17.0087	17.1749	-0.0664117	0.61422	0.959192
PG1104	Q8R2Q8	BST2_MOUSE Bone marrow stromal antigen 2 OS=Mus musculus GN=Bst2 PE=1 SV=1	19.3895	19.3337	19.3616	19.416	19.3985	19.436	19.2699	19.2289	19.2936	19.339	-0.0663787	0.121135	0.566969
PG13379	B7ZNL3	B7ZNL3_MOUSE Tpm1 protein OS=Mus musculus GN=Tpm1 PE=1 SV=1	20.5932	20.3151	20.6926	20.7431	20.3973	20.3635	20.8641	20.2965	20.4263	20.4596	-0.066248	0.623114	0.962667
PG4387	Q3TJ21	Q3TJ21_MOUSE Pyrroline-5-carboxylate reductase OS=Mus musculus GN=Pycr2 PE=2 SV=1	20.0615	19.9596	20.1804	20.2169	20.1232	20.0106	20.0042	20.0934	20.0153	20.0871	-0.0662269	0.219036	0.709317
PG3621	Q61646	HPT_MOUSE Haptoglobin OS=Mus musculus GN=Hp PE=1 SV=1	22.0196	21.8855	22.0863	22.7307	21.9515	21.9551	21.9602	21.9668	22.1168	22.3435	-0.0662056	0.707426	0.981891
PG5898	Q8C550	Q8C550_MOUSE Putative uncharacterized protein OS=Mus musculus GN=Nol3 PE=2 SV=1	18.455	18.4762	18.5368	18.491	18.5604	18.2946	18.3021	18.6423	18.5031	18.447	-0.0660616	0.360239	0.843452
PG9359	O88967	YMEL1_MOUSE ATP-dependent zinc metalloprotease YME1L1 OS=Mus musculus GN=Yme1l1 PE=1 SV=1	20.1706	20.0612	20.1875	20.2019	20.3493	20.0941	20.1102	20.0044	20.1492	20.2824	-0.0660036	0.336706	0.824234
PG5571	Q8BZR9	NCBP3_MOUSE Nuclear cap-binding protein subunit 3 OS=Mus musculus GN=Ncbp3 PE=1 SV=1	18.7645	18.6486	18.8265	18.8011	18.8801	18.7337	18.693	18.4443	18.8229	18.8973	-0.0659256	0.466851	0.907662
PG11389	Q6ZWZ4	Q6ZWZ4_MOUSE 60S ribosomal protein L36 OS=Mus musculus GN=Rpl36 PE=1 SV=1	22.3757	22.1848	21.9489	22.4626	22.0469	22.3262	22.0568	22.0492	21.7837	22.4738	-0.0658248	0.680452	0.978848
PG7377	Q5XPI3-2	RN123_MOUSE Isoform 2 of E3 ubiquitin-protein ligase RNF123 OS=Mus musculus GN=Rnf123	18.7993	18.6735	18.9292	19.0833	19.0942	18.7549	18.7833	18.8665	18.8293	19.0176	-0.0655986	0.502572	0.925168
PG1543	Q8BN80	Q8BN80_MOUSE Putative uncharacterized protein OS=Mus musculus GN=Cygb PE=2 SV=1	17.2113	17.0546	17.4256	17.6725	17.5388	17.2023	17.2067	17.1255	17.4447	17.5962	-0.0655062	0.656915	0.97012
PG6767	O88667	RAD_MOUSE GTP-binding protein RAD OS=Mus musculus GN=Rrad PE=1 SV=1	19.9385	19.8592	20.1095	20.2454	20.2198	19.8771	19.9541	19.9175	20.0374	20.2599	-0.0652923	0.54076	0.943906
PG12937	A6ZI47	A6ZI47_MOUSE Fructose-bisphosphate aldolase OS=Mus musculus GN=Aldoart2 PE=1 SV=1	17.6644	17.3343	17.6967	17.9309	17.9297	17.6792	17.4758	17.2751	17.8723	17.9277	-0.0651899	0.701586	0.979969
PG6891	Q8BP27	SFR1_MOUSE Swi5-dependent recombination DNA repair protein 1 homolog OS=Mus musculus GN=Sfr1 PE=1 SV=2	18.9929	18.9048	18.9522	18.8598	18.9491	19.0335	18.9826	18.7536	18.8455	18.7185	-0.0650346	0.352506	0.837359
PG9441	Q80UI9	Q80UI9_MOUSE Wolfram syndrome 1 homolog (Human) OS=Mus musculus GN=Wfs1 PE=2 SV=1	17.5088	17.3876	17.5351	17.6206	17.6257	17.3999	17.4451	17.4829	17.4623	17.5626	-0.0649749	0.23947	0.735446
PG8948	Q921I1	TRFE_MOUSE Serotransferrin OS=Mus musculus GN=Tf PE=1 SV=1	20.6591	20.7035	20.6564	21.437	20.6353	20.6709	20.5852	20.7046	20.7797	21.028	-0.0645924	0.717673	0.97891
PG4148	Q9CQ86	MIEN1_MOUSE Migration and invasion enhancer 1 OS=Mus musculus GN=Mien1 PE=1 SV=1	17.8738	17.7319	17.9305	17.7744	17.804	17.6939	17.6416	17.9141	17.8264	17.7162	-0.064451	0.319053	0.806401
PG7145	Q8VC52	RBPS2_MOUSE RNA-binding protein with multiple splicing 2 OS=Mus musculus GN=Rbpms2 PE=1 SV=1	18.9575	18.949	19.0131	19.1585	19.1927	18.9218	18.9538	18.9791	18.9442	19.1497	-0.064417	0.354393	0.839483
PG8645	Q7TMY4	THOC7_MOUSE THO complex subunit 7 homolog OS=Mus musculus GN=Thoc7 PE=1 SV=2	16.4184	16.2616	16.4011	16.3922	16.5693	16.2841	16.3467	16.1347	16.5331	16.4221	-0.0643943	0.459047	0.906437
PG6763	Q3TZJ2	Q3TZJ2_MOUSE Putative uncharacterized protein OS=Mus musculus GN=Rabep2 PE=2 SV=1	18.8149	18.6512	18.8684	18.7842	18.8425	18.78	18.7283	18.6522	18.7517	18.729	-0.0640016	0.179351	0.651301
PG9055	Q9Z255	UBE2A_MOUSE Ubiquitin-conjugating enzyme E2 A OS=Mus musculus GN=Ube2a PE=1 SV=1	18.769	18.7362	18.8396	18.8134	18.926	18.7786	18.7678	18.7656	18.7687	18.6845	-0.0637782	0.122047	0.5681
PG12100	E9QKR1	E9QKR1_MOUSE Protein enabled homolog OS=Mus musculus GN=Enah PE=1 SV=2	18.3412	18.1257	18.2689	18.2893	18.309	18.1731	18.2046	18.116	18.2403	18.2822	-0.0635899	0.211529	0.698884
PG7297	Q642K1	Q642K1_MOUSE Ribosomal protein L18 OS=Mus musculus GN=Rpl18 PE=2 SV=1	23.073	23.0851	22.7148	22.9281	23.0933	23.0479	23.0559	22.6899	22.691	23.0921	-0.0634846	0.603164	0.957899
PG5798	Q3U7B7	Q3U7B7_MOUSE Putative uncharacterized protein OS=Mus musculus GN=Nop9 PE=2 SV=1	15.1418	14.8639	15.0574	15.2522	15.363	15.0179	14.9298	14.9381	15.1207	15.3549	-0.0633594	0.599599	0.95705
PG5630	Q6A037	N4BP1_MOUSE NEDD4-binding protein 1 OS=Mus musculus GN=N4bp1 PE=1 SV=2	17.1452	17.1677	17.357	17.236	17.4683	17.2144	17.1559	17.1892	17.2448	17.2546	-0.063069	0.349293	0.834043
PG8038	Q9WTK7	STK11_MOUSE Serine/threonine-protein kinase STK11 OS=Mus musculus GN=Stk11 PE=1 SV=1	16.9776	16.8447	16.8803	17.0251	17.008	16.7721	16.9251	16.7752	16.8877	17.0612	-0.062882	0.357953	0.841608
PG3036	B2RWS6	EP300_MOUSE Histone acetyltransferase p300 OS=Mus musculus GN=Ep300 PE=1 SV=2	16.6218	16.4224	16.6792	17.1911	16.7415	16.6583	16.6299	16.4291	16.5628	17.0625	-0.0626959	0.714464	0.98035
PG965	Q9D8S9	BOLA1_MOUSE BolA-like protein 1 OS=Mus musculus GN=Bola1 PE=1 SV=1	19.8727	19.798	19.9022	19.8578	19.9072	19.7925	19.7638	19.8051	19.8531	19.8106	-0.062558	0.033524	0.306438
PG4098	P63085	MK01_MOUSE Mitogen-activated protein kinase 1 OS=Mus musculus GN=Mapk1 PE=1 SV=3	22.1246	22.2157	21.8298	22.1277	22.0925	22.1475	21.6915	22.1303	21.9663	22.1431	-0.0623422	0.584666	0.951542
PG6837	P82350	SGCA_MOUSE Alpha-sarcoglycan OS=Mus musculus GN=Sgca PE=1 SV=1	19.3314	19.2565	19.4129	19.4692	19.5638	19.2526	19.2953	19.2466	19.3733	19.5549	-0.0622197	0.449315	0.901295
PG136	Q6PE15	ABHDA_MOUSE Mycophenolic acid acyl-glucuronide esterase; mitochondrial OS=Mus musculus GN=Abhd10 PE=1 SV=1	17.5257	17.4848	17.6582	17.5777	17.7463	17.4293	17.5632	17.4318	17.6317	17.6268	-0.0619613	0.368246	0.847284
PG7304	Q9D7S7	RL22L_MOUSE 60S ribosomal protein L22-like 1 OS=Mus musculus GN=Rpl22l1 PE=1 SV=1	20.314	20.0048	20.3836	19.8794	20.5798	19.9844	20.4577	19.7802	20.4299	20.2002	-0.0618218	0.743159	0.98342
PG19470	G3UWV3	G3UWV3_MOUSE Calumenin OS=Mus musculus GN=Calu PE=1 SV=1	16.8818	16.7448	16.7357	17.4992	16.9505	16.7938	16.9127	16.8714	16.8343	17.0917	-0.0615928	0.691139	0.978084
PG938	Q7JJ13	BRD2_MOUSE Bromodomain-containing protein 2 OS=Mus musculus GN=Brd2 PE=1 SV=1	17.6425	17.688	17.8514	17.9057	17.9631	17.6812	17.7335	17.5972	17.8327	17.8984	-0.0615642	0.474198	0.911433
PG3315	P04117	FABP4_MOUSE Fatty acid-binding protein; adipocyte OS=Mus musculus GN=Fabp4 PE=1 SV=3	23.6978	24.0972	24.1752	24.1123	23.8869	23.8699	23.7678	23.6654	24.0529	24.3061	-0.0614582	0.680238	0.979098
PG5364	Q8JZY4	MRRP3_MOUSE Mitochondrial ribonuclease P protein 3 OS=Mus musculus GN=Kiaa0391 PE=2 SV=1	14.7075	14.6641	14.9418	14.5525	15.0291	14.675	14.6345	14.7322	14.9122	14.6339	-0.0614381	0.567599	0.947872
PG10278	A0A087WNU6	A0A087WNU6_MOUSE Leucine-rich repeat flightless-interacting protein 1 (Fragment) OS=Mus musculus GN=Lrrfip1 PE=1 SV=1	18.1106	18.0831	18.2366	18.3448	18.4666	18.1314	18.1197	18.0788	18.2258	18.3788	-0.0614234	0.512894	0.931943
PG3469	Q9CRY7	GDPD1_MOUSE Glycerophosphodiester phosphodiesterase domain-containing protein 1 OS=Mus musculus GN=Gdpd1 PE=1 SV=1	18.5188	18.3629	18.5903	18.4889	18.7003	18.409	18.4703	18.3169	18.4685	18.6898	-0.0613376	0.481115	0.914648
PG4928	Q8C050	KS6A5_MOUSE Ribosomal protein S6 kinase alpha-5 OS=Mus musculus GN=Rps6ka5 PE=1 SV=2	18.8226	18.7117	18.8622	18.9613	18.8663	18.7442	18.7978	18.7509	18.7669	18.8587	-0.061118	0.21552	0.70425
PG11496	E9PUS2	E9PUS2_MOUSE Protein Btbd2 OS=Mus musculus GN=Btbd2 PE=1 SV=1	17.5076	17.4197	17.5092	17.5376	17.7926	17.6006	17.5608	17.3467	17.4739	17.4803	-0.0608643	0.45	0.901969
PG17278	Q3UB66	Q3UB66_MOUSE Putative uncharacterized protein OS=Mus musculus GN=Rab1a PE=2 SV=1	23.0491	23.1379	22.9725	23.0569	23.048	22.9684	22.8958	22.9454	23.0167	23.1348	-0.0606285	0.245163	0.742105
PG5490	Q9D6Y7	MSRA_MOUSE Mitochondrial peptide methionine sulfoxide reductase OS=Mus musculus GN=Msra PE=1 SV=1	19.6674	19.5824	19.7427	19.7358	19.8606	19.5405	19.6274	19.5963	19.7522	19.7696	-0.0605917	0.371968	0.850035
PG1568	Q9JLM8-2	DCLK1_MOUSE Isoform 2 of Serine/threonine-protein kinase DCLK1 OS=Mus musculus GN=Dclk1	15.9885	16.0288	16.1256	16.4431	16.4529	16.0251	15.9482	16.3076	16.1671	16.2883	-0.0605366	0.63599	0.960253
PG3202	Q9CRA9	FGOP2_MOUSE FGFR1 oncogene partner 2 homolog OS=Mus musculus GN=Fgfr1op2 PE=1 SV=1	16.8498	16.7087	16.935	17.0215	17.1118	16.7188	16.7955	16.6499	17.0544	17.1057	-0.0604994	0.612144	0.96159
PG6289	Q9DB30	PHKG2_MOUSE Phosphorylase b kinase gamma catalytic chain; liver/testis isoform OS=Mus musculus GN=Phkg2 PE=2 SV=2	16.1078	15.9454	16.2408	16.2848	16.5316	15.9607	16.0552	16.1607	16.2022	16.4291	-0.0604989	0.642444	0.964814
PG2911	Q3TB24	Q3TB24_MOUSE DnaJ homolog subfamily B member 2 OS=Mus musculus GN=Dnajb2 PE=1 SV=1	16.0724	16.07	16.2476	16.1175	16.4596	16.0262	16.0698	16.1226	16.1411	16.3053	-0.0604344	0.511394	0.930891
PG8293	P48428	TBCA_MOUSE Tubulin-specific chaperone A OS=Mus musculus GN=Tbca PE=1 SV=3	19.8822	19.9264	20.0491	20.3196	20.2689	19.9192	19.8765	19.8023	20.2577	20.2885	-0.060424	0.665545	0.974601
PG9277	Q78T54	VMA21_MOUSE Vacuolar ATPase assembly integral membrane protein Vma21 OS=Mus musculus GN=Vma21 PE=1 SV=1	18.2773	18.0251	18.2591	18.4539	18.3987	18.1115	18.1769	18.2143	18.211	18.3996	-0.0601912	0.514334	0.932222
PG286	Q8K009	AL1L2_MOUSE Mitochondrial 10-formyltetrahydrofolate dehydrogenase OS=Mus musculus GN=Aldh1l2 PE=1 SV=2	21.9082	21.7649	21.9925	22.0634	21.9961	21.8574	21.8414	21.8172	21.8637	22.0449	-0.0600903	0.386147	0.861421
PG1833	Q99JT1	GATB_MOUSE Glutamyl-tRNA(Gln) amidotransferase subunit B; mitochondrial OS=Mus musculus GN=Gatb PE=1 SV=1	16.0969	15.8454	16.0932	16.0991	16.4208	15.9614	16.0816	15.9264	16.0699	16.2162	-0.0600196	0.582271	0.951934
PG8619	P62077	TIM8B_MOUSE Mitochondrial import inner membrane translocase subunit Tim8 B OS=Mus musculus GN=Timm8b PE=1 SV=1	18.0359	17.8888	18.0942	18.1476	18.396	18.0093	17.8935	18.0184	18.0567	18.2848	-0.0599945	0.583127	0.952715
PG3083	Q8R0W0	EPIPL_MOUSE Epiplakin OS=Mus musculus GN=Eppk1 PE=1 SV=2	16.8916	16.7519	16.947	17.1461	17.0862	16.7839	16.8532	16.8901	16.9466	17.0501	-0.0597697	0.493739	0.918941
PG828	Q8BKX1	BAIP2_MOUSE Brain-specific angiogenesis inhibitor 1-associated protein 2 OS=Mus musculus GN=Baiap2 PE=1 SV=2	16.7991	16.755	16.8845	17.0232	17.0561	16.699	16.7478	16.7592	16.9174	17.0958	-0.0596979	0.543637	0.944357
PG5248	Q3UGS4	MCRI1_MOUSE Mapk-regulated corepressor-interacting protein 1 OS=Mus musculus GN=Mcrip1 PE=1 SV=1	17.5079	17.3476	17.6389	17.8146	17.7349	17.4085	17.4343	17.5055	17.5995	17.7983	-0.0595835	0.59909	0.957448
PG7612	Q6ZWN5	RS9_MOUSE 40S ribosomal protein S9 OS=Mus musculus GN=Rps9 PE=1 SV=3	24.1219	24.2064	24.0969	23.9694	24.0828	24.1749	24.0513	23.8502	23.9687	24.1357	-0.059335	0.420348	0.884994
PG8426	A2AQ07	TBB1_MOUSE Tubulin beta-1 chain OS=Mus musculus GN=Tubb1 PE=1 SV=1	16.7419	16.7168	16.8563	17.0123	16.9046	16.6777	16.6736	16.795	16.8245	16.965	-0.0592574	0.460136	0.907175
PG6776	Q9QYS9-2	QKI_MOUSE Isoform 2 of Protein quaking OS=Mus musculus GN=Qki	17.1662	17.0827	17.2635	17.4744	17.5216	17.1106	17.1797	17.0705	17.3186	17.5338	-0.0590749	0.635483	0.960351
PG6065	Q7TMR0	PCP_MOUSE Lysosomal Pro-X carboxypeptidase OS=Mus musculus GN=Prcp PE=1 SV=2	19.1479	19.1027	19.3122	19.4012	19.4833	19.0894	19.1884	19.1399	19.2821	19.4523	-0.0590486	0.55863	0.947292
PG7712	Q3UJY1	Q3UJY1_MOUSE Putative uncharacterized protein OS=Mus musculus GN=Slc29a1 PE=2 SV=1	17.8604	17.7253	17.9825	17.9255	18.2043	17.7511	17.8888	17.6982	18.0026	18.0625	-0.0589728	0.591258	0.954586
PG6834	Q3USH5	SFSWA_MOUSE Splicing factor; suppressor of white-apricot homolog OS=Mus musculus GN=Sfswap PE=1 SV=2	18.3101	18.2114	18.3535	18.4541	18.4917	18.2816	18.2851	18.1295	18.3898	18.44	-0.0589552	0.445355	0.899069
PG5336	Q78J03	MSRB2_MOUSE Methionine-R-sulfoxide reductase B2; mitochondrial OS=Mus musculus GN=Msrb2 PE=1 SV=1	20.7716	20.7654	20.3045	20.7614	20.9145	20.5686	20.6322	20.6129	20.7237	20.6861	-0.0587939	0.598872	0.957702
PG6362	Q9CXG3	PPIL4_MOUSE Peptidyl-prolyl cis-trans isomerase-like 4 OS=Mus musculus GN=Ppil4 PE=1 SV=2	17.4426	17.3826	17.5055	17.6982	17.7866	17.3322	17.5276	17.4266	17.4917	17.7438	-0.0587073	0.584498	0.952799
PG6550	Q8R3K3	PTCD2_MOUSE Pentatricopeptide repeat-containing protein 2; mitochondrial OS=Mus musculus GN=Ptcd2 PE=1 SV=1	19.0861	19.2122	19.2451	19.4632	19.256	19.189	19.0184	19.2152	19.154	19.3927	-0.0586707	0.511933	0.931541
PG8434	Q8CIV8	TBCE_MOUSE Tubulin-specific chaperone E OS=Mus musculus GN=Tbce PE=1 SV=1	17.6954	17.6683	17.8909	18.0823	18.0375	17.7131	17.7435	17.7489	17.8517	18.0249	-0.0584757	0.583803	0.952596
PG584	Q8C1Y9	Q8C1Y9_MOUSE Putative uncharacterized protein OS=Mus musculus GN=Arl6ip1 PE=2 SV=1	18.026	18.0044	18.0488	18.1835	18.2856	18.0033	17.9927	18.0074	18.0526	18.2007	-0.0583155	0.405422	0.875066
PG27	Q3TEP0	Q3TEP0_MOUSE Putative uncharacterized protein OS=Mus musculus GN=Aaas PE=2 SV=1	16.9195	16.7737	17.0532	17.2546	17.2123	16.9285	16.9908	16.8159	16.9732	17.2134	-0.0582768	0.613131	0.959854
PG15107	G4V4Z0	G4V4Z0_MOUSE Putative envelope protein OS=Mus musculus GN=env PE=4 SV=1	17.9334	17.4017	17.5539	17.6208	17.7109	17.7122	17.499	17.4567	17.6203	17.642	-0.0581209	0.577227	0.949833
PG2369	Q06890	CLUS_MOUSE Clusterin OS=Mus musculus GN=Clu PE=1 SV=1	20.8221	20.604	20.9888	21.3102	21.0151	20.8281	20.9491	20.6198	20.9109	21.142	-0.0580646	0.697723	0.979721
PG5001	Q571J8	Q571J8_MOUSE MKIAA4207 protein (Fragment) OS=Mus musculus GN=Mark2 PE=2 SV=1	16.8862	16.8464	17.013	17.1069	17.096	16.7864	16.8874	16.7976	17.0152	17.1725	-0.0578982	0.53902	0.942817
PG289	Q9CTE8	Q9CTE8_MOUSE Putative uncharacterized protein (Fragment) OS=Mus musculus GN=Alg5 PE=2 SV=3	16.7072	16.6549	16.8647	17.0926	16.8885	16.7372	16.8042	16.5139	16.7799	17.0837	-0.0578013	0.640654	0.963556
PG5904	Q3TAH3	Q3TAH3_MOUSE Putative uncharacterized protein OS=Mus musculus GN=Npm3 PE=2 SV=1	16.3486	16.37	16.4456	16.6602	16.6406	16.3814	16.3975	16.2778	16.4594	16.6604	-0.0576797	0.547092	0.942586
PG6154	P60487	PLPP_MOUSE Pyridoxal phosphate phosphatase OS=Mus musculus GN=Pdxp PE=1 SV=1	19.8388	19.7344	19.879	19.9041	20.0005	19.7311	19.7577	19.7583	19.8715	19.9503	-0.0575598	0.367507	0.847525
PG3001	Q9DBM2	ECHP_MOUSE Peroxisomal bifunctional enzyme OS=Mus musculus GN=Ehhadh PE=1 SV=4	18.4923	18.524	18.6301	18.8215	18.7593	18.5147	18.5104	18.4977	18.604	18.8129	-0.0575069	0.529088	0.939748
PG2056	Q9CZK5	Q9CZK5_MOUSE Putative uncharacterized protein OS=Mus musculus GN=Hbb-bh1 PE=2 SV=1	19.6274	19.5864	19.2824	20.5142	19.5519	19.7717	19.6878	19.4716	19.3245	20.0195	-0.0574058	0.818132	0.989154
PG887	Q9D239	Q9D239_MOUSE Beta-2-microglobulin OS=Mus musculus GN=B2m PE=2 SV=1	18.8451	18.6247	18.7474	18.9452	18.7544	18.8467	18.6387	18.6116	18.7697	18.7638	-0.0572525	0.432398	0.893245
PG11086	B1AWL5	B1AWL5_MOUSE Protein Zfp462 OS=Mus musculus GN=Zfp462 PE=1 SV=1	15.7468	15.7032	15.9119	16.0506	16.1747	15.7893	15.776	15.7468	15.9924	15.9969	-0.0571551	0.600712	0.95792
PG3461	P61953	GBG11_MOUSE Guanine nucleotide-binding protein G(I)/G(S)/G(O) subunit gamma-11 OS=Mus musculus GN=Gng11 PE=1 SV=1	17.3205	17.0612	17.2715	17.5736	17.3651	17.1389	17.0107	17.305	17.3215	17.5304	-0.0571054	0.648769	0.967982
PG9694	Q6A085	ZN629_MOUSE Zinc finger protein 629 OS=Mus musculus GN=Znf629 PE=2 SV=2	16.5059	16.3476	16.7023	16.6475	16.7093	16.3442	16.4153	16.6497	16.5135	16.7064	-0.0567008	0.575771	0.951153
PG3230	P19096	FAS_MOUSE Fatty acid synthase OS=Mus musculus GN=Fasn PE=1 SV=2	23.9381	23.918	23.8406	23.8577	23.9046	23.9593	23.8109	23.7626	23.8603	23.7836	-0.0564679	0.191673	0.670539
PG4316	Q91ZW2	OFUT1_MOUSE GDP-fucose protein O-fucosyltransferase 1 OS=Mus musculus GN=Pofut1 PE=1 SV=1	18.4875	18.2795	18.3949	18.9113	18.5342	18.4332	18.445	18.3047	18.4174	18.7254	-0.0563325	0.670259	0.976413
PG5164	P97823	LYPA1_MOUSE Acyl-protein thioesterase 1 OS=Mus musculus GN=Lypla1 PE=1 SV=1	20.983	20.9468	21.0093	20.9707	21.0751	20.9102	20.9073	20.9424	21.0024	20.9413	-0.0562755	0.0779578	0.458756
PG8121	Q3TXM9	Q3TXM9_MOUSE Putative uncharacterized protein OS=Mus musculus GN=Srsf9 PE=2 SV=1	19.9846	19.8812	20.0684	20.1993	20.1639	19.87	19.9773	19.9212	20.0725	20.1752	-0.0562155	0.501266	0.9231
PG6810	Q9DC77	SMPX_MOUSE Small muscular protein OS=Mus musculus GN=Smpx PE=1 SV=2	20.2422	20.0419	20.161	20.2672	20.1723	20.1025	20.0636	20.1356	20.172	20.1312	-0.055944	0.232277	0.729294
PG9043	Q62348	TSN_MOUSE Translin OS=Mus musculus GN=Tsn PE=1 SV=1	21.5242	21.6817	21.4982	21.7873	21.7909	21.274	21.3729	21.6116	21.7959	21.9484	-0.0558949	0.701654	0.979799
PG6602	Q4FJX8	Q4FJX8_MOUSE Proteasome subunit beta type OS=Mus musculus GN=Psmb10 PE=2 SV=1	18.0555	17.9123	18.0669	18.3505	18.1843	18.0006	18.0156	18.038	18.0167	18.2194	-0.0558185	0.524046	0.93738
PG8626	Q62351	TFR1_MOUSE Transferrin receptor protein 1 OS=Mus musculus GN=Tfrc PE=1 SV=1	22.9769	22.909	23.163	23.4351	23.4392	22.9232	22.9981	23.0859	23.1178	23.5196	-0.0557254	0.723156	0.979778
PG9927	A0A0N4SVK8	A0A0N4SVK8_MOUSE [Protein ADP-ribosylarginine] hydrolase-like protein 1 OS=Mus musculus GN=Adprhl1 PE=1 SV=1	21.2519	21.1345	21.3607	21.3575	21.5115	21.1197	21.2593	21.2122	21.3501	21.3961	-0.0557224	0.504285	0.926637
PG521	Q8BNE3	Q8BNE3_MOUSE Putative uncharacterized protein OS=Mus musculus GN=Ap3s2 PE=2 SV=1	19.4905	19.4632	19.6721	19.6057	19.8811	19.442	19.5329	19.4667	19.5977	19.7952	-0.0556307	0.585986	0.952762
PG12893	G3X963	G3X963_MOUSE ATPase family AAA domain-containing protein 2 OS=Mus musculus GN=Atad2 PE=1 SV=1	16.3316	16.1616	16.1829	16.3897	16.4738	16.1735	16.2504	16.2897	16.1801	16.3679	-0.0555964	0.450023	0.901657
PG4140	E9Q7K9	E9Q7K9_MOUSE Methyltransferase-like protein 17; mitochondrial OS=Mus musculus GN=Mettl17 PE=1 SV=1	17.2249	17.0558	17.3119	17.3287	17.3045	17.1594	17.1887	17.003	17.239	17.358	-0.0555273	0.48996	0.916971
PG3502	G5E8T9	G5E8T9_MOUSE Hydroxyacyl glutathione hydrolase OS=Mus musculus GN=Hagh PE=1 SV=1	20.0033	20.1172	20.2417	20.3912	20.3157	20.0374	20.0311	20.1835	20.2488	20.2912	-0.0554059	0.544796	0.943781
PG9253	Q99KD5	UN45A_MOUSE Protein unc-45 homolog A OS=Mus musculus GN=Unc45a PE=1 SV=2	14.4267	14.3027	14.625	14.4371	14.7029	14.3053	14.4072	14.4329	14.4575	14.6151	-0.0552779	0.547865	0.942316
PG8550	Q5SSK3	TEFM_MOUSE Transcription elongation factor; mitochondrial OS=Mus musculus GN=Tefm PE=1 SV=1	18.0015	17.9283	18.0186	18.2477	18.2241	18.012	17.9127	17.8717	17.9931	18.3547	-0.0552467	0.618629	0.961024
PG10618	F7BGR7	F7BGR7_MOUSE Protein Gm21992 OS=Mus musculus GN=Gm21992 PE=1 SV=1	19.3769	19.3275	19.5134	19.5895	19.6201	19.3532	19.4145	19.3293	19.4513	19.6034	-0.0551498	0.48461	0.915436
PG8812	Q9CRB6	TPPP3_MOUSE Tubulin polymerization-promoting protein family member 3 OS=Mus musculus GN=Tppp3 PE=1 SV=1	21.5672	21.2104	21.5229	21.4486	21.257	21.4527	21.348	21.1084	21.4116	21.4104	-0.0550143	0.575986	0.950268
PG4088	Q8VCB2-3	MED25_MOUSE Isoform 3 of Mediator of RNA polymerase II transcription subunit 25 OS=Mus musculus GN=Med25	16.532	16.5961	16.7835	16.79	16.9477	16.6047	16.6453	16.5146	16.6458	16.9644	-0.0549266	0.620197	0.96139
PG1596	Q8CB77	ELOA1_MOUSE Transcription elongation factor B polypeptide 3 OS=Mus musculus GN=Tceb3 PE=1 SV=3	17.8534	17.6848	17.9928	17.9015	18.0113	17.6951	17.7567	17.7595	17.9809	17.9779	-0.0547259	0.534247	0.942628
PG6592	Q8C167	PPCEL_MOUSE Prolyl endopeptidase-like OS=Mus musculus GN=Prepl PE=1 SV=1	20.6097	20.4738	20.6284	20.6185	20.7052	20.4983	20.5992	20.5073	20.5808	20.5765	-0.0546754	0.236671	0.734421
PG5356	Q3TMA0	Q3TMA0_MOUSE Putative uncharacterized protein OS=Mus musculus GN=Slc16a3 PE=2 SV=1	20.9541	20.8579	20.8564	20.6559	20.8898	20.7531	20.8259	20.7903	20.8411	20.7309	-0.0545545	0.343276	0.830268
PG6210	Q3TB82	PKHF1_MOUSE Pleckstrin homology domain-containing family F member 1 OS=Mus musculus GN=Plekhf1 PE=2 SV=1	16.8282	16.6494	16.7606	17.5209	16.9548	16.7578	16.8368	16.7753	16.8414	17.2303	-0.0544648	0.76466	0.988582
PG3081	Q8BYW9	EOGT_MOUSE EGF domain-specific O-linked N-acetylglucosamine transferase OS=Mus musculus GN=Eogt PE=1 SV=1	15.1711	15.2602	15.3453	15.6195	15.683	15.2015	15.3269	15.2088	15.3318	15.739	-0.054204	0.709942	0.982144
PG5263	P14152	MDHC_MOUSE Malate dehydrogenase; cytoplasmic OS=Mus musculus GN=Mdh1 PE=1 SV=3	25.0162	25.3674	25.3298	24.9919	25.089	24.9348	24.9475	25.278	25.1766	25.1872	-0.0540228	0.621509	0.961653
PG11565	Q3TW58	Q3TW58_MOUSE Putative uncharacterized protein OS=Mus musculus GN=Eef2 PE=2 SV=1	16.594	16.4828	16.6392	16.883	17.018	16.5054	16.6073	16.5231	16.6502	17.0614	-0.0539283	0.712945	0.980132
PG7194	Q5SSM3	RHG44_MOUSE Rho GTPase-activating protein 44 OS=Mus musculus GN=Arhgap44 PE=1 SV=1	17.0174	16.9249	16.9519	17.374	17.1613	16.9213	17.008	16.9038	17.0342	17.2942	-0.0535916	0.634478	0.960265
PG998	Q64152-2	BTF3_MOUSE Isoform 2 of Transcription factor BTF3 OS=Mus musculus GN=Btf3	21.8509	21.7496	21.8196	21.8804	21.9253	21.8102	21.7739	21.8098	21.7787	21.7854	-0.0535519	0.117762	0.559994
PG4667	P07310	KCRM_MOUSE Creatine kinase M-type OS=Mus musculus GN=Ckm PE=1 SV=1	23.5399	23.6048	23.7445	23.6819	23.6509	23.6132	23.4254	23.9316	23.3467	23.6385	-0.0533177	0.632322	0.960743
PG3720	P17879	HS71B_MOUSE Heat shock 70 kDa protein 1B OS=Mus musculus GN=Hspa1b PE=1 SV=3	20.1009	19.9593	20.1733	20.2959	20.1904	20.0351	20.0624	19.9937	20.1144	20.2485	-0.0531431	0.475652	0.912495
PG2794	O08553	DPYL2_MOUSE Dihydropyrimidinase-related protein 2 OS=Mus musculus GN=Dpysl2 PE=1 SV=2	23.3081	23.4481	23.4199	23.2781	23.2167	23.6058	23.6378	22.8231	23.0136	23.3256	-0.0530096	0.758241	0.98761
PG8499	Q80YX1	TENA_MOUSE Tenascin OS=Mus musculus GN=Tnc PE=1 SV=1	20.4446	20.2079	20.5178	20.4263	20.4854	20.3364	20.5361	20.0615	20.3959	20.4878	-0.0528709	0.609267	0.960942
PG7437	Q80Y81	RNZ2_MOUSE Zinc phosphodiesterase ELAC protein 2 OS=Mus musculus GN=Elac2 PE=1 SV=1	19.1153	19.1146	19.2813	19.2816	19.3639	19.0383	19.1015	19.2402	19.2212	19.2914	-0.0528611	0.46205	0.908454
PG3686	Q5EBG6	HSPB6_MOUSE Heat shock protein beta-6 OS=Mus musculus GN=Hspb6 PE=1 SV=1	20.3831	20.3717	20.5131	20.5934	20.6592	20.3409	20.3847	20.4826	20.5445	20.504	-0.0527618	0.462192	0.908032
PG9150	P07309	TTHY_MOUSE Transthyretin OS=Mus musculus GN=Ttr PE=1 SV=1	21.9125	21.8099	21.6485	22.7219	21.2025	21.9468	21.4134	21.6957	21.8151	22.1622	-0.052406	0.854826	0.99018
PG9776	Q3TE80	Q3TE80_MOUSE Protein 2410002F23Rik OS=Mus musculus GN=2410002F23Rik PE=1 SV=1	17.9723	17.8913	18.1692	18.5375	18.2964	17.9688	17.9873	18.0766	18.0228	18.5494	-0.0523967	0.749805	0.985253
PG7801	D3YXK2	SAFB1_MOUSE Scaffold attachment factor B1 OS=Mus musculus GN=Safb PE=1 SV=2	22.1402	21.9797	21.6523	22.1105	22.1353	22.14	22.068	21.5781	21.7351	22.2355	-0.0522338	0.746534	0.985049
PG8685	Q62219-3	TGFI1_MOUSE Isoform 3 of Transforming growth factor beta-1-induced transcript 1 protein OS=Mus musculus GN=Tgfb1i1	20.8098	20.639	20.8712	20.9457	21.0116	20.6903	20.7952	20.7272	20.8124	20.9913	-0.052167	0.544241	0.943466
PG8644	P10639	THIO_MOUSE Thioredoxin OS=Mus musculus GN=Txn PE=1 SV=3	23.053	23.19	23.1624	23.0605	22.6132	22.9581	22.8816	23.3475	22.4798	23.1518	-0.0521133	0.778366	0.990594
PG9236	Q91YL3	UCKL1_MOUSE Uridine-cytidine kinase-like 1 OS=Mus musculus GN=Uckl1 PE=1 SV=1	17.4288	17.3645	17.6314	17.6205	17.7758	17.4303	17.4507	17.4352	17.503	17.7414	-0.0520617	0.597853	0.957287
PG8202	Q9Z0G2	SRPK3_MOUSE SRSF protein kinase 3 OS=Mus musculus GN=Srpk3 PE=1 SV=1	17.0641	16.9801	17.2532	17.2887	17.3444	16.9152	17.1501	17.1277	17.1465	17.331	-0.0520131	0.602892	0.958072
PG8453	Q3URQ0	TEX10_MOUSE Testis-expressed sequence 10 protein OS=Mus musculus GN=Tex10 PE=1 SV=1	17.8514	17.7197	17.8158	18.0005	17.9375	17.7173	17.7272	17.7779	17.8847	17.9583	-0.0519155	0.464478	0.907935
PG8427	P68372	TBB4B_MOUSE Tubulin beta-4B chain OS=Mus musculus GN=Tubb4b PE=1 SV=1	21.8622	21.7359	21.8622	21.8465	21.8956	21.8647	21.5403	21.7774	21.9029	21.8576	-0.0518978	0.484612	0.915103
PG39	Q8VDC3	Q8VDC3_MOUSE Aconitate hydratase OS=Mus musculus GN=aco1 PE=3 SV=1	23.241	23.1924	23.3453	23.2921	23.2704	23.3428	23.2464	23.0545	23.1286	23.3122	-0.0513583	0.419934	0.884475
PG8983	P56501	UCP3_MOUSE Mitochondrial uncoupling protein 3 OS=Mus musculus GN=Ucp3 PE=1 SV=1	18.1302	17.388	17.7505	18.0813	17.6241	17.4218	17.9879	17.5276	17.6413	18.139	-0.0512827	0.800157	0.99186
PG7777	Q6NZQ3	Q6NZQ3_MOUSE Snrpf protein (Fragment) OS=Mus musculus GN=Snrpf PE=2 SV=1	19.2294	19.1329	19.2825	19.5425	19.4075	19.1271	18.9813	19.2881	19.3542	19.5884	-0.0511691	0.693867	0.979203
PG11282	Q3UMI7	Q3UMI7_MOUSE Putative uncharacterized protein OS=Mus musculus GN=Eef2 PE=2 SV=1	21.3499	21.5116	21.4404	21.5059	21.5178	21.2599	21.2772	21.5304	21.5163	21.4872	-0.050936	0.474892	0.912074
PG8536	P19221	THRB_MOUSE Prothrombin OS=Mus musculus GN=F2 PE=1 SV=1	21.1615	20.9349	21.236	21.6365	21.2147	21.2983	21.1141	21.0525	21.1523	21.312	-0.0509046	0.693205	0.979358
PG8233	Q8C7E7	STBD1_MOUSE Starch-binding domain-containing protein 1 OS=Mus musculus GN=Stbd1 PE=1 SV=1	21.0713	20.9789	21.2179	21.1747	21.2223	20.9753	21.0458	21.0594	21.1682	21.1625	-0.0508056	0.420456	0.884852
PG6918	Q3UM95	Q3UM95_MOUSE Putative uncharacterized protein OS=Mus musculus GN=Vipas39 PE=2 SV=1	19.6578	19.4091	19.6822	19.7418	19.7644	19.5763	19.6142	19.5507	19.6454	19.6148	-0.0507579	0.461457	0.908348
PG11214	E9PWW9	E9PWW9_MOUSE Protein Rsf1 OS=Mus musculus GN=Rsf1 PE=1 SV=2	17.2157	16.9589	17.1329	17.6089	17.221	17.0637	17.2037	17.0269	17.1273	17.4624	-0.0506951	0.710271	0.981525
PG8945	P21107	TPM3_MOUSE Tropomyosin alpha-3 chain OS=Mus musculus GN=Tpm3 PE=1 SV=3	17.1156	17.0244	17.1168	17.4159	17.3628	17.092	17.1306	17.0404	17.1429	17.3772	-0.0504676	0.613971	0.959983
PG11904	A0A087WSP5	A0A087WSP5_MOUSE Signal transducer and activator of transcription OS=Mus musculus GN=Stat1 PE=1 SV=1	20.6008	20.7004	20.6954	20.6492	20.8014	20.6514	20.6295	20.459	20.7292	20.7259	-0.0504031	0.420615	0.88481
PG3752	E9Q5D9	E9Q5D9_MOUSE Insulin-like growth factor-binding protein 7 OS=Mus musculus GN=Igfbp7 PE=1 SV=1	19.1691	19.0299	19.1794	19.4165	19.3854	19.0912	19.302	18.945	19.1466	19.4436	-0.0503868	0.666364	0.974676
PG8728	Q9DBS2	TPRGL_MOUSE Tumor protein p63-regulated gene 1-like protein OS=Mus musculus GN=Tprg1l PE=1 SV=1	17.0717	17.0044	17.2495	17.1994	17.4713	17.0304	17.1956	17.0843	17.1464	17.2884	-0.0502462	0.601273	0.957609
PG7228	Q9JKY0	RCD1_MOUSE Cell differentiation protein RCD1 homolog OS=Mus musculus GN=Rqcd1 PE=1 SV=1	19.8804	19.8008	20.0087	20.0407	20.0585	19.8561	19.8971	19.7341	19.9807	20.0705	-0.0501625	0.526822	0.938691
PG7462	Q3V3A7	RN207_MOUSE RING finger protein 207 OS=Mus musculus GN=Rnf207 PE=2 SV=2	18.2519	18.1889	18.2924	18.3008	18.4299	18.1515	18.2592	18.1353	18.3227	18.3454	-0.0499565	0.417796	0.882558
PG6490	Q3UCZ5	Q3UCZ5_MOUSE Tyrosine-protein phosphatase non-receptor type OS=Mus musculus GN=Ptpn1 PE=2 SV=1	16.3631	16.3076	16.4575	16.9915	16.6698	16.4129	16.4439	16.2946	16.477	16.9121	-0.0498024	0.768337	0.98954
PG3180	P61148	FGF1_MOUSE Fibroblast growth factor 1 OS=Mus musculus GN=Fgf1 PE=1 SV=1	19.1123	19.0418	19.0472	19.2289	19.1077	19.0555	18.841	19.1868	19.0861	19.1196	-0.0498013	0.481364	0.91444
PG2164	Q5DTG2	Q5DTG2_MOUSE MKIAA4231 protein (Fragment) OS=Mus musculus GN=Col3a1 PE=2 SV=1	22.2014	21.995	22.2262	22.3895	22.1859	22.0152	22.4482	21.6246	22.2386	22.4228	-0.0497216	0.770785	0.989665
PG4690	Q8C078-2	KKCC2_MOUSE Isoform 2 of Calcium/calmodulin-dependent protein kinase kinase 2 OS=Mus musculus GN=Camkk2	14.2875	14.2414	14.6301	14.622	14.6404	14.5131	14.4439	14.3545	14.4001	14.4617	-0.0495911	0.612285	0.96151
PG4299	P97346	NXN_MOUSE Nucleoredoxin OS=Mus musculus GN=Nxn PE=1 SV=1	15.2692	15.1229	15.2582	15.3039	15.3841	15.1452	15.124	15.2078	15.1882	15.4255	-0.0495356	0.490753	0.917101
PG3221	A0A140LIJ1	A0A140LIJ1_MOUSE Protein FAM168A OS=Mus musculus GN=Fam168a PE=1 SV=1	18.9582	18.8493	18.9425	18.9416	18.8011	18.955	18.6032	19.0496	18.8831	18.7544	-0.0494992	0.572184	0.951127
PG8419	Q8K0H5	TAF10_MOUSE Transcription initiation factor TFIID subunit 10 OS=Mus musculus GN=Taf10 PE=1 SV=1	16.6246	16.3619	16.6223	16.5928	16.8006	16.3785	16.7114	16.3114	16.6313	16.7222	-0.049483	0.667766	0.976162
PG5059	Q571N9	Q571N9_MOUSE MFLJ00163 protein (Fragment) OS=Mus musculus GN=Maged1 PE=2 SV=1	19.3702	19.2788	19.5599	19.3377	19.477	19.3563	19.3711	19.2631	19.4056	19.3806	-0.0493889	0.403746	0.874053
PG1682	Q6DYE8	ENPP3_MOUSE Ectonucleotide pyrophosphatase/phosphodiesterase family member 3 OS=Mus musculus GN=Enpp3 PE=1 SV=2	18.3985	18.2779	18.4277	18.9707	18.7278	18.3773	18.4362	18.231	18.5106	19.0007	-0.0493806	0.792892	0.990385
PG8466	Q99KW3	TARA_MOUSE TRIO and F-actin-binding protein OS=Mus musculus GN=Triobp PE=1 SV=3	18.1884	17.9304	18.2228	18.2385	18.3492	17.978	18.2718	18.0047	18.2516	18.1766	-0.0493442	0.608821	0.961146
PG1536	Q3TGQ3	Q3TGQ3_MOUSE Putative uncharacterized protein OS=Mus musculus GN=Ctnna1 PE=2 SV=1	24.0089	24.2229	24.2335	24.0345	24.2052	24.0685	23.9101	24.2126	24.0626	24.2051	-0.0492216	0.525577	0.93912
PG2110	P13707	GPDA_MOUSE Glycerol-3-phosphate dehydrogenase [NAD(+)]; cytoplasmic OS=Mus musculus GN=Gpd1 PE=1 SV=3	19.0447	18.9846	19.1947	19.422	19.4296	19.2203	19.0581	19.2064	19.1312	19.2139	-0.0491351	0.628748	0.960797
PG6128	Q3UZN6	Q3UZN6_MOUSE Putative uncharacterized protein OS=Mus musculus GN=Pdcl PE=2 SV=1	18.5835	18.6276	18.7994	18.774	18.8756	18.6403	18.6395	18.5128	18.7667	18.8555	-0.0490778	0.558594	0.947552
PG4791	P97930	KTHY_MOUSE Thymidylate kinase OS=Mus musculus GN=Dtymk PE=1 SV=2	20.8915	20.8572	20.9854	21.0662	21.0704	20.9179	20.8797	20.8148	20.932	21.081	-0.0490477	0.452091	0.902592
PG7185	Q9EPC5	RET7_MOUSE Retinoid-binding protein 7 OS=Mus musculus GN=Rbp7 PE=1 SV=1	19.4304	19.6517	19.6905	19.7353	20.0559	19.4856	19.5028	19.5494	19.8262	19.9574	-0.0484884	0.735918	0.982583
PG8251	Q14CH7	SYAM_MOUSE Alanine--tRNA ligase; mitochondrial OS=Mus musculus GN=Aars2 PE=1 SV=1	19.603	19.6967	19.8099	19.7381	19.8534	19.7722	19.6059	19.6303	19.6629	19.7874	-0.0484567	0.423463	0.884915
PG222	Q9CY02	AHSP_MOUSE Alpha-hemoglobin-stabilizing protein OS=Mus musculus GN=Ahsp PE=1 SV=1	18.4689	18.244	18.4551	18.8031	18.6231	18.4254	18.4051	18.3148	18.4461	18.761	-0.0483591	0.698157	0.979786
PG8125	Q9D8L3	Q9D8L3_MOUSE Signal sequence receptor; delta OS=Mus musculus GN=Ssr4 PE=1 SV=1	19.0898	18.9656	19.2118	19.2534	19.3155	19.0343	19.1012	18.9985	19.143	19.3176	-0.0482975	0.579788	0.951259
PG8494	P11983	TCPA_MOUSE T-complex protein 1 subunit alpha OS=Mus musculus GN=Tcp1 PE=1 SV=3	23.8218	24.1111	23.7584	23.7882	23.877	23.9558	23.7321	23.5963	23.8952	23.9358	-0.0482706	0.619656	0.96085
PG4586	A2AH75	A2AH75_MOUSE Kinesin family member 1B; isoform CRA_a OS=Mus musculus GN=Kif1b PE=1 SV=1	17.8286	17.7387	17.7795	17.776	17.9564	17.8504	17.7901	17.6252	17.8036	17.7691	-0.0481655	0.396144	0.868386
PG4411	D3YUE2	D3YUE2_MOUSE Procollagen C-endopeptidase enhancer 1 OS=Mus musculus GN=Pcolce PE=1 SV=1	19.6712	19.5556	19.6612	19.7809	19.7641	19.6308	19.7722	19.4883	19.5841	19.7176	-0.0479817	0.476722	0.912455
PG8473	A1A5B6	TBC25_MOUSE TBC1 domain family member 25 OS=Mus musculus GN=Tbc1d25 PE=1 SV=1	17.7474	17.6701	17.8649	18.0096	18.0386	17.7559	17.7497	17.7155	17.8244	18.0454	-0.0479381	0.620817	0.961467
PG4112	E9QJW0	E9QJW0_MOUSE Microsomal glutathione S-transferase 1 OS=Mus musculus GN=Mgst1 PE=1 SV=1	17.1742	17.0538	17.3357	17.219	17.3039	17.2169	17.2047	17.0271	17.1895	17.2089	-0.0478797	0.459145	0.905937
PG5474	D3YZG8	MTD2L_MOUSE Probable bifunctional methylenetetrahydrofolate dehydrogenase/cyclohydrolase 2 OS=Mus musculus GN=Mthfd2l PE=3 SV=1	16.5089	16.3653	16.4796	16.8239	16.6851	16.4209	16.5311	16.3494	16.5956	16.7268	-0.047775	0.660041	0.970194
PG70	Q9EST3	4ET_MOUSE Eukaryotic translation initiation factor 4E transporter OS=Mus musculus GN=Eif4enif1 PE=1 SV=2	15.4827	15.5995	15.7346	15.7799	15.8077	15.5428	15.6776	15.463	15.6257	15.8572	-0.0476228	0.613238	0.959727
PG7796	K3W4N7	K3W4N7_MOUSE Sodium channel protein OS=Mus musculus GN=Scn5a PE=1 SV=1	17.1396	17.2368	17.3352	17.4761	17.4791	17.2769	17.2153	17.1678	17.2498	17.5189	-0.0476114	0.612312	0.961257
PG7140	Q5SFM8	RBM27_MOUSE RNA-binding protein 27 OS=Mus musculus GN=Rbm27 PE=1 SV=3	17.4248	17.2969	17.5534	17.5083	17.6628	17.3347	17.422	17.3234	17.4755	17.6536	-0.0473842	0.596392	0.956758
PG8319	Q3U186	SYRM_MOUSE Probable arginine--tRNA ligase; mitochondrial OS=Mus musculus GN=Rars2 PE=1 SV=1	20.5551	20.571	20.7404	20.6215	20.7987	20.4955	20.6297	20.5676	20.6542	20.703	-0.0473371	0.452872	0.90271
PG6831	Q91WC0	SETD3_MOUSE Histone-lysine N-methyltransferase setd3 OS=Mus musculus GN=Setd3 PE=1 SV=1	19.0012	18.8848	18.9511	18.9145	19.0877	18.8781	18.9552	18.92	18.9323	18.9177	-0.047199	0.24778	0.7429
PG7324	Q9JJI8	RL38_MOUSE 60S ribosomal protein L38 OS=Mus musculus GN=Rpl38 PE=1 SV=3	20.1842	20.0306	20.1427	20.5956	20.5841	20.1217	20.0864	19.9155	20.4839	20.694	-0.0471718	0.805239	0.991592
PG6207	Q3UXQ1	Q3UXQ1_MOUSE Putative uncharacterized protein OS=Mus musculus GN=Pja1 PE=2 SV=1	15.3044	15.3402	15.5358	15.4255	15.5119	15.3283	15.4746	15.2294	15.4584	15.3913	-0.0471544	0.482687	0.91454
PG4217	Q6P3D0	NUD16_MOUSE U8 snoRNA-decapping enzyme OS=Mus musculus GN=Nudt16 PE=1 SV=1	16.0914	16.0005	16.2541	16.4309	16.5261	16.1633	16.0629	16.179	16.2396	16.4227	-0.0471075	0.693999	0.979116
PG12990	B1AR69	B1AR69_MOUSE Protein Myh13 OS=Mus musculus GN=Myh13 PE=1 SV=1	18.9416	18.8631	19.0546	19.0708	19.1478	18.8797	19.0063	18.7854	19.1194	19.0519	-0.0470262	0.565853	0.947778
PG8317	B2RY27	B2RY27_MOUSE MCG125789; isoform CRA_a OS=Mus musculus GN=Taok3 PE=2 SV=1	17.2807	17.1256	17.3157	17.3938	17.4126	17.233	17.2206	17.1709	17.2608	17.4084	-0.0469584	0.490811	0.916874
PG3303	Q3UYR4	ESPNL_MOUSE Espin-like protein OS=Mus musculus GN=Espnl PE=2 SV=1	19.7018	19.5522	19.5364	19.4925	19.683	19.9032	19.0453	19.5195	19.7151	19.5485	-0.0468753	0.760731	0.987289
PG3179	Q9CPW2	FDX2_MOUSE Ferredoxin-2; mitochondrial OS=Mus musculus GN=Fdx2 PE=1 SV=1	16.5763	16.3459	16.5213	16.8418	16.7576	16.3938	16.5187	16.4211	16.6106	16.8644	-0.0468482	0.711169	0.980886
PG2694	Q5M8N4	D39U1_MOUSE Epimerase family protein SDR39U1 OS=Mus musculus GN=Sdr39u1 PE=1 SV=1	17.649	17.5135	17.7193	17.7336	17.7886	17.6167	17.5202	17.5895	17.6173	17.8263	-0.0467673	0.52159	0.93532
PG6336	Q8K1N1	PLPL8_MOUSE Calcium-independent phospholipase A2-gamma OS=Mus musculus GN=Pnpla8 PE=1 SV=1	17.5295	17.4242	17.6734	17.7743	17.8275	17.4576	17.5642	17.5629	17.6075	17.803	-0.0467372	0.632817	0.960338
PG2894	Q9ESX5	DKC1_MOUSE H/ACA ribonucleoprotein complex subunit 4 OS=Mus musculus GN=Dkc1 PE=1 SV=4	20.8904	20.8831	21.0985	21.1046	21.1197	20.8389	20.958	20.9115	21.0092	21.145	-0.0467235	0.549196	0.941073
PG7246	Q8CGF1	RHG29_MOUSE Rho GTPase-activating protein 29 OS=Mus musculus GN=Arhgap29 PE=1 SV=1	16.9844	16.9963	17.212	17.296	17.3847	17.0449	17.0879	17.0386	17.2163	17.2522	-0.0467172	0.624006	0.961694
PG6098	P60335	PCBP1_MOUSE Poly(rC)-binding protein 1 OS=Mus musculus GN=Pcbp1 PE=1 SV=1	22.8744	22.8506	22.5977	22.9216	22.8667	22.9103	22.8155	22.7245	22.487	22.9403	-0.0466717	0.651945	0.967862
PG7985	Q3TXI6	Q3TXI6_MOUSE Putative uncharacterized protein OS=Mus musculus GN=Sparc PE=2 SV=1	20.8936	20.7264	20.9126	20.8787	20.8514	20.8496	20.9093	20.7371	20.7498	20.784	-0.0466079	0.34336	0.830079
PG3291	Q71FD7	FBLI1_MOUSE Filamin-binding LIM protein 1 OS=Mus musculus GN=Fblim1 PE=1 SV=2	18.8802	18.8385	19.0323	19.1969	19.1021	18.7774	18.8951	18.9841	19.0927	19.068	-0.0465068	0.614463	0.959256
PG11885	Q571N6	Q571N6_MOUSE MFLJ00274 protein (Fragment) OS=Mus musculus GN=Fgd5 PE=2 SV=1	18.2389	18.1091	18.2954	18.3669	18.4042	18.0918	18.211	18.228	18.2273	18.4241	-0.0464688	0.550172	0.940833
PG17054	Q7M084	Q7M084_MOUSE Kininogen; LMW (Fragment) OS=Mus musculus PE=1 SV=1	16.4136	16.2724	16.6758	17.2897	16.7646	16.5086	16.4218	16.6776	16.7065	16.8694	-0.0464422	0.815193	0.987729
PG1239	Q0P6I6	Q0P6I6_MOUSE Coiled-coil domain containing 91 OS=Mus musculus GN=Ccdc91 PE=2 SV=1	17.7266	17.5442	17.845	17.9943	18.0021	17.7066	17.7165	17.696	17.7885	17.973	-0.0463188	0.65767	0.970101
PG295	A2AE27	A2AE27_MOUSE AMP deaminase 2 OS=Mus musculus GN=Ampd2 PE=1 SV=1	17.6816	17.5156	17.7124	17.6314	17.7718	17.6362	17.6406	17.4685	17.6634	17.6748	-0.0458598	0.447139	0.900502
PG5443	G3UWC2	G3UWC2_MOUSE N-acetylated alpha-linked acidic dipeptidase 2; isoform CRA_a OS=Mus musculus GN=Naalad2 PE=1 SV=1	18.4155	18.4481	18.6577	18.6283	18.6399	18.4253	18.4807	18.4432	18.5573	18.6537	-0.0458525	0.512069	0.931459
PG3329	Q9JJE7	FADS3_MOUSE Fatty acid desaturase 3 OS=Mus musculus GN=Fads3 PE=2 SV=2	18.8095	18.7084	18.8107	19.2548	18.8662	18.7715	18.7888	18.8459	18.7922	19.0228	-0.0456903	0.676221	0.978051
PG3074	Q9JHC9	ELF2_MOUSE ETS-related transcription factor Elf-2 OS=Mus musculus GN=Elf2 PE=1 SV=1	16.7857	16.6621	16.9502	17.0407	16.8577	16.7242	16.7841	16.8471	16.761	16.9524	-0.0455169	0.569009	0.948665
PG2203	Q3TX31	Q3TX31_MOUSE Putative uncharacterized protein (Fragment) OS=Mus musculus GN=Cmtm6 PE=2 SV=1	17.1723	17.1955	17.2771	17.5006	17.3921	17.2142	17.2492	17.1134	17.2992	17.4342	-0.0455139	0.590323	0.954295
PG8973	P20065	TYB4_MOUSE Thymosin beta-4 OS=Mus musculus GN=Tmsb4x PE=1 SV=1	21.5843	21.1404	21.4676	21.5149	21.0325	21.5362	21.1461	21.5313	21.2352	21.0643	-0.0453061	0.766098	0.988672
PG3962	Q8VIM9	IRGQ_MOUSE Immunity-related GTPase family Q protein OS=Mus musculus GN=Irgq PE=1 SV=1	20.3362	20.2216	20.3809	20.4033	20.4308	20.2837	20.2745	20.2978	20.3384	20.3522	-0.0452931	0.287365	0.782234
PG4825	A0A1C7CYU8	A0A1C7CYU8_MOUSE MCG119836 OS=Mus musculus GN=Klkb1 PE=4 SV=1	18.6469	18.6704	18.793	19.3477	18.8823	18.7505	18.6528	18.7465	18.9092	19.0557	-0.0451046	0.765063	0.98885
PG2258	P40201	CHD1_MOUSE Chromodomain-helicase-DNA-binding protein 1 OS=Mus musculus GN=Chd1 PE=1 SV=3	17.9127	17.8065	17.8549	17.897	18.1076	17.8045	17.8187	17.891	17.8733	17.9661	-0.0450397	0.466507	0.908743
PG6400	Q99JY8	PLPP3_MOUSE Phospholipid phosphatase 3 OS=Mus musculus GN=Plpp3 PE=1 SV=1	19.1939	18.7389	19.2725	19.3096	19.232	18.9937	19.2434	18.7406	19.0979	19.4462	-0.0450292	0.782824	0.989788
PG5915	Q3TF40	Q3TF40_MOUSE Putative uncharacterized protein (Fragment) OS=Mus musculus GN=Nono PE=2 SV=1	23.5869	23.6596	23.8194	23.4397	23.5223	23.3091	23.3383	23.7525	23.8553	23.548	-0.044943	0.731526	0.981383
PG7657	Q3UF30	Q3UF30_MOUSE Putative uncharacterized protein OS=Mus musculus GN=S100a10 PE=2 SV=1	21.5599	20.985	21.2983	21.8168	21.476	21.3093	21.3063	20.9843	21.3705	21.9412	-0.0448796	0.834627	0.989923
PG9795	Q29RG2	Q29RG2_MOUSE Guanylate-binding protein 10 OS=Mus musculus GN=Gbp10 PE=2 SV=1	17.0958	17.0057	17.2044	17.2074	17.2779	17.0867	16.9593	16.9847	17.1501	17.3865	-0.0447779	0.633245	0.959834
PG14267	A0A0R4J171	A0A0R4J171_MOUSE Rho GTPase-activating protein 7 OS=Mus musculus GN=Dlc1 PE=1 SV=1	16.4845	16.5019	16.7416	16.6528	16.7992	16.514	16.5368	16.5076	16.5863	16.8116	-0.0447669	0.611528	0.960914
PG6472	P26516	PSMD7_MOUSE 26S proteasome non-ATPase regulatory subunit 7 OS=Mus musculus GN=Psmd7 PE=1 SV=2	21.6594	21.6155	21.7324	21.7065	21.7229	21.6104	21.6282	21.6294	21.679	21.666	-0.0447282	0.116236	0.554853
PG8810	P58774-2	TPM2_MOUSE Isoform 2 of Tropomyosin beta chain OS=Mus musculus GN=Tpm2	20.1399	19.8937	20.2535	20.2154	19.8448	19.9061	20.3906	19.8725	20.0028	19.9522	-0.0446054	0.732805	0.98154
PG6547	Q5SSW2	PSME4_MOUSE Proteasome activator complex subunit 4 OS=Mus musculus GN=Psme4 PE=1 SV=1	19.4036	19.405	19.535	19.6437	19.6778	19.3994	19.3907	19.5088	19.5141	19.6296	-0.0445565	0.555317	0.945475
PG1517	Q8BG15	CTSL2_MOUSE CTD small phosphatase-like protein 2 OS=Mus musculus GN=Ctdspl2 PE=1 SV=1	16.1917	16.2357	16.4295	16.38	16.5933	16.3936	16.2791	16.2004	16.3603	16.3746	-0.0444227	0.595597	0.956395
PG5846	Q8K4Z3	NNRE_MOUSE NAD(P)H-hydrate epimerase OS=Mus musculus GN=Naxe PE=1 SV=1	21.011	20.9662	21.1412	21.0869	21.1371	20.9418	20.991	21.0488	21.0864	21.053	-0.0442699	0.335103	0.822286
PG8737	O70274	TP4A2_MOUSE Protein tyrosine phosphatase type IVA 2 OS=Mus musculus GN=Ptp4a2 PE=1 SV=1	18.9803	18.961	19.1427	19.0378	19.1441	19.0723	18.8994	18.9743	18.9885	19.1101	-0.0442588	0.435714	0.895347
PG2163	P28481	CO2A1_MOUSE Collagen alpha-1(II) chain OS=Mus musculus GN=Col2a1 PE=1 SV=2	19.4732	18.9366	19.2951	19.6738	19.1081	18.9441	19.5734	18.7143	19.2707	19.7631	-0.0442364	0.854256	0.990201
PG164	P46656	ADX_MOUSE Adrenodoxin; mitochondrial OS=Mus musculus GN=Fdx1 PE=1 SV=1	19.6915	19.5658	19.7328	19.7296	19.7511	19.5926	19.5531	19.7418	19.679	19.6844	-0.0439617	0.384228	0.859783
PG2651	Q9DC23	DJC10_MOUSE DnaJ homolog subfamily C member 10 OS=Mus musculus GN=Dnajc10 PE=1 SV=2	19.5926	19.3436	19.532	19.4863	19.5446	19.4803	19.4729	19.3106	19.5468	19.469	-0.0439099	0.468773	0.908255
PG3118	Q7TQK4	EXOS3_MOUSE Exosome complex component RRP40 OS=Mus musculus GN=Exosc3 PE=1 SV=3	17.3406	17.2212	17.5502	17.5436	17.6679	17.2787	17.3813	17.3146	17.4702	17.6602	-0.0437161	0.689306	0.979049
PG6125	D3Z0X5	D3Z0X5_MOUSE Pleckstrin homology-like domain family B member 1 OS=Mus musculus GN=Phldb1 PE=1 SV=1	19.1945	19.1606	19.3027	19.3546	19.4221	19.1873	19.2147	19.2363	19.2173	19.3603	-0.0436965	0.468508	0.908101
PG13658	A0A0G2JDM3	A0A0G2JDM3_MOUSE Myosin light chain 3 OS=Mus musculus GN=Myl3 PE=1 SV=1	17.5377	17.4196	17.7116	17.7557	17.7995	17.4663	17.4428	17.5724	17.6779	17.8466	-0.0436198	0.683724	0.978544
PG3606	Q9Z204-5	HNRPC_MOUSE Isoform 5 of Heterogeneous nuclear ribonucleoproteins C1/C2 OS=Mus musculus GN=Hnrnpc	18.9825	19.0408	18.8829	18.9068	18.7208	18.7079	18.6868	19.2617	18.8916	18.7686	-0.043414	0.724457	0.98075
PG1681	A0A0R4J1Q7	A0A0R4J1Q7_MOUSE Ectonucleotide pyrophosphatase/phosphodiesterase 1; isoform CRA_a OS=Mus musculus GN=Enpp1 PE=1 SV=1	15.921	15.7211	15.9481	15.8895	16.0541	15.6831	15.8605	15.9283	15.8405	16.0045	-0.0433597	0.584013	0.952323
PG4421	Q9ET54	PALLD_MOUSE Palladin OS=Mus musculus GN=Palld PE=1 SV=2	20.9228	20.8639	21.026	21.0368	21.1738	20.8801	20.9771	20.8474	21.0344	21.0685	-0.0431696	0.5449	0.943637
PG7388	Q8CI78	RMND1_MOUSE Required for meiotic nuclear division protein 1 homolog OS=Mus musculus GN=Rmnd1 PE=1 SV=1	18.4843	18.237	18.521	18.7512	18.5984	18.444	18.5168	18.2422	18.5324	18.6411	-0.0430911	0.697568	0.980046
PG2039	Q3SXD3	HDDC2_MOUSE HD domain-containing protein 2 OS=Mus musculus GN=Hddc2 PE=1 SV=1	18.6702	18.6363	18.7709	18.8473	18.884	18.6533	18.6083	18.7508	18.7672	18.8144	-0.0429393	0.504415	0.925866
PG4026	A0A0A6YX40	A0A0A6YX40_MOUSE Immunoglobulin superfamily member 3 OS=Mus musculus GN=Igsf3 PE=1 SV=1	16.2915	16.0734	16.3787	16.3529	16.4437	16.1472	16.4032	16.0797	16.3227	16.3728	-0.0429163	0.647261	0.966878
PG8545	P56581	TDG_MOUSE G/T mismatch-specific thymine DNA glycosylase OS=Mus musculus GN=Tdg PE=1 SV=2	18.9036	18.8266	19.0584	19.3054	19.2275	18.9019	18.9475	18.9404	19.0365	19.2806	-0.0429121	0.716853	0.979381
PG3483	Q91XH7	Q91XH7_MOUSE Gamma-glutamyl hydrolase OS=Mus musculus GN=Ggh PE=2 SV=1	17.0731	17.0241	17.2313	17.1445	17.4171	17.0449	17.1067	16.9598	17.1981	17.3664	-0.0428787	0.673963	0.976743
PG10233	I6L978	I6L978_MOUSE Igk protein OS=Mus musculus GN=Igk PE=1 SV=1	16.484	16.0691	16.3754	16.6611	16.4882	16.5493	16.3159	16.2251	16.2442	16.5297	-0.0427245	0.731591	0.980949
PG3644	A0A140T8J4	A0A140T8J4_MOUSE Heme binding protein 1 OS=Mus musculus GN=Hebp1 PE=1 SV=1	19.3472	19.1723	19.4091	19.6245	19.5411	19.3535	19.3583	19.1671	19.3459	19.6559	-0.0426868	0.710894	0.981848
PG2403	Q8CBC4	CNST_MOUSE Consortin OS=Mus musculus GN=Cnst PE=1 SV=1	17.9995	17.9274	18.1283	18.2509	18.2646	18.0165	18.0189	17.9946	18.1033	18.2245	-0.0426007	0.605605	0.959068
PG11573	Q7TS98	Q7TS98_MOUSE Anti-colorectal carcinoma light chain OS=Mus musculus PE=1 SV=1	16.9184	18.4391	17.1928	17.4837	17.0545	16.8896	18.5999	16.9847	17.239	17.1629	-0.0424782	0.920841	0.996116
PG6342	Q9CPS7	PNO1_MOUSE RNA-binding protein PNO1 OS=Mus musculus GN=Pno1 PE=1 SV=1	16.718	16.4192	16.6935	17.1006	16.8437	16.6333	16.659	16.5653	16.6635	17.042	-0.0423771	0.768433	0.989415
PG17771	Q3TGJ9	Q3TGJ9_MOUSE Putative uncharacterized protein OS=Mus musculus GN=Gsn PE=2 SV=1	16.1984	16.2351	16.3223	16.4566	16.5223	16.2525	16.1979	16.3238	16.2651	16.4844	-0.0422229	0.609628	0.960913
PG3024	Q8CDV7	Q8CDV7_MOUSE Ectonucleoside triphosphate diphosphohydrolase 1 OS=Mus musculus GN=Entpd1 PE=1 SV=1	18.1907	18.0628	18.3782	18.3691	18.5418	18.0705	18.167	18.2239	18.316	18.5551	-0.0420087	0.728522	0.980218
PG6477	O35074	PTGIS_MOUSE Prostacyclin synthase OS=Mus musculus GN=Ptgis PE=1 SV=1	20.2804	20.0743	20.3452	20.4316	20.3772	20.1396	20.4098	20.0755	20.2502	20.4238	-0.0419747	0.665116	0.974826
PG3861	Q8K4B2	IRAK3_MOUSE Interleukin-1 receptor-associated kinase 3 OS=Mus musculus GN=Irak3 PE=1 SV=2	18.9473	19.0325	19.1936	18.984	19.2202	18.9694	19.1621	18.8681	19.1718	18.9968	-0.0419033	0.617345	0.960199
PG5886	Q9CR24	NUDT8_MOUSE Nucleoside diphosphate-linked moiety X motif 8 OS=Mus musculus GN=Nudt8 PE=1 SV=1	17.3282	17.0882	17.3113	17.7062	17.54	17.2661	17.3376	17.1662	17.3036	17.691	-0.0418896	0.769801	0.989406
PG7990	Q9DBG7	SRPRA_MOUSE Signal recognition particle receptor subunit alpha OS=Mus musculus GN=Srpra PE=1 SV=1	19.4256	19.2977	19.4783	19.4464	19.6753	19.3669	19.4686	19.2401	19.4451	19.5932	-0.0418677	0.633151	0.959977
PG9285	Q80T83	Q80T83_MOUSE MKIAA1850 protein (Fragment) OS=Mus musculus GN=Vcpip1 PE=2 SV=1	18.7235	18.5559	18.7292	18.95	18.8166	18.6751	18.6108	18.6527	18.7129	18.9148	-0.0417951	0.630013	0.960699
PG2946	O35393	EFNB3_MOUSE Ephrin-B3 OS=Mus musculus GN=Efnb3 PE=1 SV=1	18.9981	18.9452	19.1288	19.2018	19.209	18.8785	19.0533	19.0969	19.1315	19.1138	-0.0417951	0.570012	0.949707
PG1599	A0A0X1KG67	A0A0X1KG67_MOUSE ER membrane protein complex subunit 10 OS=Mus musculus GN=Emc10 PE=1 SV=1	19.6586	19.5873	19.6143	19.6067	19.7856	19.5628	19.5508	19.6022	19.616	19.7119	-0.0417577	0.387326	0.862532
PG5291	Q80TA6	MTMRC_MOUSE Myotubularin-related protein 12 OS=Mus musculus GN=Mtmr12 PE=1 SV=2	17.2561	17.1398	17.3615	17.4492	17.435	17.2277	17.2375	17.2946	17.2741	17.3996	-0.0416149	0.544974	0.943438
PG15917	Q91VL7	Q91VL7_MOUSE EH-domain containing 4 OS=Mus musculus GN=Ehd4 PE=2 SV=1	17.9893	17.9769	18.0647	18.3516	18.3714	18.0063	17.9923	18.003	18.1239	18.421	-0.0414893	0.737446	0.982024
PG5015	Q3TBM1	Q3TBM1_MOUSE Alpha-mannosidase OS=Mus musculus GN=Man2b1 PE=2 SV=1	19.6956	19.565	19.8148	19.8305	19.9058	19.643	19.6823	19.5937	19.7553	19.9305	-0.041392	0.634345	0.960639
PG14648	Q3UH04	Q3UH04_MOUSE Putative uncharacterized protein OS=Mus musculus GN=Camk1d PE=2 SV=1	18.5091	17.7662	18.4294	18.525	18.1211	18.3053	18.5517	17.6648	18.149	18.4732	-0.041362	0.85171	0.989975
PG719	Q9D0J4	ARL2_MOUSE ADP-ribosylation factor-like protein 2 OS=Mus musculus GN=Arl2 PE=1 SV=1	19.8342	20.0501	20.096	20.2966	20.1821	19.9832	20.1213	19.8446	20.1052	20.1984	-0.0412596	0.687042	0.979135
PG7362	P62984	RL40_MOUSE Ubiquitin-60S ribosomal protein L40 OS=Mus musculus GN=Uba52 PE=1 SV=2	18.2402	18.2481	18.1893	18.338	18.5089	18.047	18.0282	18.4328	18.4387	18.3726	-0.0410147	0.716152	0.980009
PG1562	A0A0R4J104	A0A0R4J104_MOUSE Disabled homolog 2 OS=Mus musculus GN=Dab2 PE=1 SV=1	19.5032	19.4173	19.6253	19.7404	19.6929	19.474	19.5903	19.4262	19.6054	19.6785	-0.0409063	0.602432	0.958245
PG3661	Q99KF5	Q99KF5_MOUSE Hypoxanthine guanine phosphoribosyl transferase 1 OS=Mus musculus GN=Hprt PE=2 SV=1	22.91	23.0488	23.2049	22.9534	23.1386	22.9321	22.9414	23.0183	23.1025	23.058	-0.0406694	0.544279	0.943209
PG9457	Q9D1K2	VATF_MOUSE V-type proton ATPase subunit F OS=Mus musculus GN=Atp6v1f PE=1 SV=2	17.9787	17.5222	17.8449	18.014	17.7611	17.7187	17.8718	17.6329	17.749	17.9461	-0.0404965	0.708086	0.981727
PG689	Q9CQE6	ASF1A_MOUSE Histone chaperone ASF1A OS=Mus musculus GN=Asf1a PE=1 SV=1	17.1082	17.0784	17.2663	17.1511	17.5002	17.1228	17.0697	17.0862	17.2136	17.4099	-0.04038	0.694209	0.978867
PG13599	Q9ER67	Q9ER67_MOUSE Maged2 protein OS=Mus musculus GN=Maged2 PE=1 SV=1	21.9418	21.7241	21.5344	21.8547	21.8162	22.1996	21.5865	21.7326	21.4537	21.698	-0.040169	0.787373	0.989599
PG2017	Q8BKT8	HAUS7_MOUSE HAUS augmin-like complex subunit 7 OS=Mus musculus GN=Haus7 PE=1 SV=2	18.3197	18.2011	18.2823	18.189	18.4743	18.1635	18.2414	18.0819	18.3355	18.4442	-0.0399908	0.637895	0.962552
PG17569	Q99L75	Q99L75_MOUSE Heat shock protein 4 OS=Mus musculus GN=Hspa4 PE=2 SV=1	20.3196	20.415	20.4663	20.5511	20.4017	20.3208	20.271	20.6277	20.3955	20.3389	-0.0399544	0.600264	0.957507
PG2610	P97315	CSRP1_MOUSE Cysteine and glycine-rich protein 1 OS=Mus musculus GN=Csrp1 PE=1 SV=3	22.3962	22.2352	22.3884	22.4446	22.4265	22.2017	22.3902	22.2595	22.4714	22.369	-0.039822	0.530623	0.940173
PG1712	P21550	ENOB_MOUSE Beta-enolase OS=Mus musculus GN=Eno3 PE=1 SV=3	20.9968	20.7682	21.0159	20.9477	21.0076	20.9078	20.7236	21.0501	21.0138	20.8418	-0.0397926	0.61032	0.961102
PG7689	Q62241	RU1C_MOUSE U1 small nuclear ribonucleoprotein C OS=Mus musculus GN=Snrpc PE=1 SV=1	19.6617	19.4203	19.7432	19.7471	19.9051	19.5404	19.5173	19.3335	19.8267	20.0612	-0.0396636	0.799375	0.991616
PG72	Q9D020	5NT3A_MOUSE Cytosolic 5'-nucleotidase 3A OS=Mus musculus GN=Nt5c3a PE=1 SV=4	21.0739	21.0256	21.2946	21.4559	21.3782	21.0913	21.1432	21.0729	21.2464	21.4771	-0.0394907	0.73407	0.981938
PG16965	A0A140LJ21	A0A140LJ21_MOUSE Mitotic checkpoint protein BUB3 (Fragment) OS=Mus musculus GN=Bub3 PE=1 SV=1	16.0283	15.8942	16.036	17.0398	16.1461	16.1257	16.1829	16.0036	16.0776	16.5572	-0.0394804	0.866858	0.989826
PG2886	Q99PU8-3	DHX30_MOUSE Isoform 3 of Putative ATP-dependent RNA helicase DHX30 OS=Mus musculus GN=Dhx30	20.6138	20.5943	20.7493	20.8288	20.9101	20.5864	20.6777	20.6291	20.7133	20.8932	-0.0393285	0.638785	0.962462
PG553	Q3UHP6	Q3UHP6_MOUSE Ankyrin repeat and SAM domain-containing protein 1A OS=Mus musculus GN=Anks1 PE=1 SV=1	19.1306	19.0041	19.2289	19.2552	19.3416	19.045	19.086	19.1329	19.2177	19.2829	-0.0391891	0.602375	0.958441
PG2217	B1ATV0	B1ATV0_MOUSE Chloride channel protein OS=Mus musculus GN=Clcn5 PE=1 SV=1	16.4684	16.4144	16.6149	16.6771	16.732	16.4559	16.5372	16.4283	16.5229	16.7667	-0.0391258	0.657962	0.970247
PG8690	Q8BUY5	TIDC1_MOUSE Complex I assembly factor TIMMDC1; mitochondrial OS=Mus musculus GN=Timmdc1 PE=1 SV=1	19.7126	19.6585	19.8196	19.6197	19.8227	19.5901	19.7823	19.6805	19.7448	19.6399	-0.0391231	0.488975	0.917178
PG4790	G3X9T7	G3X9T7_MOUSE Galectin OS=Mus musculus GN=Lgals9 PE=1 SV=1	21.1172	21.039	21.1661	20.9872	21.1906	21.0919	21.0011	21.0348	21.0815	21.0953	-0.0390874	0.384597	0.859856
PG268	O70423	AOC3_MOUSE Membrane primary amine oxidase OS=Mus musculus GN=Aoc3 PE=1 SV=3	19.8077	19.6365	19.9079	19.8911	19.9684	19.6383	19.829	19.7124	19.8558	19.9807	-0.0390723	0.648885	0.967878
PG2997	O35459	ECH1_MOUSE Delta(3;5)-Delta(2;4)-dienoyl-CoA isomerase; mitochondrial OS=Mus musculus GN=Ech1 PE=1 SV=1	22.2488	22.3686	22.7394	23.0136	23.1614	22.4319	22.4323	22.7297	22.7952	22.9476	-0.0390138	0.853367	0.990079
PG9092	E9Q6P5	TTC7B_MOUSE Tetratricopeptide repeat protein 7B OS=Mus musculus GN=Ttc7b PE=1 SV=1	16.5111	16.3729	16.748	16.7451	16.7258	16.3383	16.5355	16.5612	16.5962	16.8768	-0.0390084	0.743535	0.983405
PG8874	Q8R0K2	TRI31_MOUSE E3 ubiquitin-protein ligase TRIM31 OS=Mus musculus GN=Trim31 PE=1 SV=1	18.3887	18.0428	18.1737	18.1313	18.0407	17.7308	18.1471	18.4452	18.0217	18.2382	-0.0388618	0.780261	0.989516
PG4804	Q5XJE5	LEO1_MOUSE RNA polymerase-associated protein LEO1 OS=Mus musculus GN=Leo1 PE=1 SV=2	16.6369	16.6216	16.7224	16.726	16.9625	16.6122	16.6172	16.6695	16.7572	16.821	-0.0384531	0.614584	0.959168
PG7700	Q8BVR6	RSPRY_MOUSE RING finger and SPRY domain-containing protein 1 OS=Mus musculus GN=Rspry1 PE=1 SV=1	17.0237	16.9452	16.9678	17.6561	17.161	17.0955	16.9789	16.98	17.0048	17.5025	-0.0383996	0.822171	0.991666
PG2733	Q6Q899	DDX58_MOUSE Probable ATP-dependent RNA helicase DDX58 OS=Mus musculus GN=Ddx58 PE=1 SV=2	20.0262	19.9855	20.1483	20.1347	20.2937	19.9987	20.0175	19.9889	20.1639	20.2278	-0.0383221	0.612427	0.961129
PG6702	P35279-2	RAB6A_MOUSE Isoform 2 of Ras-related protein Rab-6A OS=Mus musculus GN=Rab6a	16.6384	16.2119	16.503	16.3306	16.658	16.5417	16.4011	16.4706	16.4398	16.2972	-0.0383154	0.699623	0.979397
PG8981	Q9QZM0	UBQL2_MOUSE Ubiquilin-2 OS=Mus musculus GN=Ubqln2 PE=1 SV=2	18.8796	18.6302	18.9828	18.8373	18.9303	18.7035	18.7526	18.8101	18.855	18.9478	-0.0382336	0.618565	0.961225
PG8398	O70549	O70549_MOUSE Telethonin OS=Mus musculus PE=4 SV=1	16.2588	16.0573	16.4373	16.4324	16.5888	16.064	16.3861	16.0852	16.3521	16.6961	-0.038213	0.801581	0.991679
PG68	A2A5V4	A2A5V4_MOUSE SH3 domain-binding protein 1 OS=Mus musculus GN=Sh3bp1 PE=1 SV=1	15.7643	15.6003	15.6658	15.835	15.9091	15.6197	15.771	15.49	15.764	15.9387	-0.0382094	0.695604	0.978922
PG7902	Q3URD3	SLMAP_MOUSE Sarcolemmal membrane-associated protein OS=Mus musculus GN=Slmap PE=1 SV=2	21.6745	21.5865	21.6699	21.6834	21.7071	21.5577	21.5611	21.8173	21.6028	21.5917	-0.0381755	0.489567	0.917255
PG3662	Q69ZR2	HECD1_MOUSE E3 ubiquitin-protein ligase HECTD1 OS=Mus musculus GN=Hectd1 PE=1 SV=2	20.4947	20.4325	20.5515	20.6637	20.6916	20.5122	20.5169	20.4892	20.494	20.6312	-0.0381077	0.51341	0.932538
PG4948	Q61292	LAMB2_MOUSE Laminin subunit beta-2 OS=Mus musculus GN=Lamb2 PE=1 SV=2	22.882	22.8079	22.9874	23.067	23.1042	22.8315	22.945	22.8746	22.9655	23.0423	-0.0379158	0.584579	0.952627
PG895	Q9R069	BCAM_MOUSE Basal cell adhesion molecule OS=Mus musculus GN=Bcam PE=1 SV=1	23.5898	23.9315	23.6668	23.3306	23.501	23.7273	23.1321	23.6283	23.7783	23.5642	-0.0379097	0.808895	0.990786
PG6516	P11680	PROP_MOUSE Properdin OS=Mus musculus GN=Cfp PE=2 SV=2	18.2356	18.0213	18.2337	19.1852	18.6203	18.243	18.1747	18.2598	18.3818	19.0472	-0.0378991	0.887943	0.991944
PG15250	Q3UDK4	Q3UDK4_MOUSE Annexin OS=Mus musculus GN=Anxa6 PE=2 SV=1	22.3098	22.4588	21.8511	22.0479	22.1074	22.2174	22.2825	22.2829	21.6949	22.1083	-0.0377713	0.810714	0.988936
PG8535	Q5U4D9	THOC6_MOUSE THO complex subunit 6 homolog OS=Mus musculus GN=Thoc6 PE=1 SV=1	15.8733	15.5544	15.7309	16.0397	16.115	15.6826	15.7734	15.7471	15.7852	16.1361	-0.0377578	0.77788	0.990473
PG4181	Q8JZS2	Q8JZS2_MOUSE Myeloid leukemia factor 1 OS=Mus musculus GN=Mlf1 PE=1 SV=1	20.9438	20.815	20.9336	20.8466	20.8829	20.9366	20.9662	20.94	20.8238	20.5674	-0.0375736	0.643052	0.964006
PG9201	Q9D0H1	Q9D0H1_MOUSE Putative uncharacterized protein OS=Mus musculus GN=Tyms PE=2 SV=1	18.1352	18.053	18.1591	18.3185	18.26	18.0643	18.0916	18.1161	18.1691	18.297	-0.0375511	0.563928	0.947684
PG8628	Q80W22	THNS2_MOUSE Threonine synthase-like 2 OS=Mus musculus GN=Thnsl2 PE=1 SV=1	17.7323	17.5137	17.732	17.7275	17.8632	17.6424	17.5259	17.3536	17.8345	18.025	-0.0374499	0.780526	0.989357
PG560	Q3U3N6	AP4AT_MOUSE AP-4 complex accessory subunit tepsin OS=Mus musculus GN=Enthd2 PE=2 SV=1	18.3559	18.1849	18.3466	18.6226	18.4377	18.2225	18.2494	18.2952	18.3988	18.5949	-0.0374117	0.71337	0.979376
PG6507	Q9R1P3	PSB2_MOUSE Proteasome subunit beta type-2 OS=Mus musculus GN=Psmb2 PE=1 SV=1	22.6531	22.8209	22.9696	22.7488	22.2287	22.6908	22.5374	22.1911	22.9181	22.8967	-0.0373922	0.843273	0.990184
PG3824	E9QLW5	E9QLW5_MOUSE Insulin-like growth factor II OS=Mus musculus GN=Igf2 PE=1 SV=1	16.7838	16.6694	16.8343	17.1122	16.9591	16.7953	16.6673	16.9114	16.8232	16.9749	-0.037318	0.696899	0.979915
PG49	Q3UD01	A7L3B_MOUSE Putative ataxin-7-like protein 3B OS=Mus musculus GN=Atxn7l3b PE=1 SV=1	16.6426	16.7174	16.8449	17.0878	17.033	16.7788	16.8271	16.7523	16.7844	16.9982	-0.0369849	0.713192	0.979669
PG5945	Q69Z38	PEAK1_MOUSE Pseudopodium-enriched atypical kinase 1 OS=Mus musculus GN=Peak1 PE=1 SV=4	16.6763	16.5255	16.6611	16.8684	16.7715	16.4976	16.7159	16.6326	16.5548	16.9176	-0.0368729	0.702603	0.979499
PG2207	Q8CFC7	CLASR_MOUSE CLK4-associating serine/arginine rich protein OS=Mus musculus GN=Clasrp PE=1 SV=3	18.2696	18.1567	18.2954	18.4953	18.4261	18.1471	18.2514	18.2425	18.3444	18.4735	-0.0368133	0.662741	0.972474
PG5414	B1B1A8	B1B1A8_MOUSE Myosin light chain kinase; smooth muscle OS=Mus musculus GN=Mylk PE=1 SV=1	18.6001	18.485	18.7266	18.8621	18.874	18.6169	18.6759	18.4806	18.6942	18.8967	-0.0366757	0.725717	0.981145
PG6503	E9PYL2	PRR12_MOUSE Proline-rich protein 12 OS=Mus musculus GN=Prr12 PE=1 SV=1	17.0744	16.9994	17.2002	17.1784	17.3064	17.0083	17.2163	17.0806	17.1325	17.1381	-0.0365781	0.578576	0.951113
PG8721	Q9D328	TM35A_MOUSE Transmembrane protein 35A OS=Mus musculus GN=Tmem35a PE=1 SV=1	19.5275	19.4896	19.7044	19.7521	19.8424	19.4747	19.5849	19.4723	19.7224	19.88	-0.0363372	0.733395	0.981545
PG4065	Q8CIV2-2	MBRL_MOUSE Isoform 2 of Membralin OS=Mus musculus GN=Tmem259	18.0231	18.0401	18.0938	18.4022	18.3809	18.1931	18.1218	17.8956	18.1201	18.4278	-0.036315	0.769294	0.989259
PG3859	A0A0R4J0J5	A0A0R4J0J5_MOUSE Integrator complex subunit 9 OS=Mus musculus GN=Ints9 PE=1 SV=1	15.6823	15.5692	15.7682	16.0142	15.992	15.7508	15.6411	15.5537	15.8495	16.0492	-0.0362953	0.774069	0.989111
PG4090	Q63943	MEF2D_MOUSE Myocyte-specific enhancer factor 2D OS=Mus musculus GN=Mef2d PE=1 SV=2	16.9821	16.8262	16.9715	17.082	17.1266	16.9494	16.8489	16.9033	16.9502	17.1551	-0.0362837	0.634522	0.960043
PG6402	Q80UG2	PLXA4_MOUSE Plexin-A4 OS=Mus musculus GN=Plxna4 PE=1 SV=3	17.4719	17.3186	17.4694	17.6924	17.5706	17.4616	17.4455	17.3212	17.4015	17.712	-0.0362345	0.69827	0.979664
PG275	Q8CJF9	AGO3_MOUSE Protein argonaute-3 OS=Mus musculus GN=Ago3 PE=2 SV=2	16.7553	16.6899	16.8607	16.8551	16.9926	16.8633	16.8725	16.3799	16.9336	16.9247	-0.035915	0.766081	0.988905
PG5334	Q61468	MSLN_MOUSE Mesothelin OS=Mus musculus GN=Msln PE=1 SV=1	18.0384	17.4582	18.0403	18.2234	17.7777	17.9903	17.9111	17.5336	17.8499	18.0737	-0.0358623	0.830301	0.989667
PG1954	Q9CW79	GOGA1_MOUSE Golgin subfamily A member 1 OS=Mus musculus GN=Golga1 PE=1 SV=2	17.7661	17.7523	17.9046	18.069	18.1169	17.9173	17.7778	17.7684	17.9188	18.0477	-0.0357975	0.705237	0.980192
PG1612	Q9EQH2	ERAP1_MOUSE Endoplasmic reticulum aminopeptidase 1 OS=Mus musculus GN=Erap1 PE=1 SV=2	18.5505	18.3875	18.6077	18.8302	18.7799	18.5182	18.5228	18.5269	18.618	18.7912	-0.0357447	0.718312	0.97899
PG8863	Q9ER41	TOR1B_MOUSE Torsin-1B OS=Mus musculus GN=Tor1b PE=1 SV=2	16.352	16.1691	16.3816	16.5334	16.4713	16.3267	16.3493	16.2757	16.313	16.4644	-0.0356613	0.623405	0.961939
PG2559	Q9DBB9	CPN2_MOUSE Carboxypeptidase N subunit 2 OS=Mus musculus GN=Cpn2 PE=1 SV=2	16.8596	16.7303	16.9431	17.2694	17.0604	16.8222	16.9167	16.8621	16.898	17.186	-0.035566	0.758968	0.987534
PG8116	Q8JZX4	SPF45_MOUSE Splicing factor 45 OS=Mus musculus GN=Rbm17 PE=1 SV=1	18.2011	18.1115	18.275	18.3761	18.3571	18.2216	18.2118	18.1421	18.1986	18.3689	-0.0355506	0.58232	0.951712
PG3883	Q5D0E0	Q5D0E0_MOUSE Ikbkb protein OS=Mus musculus GN=Ikbkb PE=1 SV=1	17.0684	16.9602	17.1813	17.2589	17.3846	17.0213	17.0652	16.9883	17.2298	17.3711	-0.0355382	0.739124	0.983493
PG6329	Q6PF93	PK3C3_MOUSE Phosphatidylinositol 3-kinase catalytic subunit type 3 OS=Mus musculus GN=Pik3c3 PE=1 SV=1	18.3442	18.2474	18.54	18.4606	18.639	18.3492	18.3303	18.3883	18.4323	18.5538	-0.0354898	0.668808	0.975989
PG437	Q6PGD0	ARAID_MOUSE All-trans retinoic acid-induced differentiation factor OS=Mus musculus GN=Atraid PE=2 SV=2	17.5424	17.1467	17.4365	18.2734	17.5201	17.5189	17.5411	17.4438	17.3543	17.8843	-0.035355	0.868584	0.989119
PG8346	Q9D6K5	SYJ2B_MOUSE Synaptojanin-2-binding protein OS=Mus musculus GN=Synj2bp PE=1 SV=1	16.132	16.1047	16.2649	16.324	16.2742	16.1149	16.1921	16.103	16.2407	16.2727	-0.0353037	0.534911	0.942157
PG1179	Q3TCJ8	CCD69_MOUSE Coiled-coil domain-containing protein 69 OS=Mus musculus GN=Ccdc69 PE=1 SV=1	16.7128	16.6041	16.8244	16.8242	16.9377	16.6337	16.7483	16.7036	16.8185	16.8226	-0.0353015	0.61255	0.96073
PG4115	A2RRJ6	A2RRJ6_MOUSE Mib1 protein OS=Mus musculus GN=Mib1 PE=2 SV=1	17.8034	17.6377	17.9202	17.955	17.8558	17.6735	17.7588	17.7721	17.9199	17.8733	-0.0349127	0.635211	0.960516
PG6667	O09114	PTGDS_MOUSE Prostaglandin-H2 D-isomerase OS=Mus musculus GN=Ptgds PE=1 SV=1	17.4484	17.4194	17.633	17.4176	17.5668	17.4934	17.6024	17.3824	17.3793	17.4533	-0.034837	0.577464	0.949925
PG2053	Q60760	GRB10_MOUSE Growth factor receptor-bound protein 10 OS=Mus musculus GN=Grb10 PE=1 SV=2	20.9124	20.9551	20.758	20.8763	20.9672	21.4545	20.4709	20.7587	20.7557	20.8558	-0.0347121	0.840021	0.988432
PG12080	D3YYQ8	D3YYQ8_MOUSE Protein Dnah10 OS=Mus musculus GN=Dnah10 PE=1 SV=2	16.4176	16.5117	16.6026	16.7362	16.7729	16.5189	16.584	16.4081	16.5795	16.7774	-0.0346086	0.70992	0.982385
PG8671	Q8C0L0	TMX4_MOUSE Thioredoxin-related transmembrane protein 4 OS=Mus musculus GN=Tmx4 PE=1 SV=2	20.1758	19.9888	20.1941	20.3019	20.36	20.086	20.2151	19.9399	20.1797	20.4271	-0.0345478	0.744299	0.983646
PG3301	A2APV2-3	FMNL2_MOUSE Isoform 3 of Formin-like protein 2 OS=Mus musculus GN=Fmnl2	17.3489	17.3982	17.5856	17.6253	17.6037	17.4447	17.4403	17.4562	17.3644	17.6835	-0.0345185	0.673179	0.976738
PG3880	Q9DAI2	IFT22_MOUSE Intraflagellar transport protein 22 homolog OS=Mus musculus GN=Ift22 PE=1 SV=1	16.6503	16.4446	16.7804	16.4927	16.7183	16.6027	16.6124	16.3844	16.625	16.6897	-0.0344193	0.688503	0.979022
PG6922	Q63918	SDPR_MOUSE Serum deprivation-response protein OS=Mus musculus GN=Sdpr PE=1 SV=3	23.6721	23.7383	23.5619	23.7351	23.3822	23.4834	23.5023	23.9548	23.1337	23.8433	-0.0344138	0.835425	0.989934
PG3232	Q3UQN2	FCHO2_MOUSE F-BAR domain only protein 2 OS=Mus musculus GN=Fcho2 PE=1 SV=1	19.4165	19.2817	19.4378	19.5473	19.5648	19.36	19.4042	19.3371	19.4685	19.5065	-0.0343372	0.584618	0.951774
PG1210	Q8R422	CD109_MOUSE CD109 antigen OS=Mus musculus GN=Cd109 PE=1 SV=1	18.09	17.995	18.1719	18.3037	18.3158	18.0379	18.0096	18.1358	18.2128	18.3085	-0.0343206	0.689466	0.978176
PG4344	Q571G8	Q571G8_MOUSE MKIAA1649 protein (Fragment) OS=Mus musculus GN=Poldip3 PE=2 SV=1	17.8466	17.8282	17.9868	18.0271	18.0798	17.8698	17.8709	17.795	17.9735	18.0886	-0.0341626	0.644274	0.964136
PG5857	Q6P5H2	NEST_MOUSE Nestin OS=Mus musculus GN=Nes PE=1 SV=1	22.8797	22.7717	22.9441	22.845	22.9775	22.7821	22.8778	22.8498	22.9186	22.819	-0.0341254	0.453556	0.903358
PG1066	Q9WVA3	BUB3_MOUSE Mitotic checkpoint protein BUB3 OS=Mus musculus GN=Bub3 PE=1 SV=2	21.7535	21.8888	21.1927	21.6979	21.6779	21.6889	21.637	21.7226	21.2738	21.7179	-0.0341223	0.820587	0.990463
PG6998	Q60520-1	SIN3A_MOUSE Isoform 2 of Paired amphipathic helix protein Sin3a OS=Mus musculus GN=Sin3a	18.4931	18.472	18.6693	18.7598	18.7448	18.5277	18.5979	18.4672	18.5708	18.805	-0.0340617	0.695386	0.97889
PG8609	Q5SSZ5	TENS3_MOUSE Tensin-3 OS=Mus musculus GN=Tns3 PE=1 SV=1	18.5174	18.4925	18.5846	18.6493	18.7276	18.4306	18.5872	18.5412	18.5631	18.6793	-0.0340062	0.579103	0.951054
PG4189	Q6ZPR5	NSMA3_MOUSE Sphingomyelin phosphodiesterase 4 OS=Mus musculus GN=Smpd4 PE=1 SV=2	18.2296	18.0583	18.2326	18.311	18.256	18.0275	18.2619	17.9872	18.2427	18.3983	-0.033974	0.709287	0.982044
PG4323	B2RRE7	OTUD4_MOUSE OTU domain-containing protein 4 OS=Mus musculus GN=Otud4 PE=1 SV=1	19.2856	19.1517	19.3347	19.3241	19.4931	19.1549	19.2506	19.293	19.3642	19.3576	-0.0337848	0.626898	0.959135
PG10912	A0A0J9YKD4	A0A0J9YKD4_MOUSE Creatine kinase M-type OS=Mus musculus GN=Ckm PE=1 SV=1	17.0734	16.8478	16.9975	17.0192	17.1424	16.9598	16.8524	17.138	16.8915	17.0697	-0.0337649	0.654301	0.968511
PG10461	A0A0A6YW53	A0A0A6YW53_MOUSE Mitogen-activated protein kinase kinase kinase kinase 4 OS=Mus musculus GN=Map4k4 PE=1 SV=1	17.0922	17.0184	17.1779	17.122	17.2001	17.0815	17.0701	17.049	17.1186	17.1229	-0.0336898	0.367587	0.847325
PG490	Q8BH79-4	ANO10_MOUSE Isoform 4 of Anoctamin-10 OS=Mus musculus GN=Ano10	19.3438	19.2484	19.484	19.5229	19.5798	19.3338	19.3909	19.2171	19.3995	19.6696	-0.0336363	0.735439	0.982979
PG4800	G3X9Q6	G3X9Q6_MOUSE La-related protein 4 OS=Mus musculus GN=Larp4 PE=1 SV=1	19.6447	19.5482	19.7091	19.8629	19.8792	19.6419	19.7326	19.5916	19.6791	19.8311	-0.0335745	0.668835	0.97575
PG6041	F8VPL2	F8VPL2_MOUSE Phosphatidylinositol 4-phosphate 3-kinase C2 domain-containing subunit alpha OS=Mus musculus GN=Pik3c2a PE=1 SV=1	16.468	16.2849	16.375	16.7463	16.5642	16.4196	16.367	16.3248	16.3888	16.7715	-0.0333484	0.776265	0.989666
PG6054	Q3TF72	Q3TF72_MOUSE Protein disulfide-isomerase OS=Mus musculus GN=P4hb PE=2 SV=1	25.201	25.0963	25.2075	24.8779	24.551	25.4842	25.1045	24.7432	24.5146	24.9212	-0.0331889	0.876141	0.991027
PG3396	Q8C0T1	FM1AB_MOUSE Protein fem-1 homolog A-B OS=Mus musculus GN=Fem1ab PE=2 SV=1	18.2832	18.306	18.359	18.4838	18.6368	18.4004	18.304	18.3062	18.3095	18.5833	-0.0330851	0.707029	0.981876
PG2465	Q01147	CREB1_MOUSE Cyclic AMP-responsive element-binding protein 1 OS=Mus musculus GN=Creb1 PE=1 SV=1	17.1532	16.9821	17.1318	17.3754	17.2819	17.0563	16.9554	17.1504	17.2104	17.3866	-0.0330429	0.747669	0.985263
PG12407	A2AIX1	A2AIX1_MOUSE Protein Sec16a OS=Mus musculus GN=Sec16a PE=1 SV=1	19.493	19.3011	19.5114	19.5932	19.6109	19.4215	19.4386	19.4212	19.4472	19.6163	-0.0329782	0.633113	0.960209
PG8902	Q9JME7	TPC2L_MOUSE Trafficking protein particle complex subunit 2-like protein OS=Mus musculus GN=Trappc2l PE=1 SV=1	18.0941	17.9101	18.1729	18.1514	18.328	18.0173	18.053	18.0056	18.166	18.2498	-0.032971	0.699651	0.97916
PG8113	Q3TV94	Q3TV94_MOUSE Putative uncharacterized protein OS=Mus musculus GN=Ssr1 PE=2 SV=1	21.8264	21.5869	21.7242	21.7339	21.7961	21.7303	21.5323	21.5702	21.767	21.9028	-0.0329557	0.688459	0.97922
PG3593	Q8K0I5	Q8K0I5_MOUSE 3-hydroxy-3-methylglutaryl-Coenzyme A synthase 1 OS=Mus musculus GN=Hmgcs1 PE=2 SV=1	19.2388	19.3586	19.3424	19.396	19.5202	19.3825	19.3932	19.2287	19.3341	19.3531	-0.032864	0.560352	0.946401
PG3785	P14602	HSPB1_MOUSE Heat shock protein beta-1 OS=Mus musculus GN=Hspb1 PE=1 SV=3	24.2263	24.2983	24.1827	24.0852	24.1207	23.9998	23.8717	24.4863	24.2616	24.1296	-0.0328368	0.778407	0.990402
PG4647	Q3USK2	Q3USK2_MOUSE Casein kinase 1; delta; isoform CRA_b OS=Mus musculus GN=Csnk1d PE=2 SV=1	18.9307	18.8009	18.9579	18.8665	19.0114	18.8379	18.8131	18.9179	18.9368	18.8977	-0.0327995	0.473157	0.911152
PG6741	Q80XR3	Q80XR3_MOUSE Crystallin; zeta OS=Mus musculus GN=Cryz PE=2 SV=1	20.1283	20.055	20.2434	20.237	20.2305	20.1433	20.0164	20.1457	20.2115	20.2135	-0.0327513	0.545152	0.943416
PG399	Q9EQX4	AIF1L_MOUSE Allograft inflammatory factor 1-like OS=Mus musculus GN=Aif1l PE=1 SV=1	17.9296	17.5928	17.8328	18.1462	17.8565	17.7684	17.8939	17.5499	17.9257	18.0565	-0.0327016	0.797735	0.992263
PG4832	A2BE28	LAS1L_MOUSE Ribosomal biogenesis protein LAS1L OS=Mus musculus GN=Las1l PE=1 SV=1	17.2069	17.1441	17.435	17.5946	17.5275	17.2313	17.3666	17.265	17.3619	17.5204	-0.0325913	0.757023	0.987803
PG182	Q61151	2A5E_MOUSE Serine/threonine-protein phosphatase 2A 56 kDa regulatory subunit epsilon isoform OS=Mus musculus GN=Ppp2r5e PE=1 SV=3	18.0344	17.9443	18.1318	18.49	18.1935	18.0353	18.0934	18.086	18.0909	18.3259	-0.0325004	0.767206	0.988583
PG1182	Q8R2G6	CCD80_MOUSE Coiled-coil domain-containing protein 80 OS=Mus musculus GN=Ccdc80 PE=1 SV=2	17.8607	17.7821	17.8318	17.9106	17.9279	17.7822	17.863	17.8277	17.8463	17.8315	-0.0324801	0.306319	0.792456
PG6745	P35293	RAB18_MOUSE Ras-related protein Rab-18 OS=Mus musculus GN=Rab18 PE=1 SV=2	22.1374	22.1321	22.1359	22.1756	22.2934	22.1486	22.132	22.0192	22.135	22.2773	-0.0324237	0.544078	0.944152
PG9351	Q9EQQ2	YIPF5_MOUSE Protein YIPF5 OS=Mus musculus GN=Yipf5 PE=1 SV=1	16.7465	16.4313	16.7172	16.7311	16.8028	16.5697	16.7501	16.3103	16.7446	16.8922	-0.0324009	0.792795	0.990505
PG151	Q9QUJ7	ACSL4_MOUSE Long-chain-fatty-acid--CoA ligase 4 OS=Mus musculus GN=Acsl4 PE=1 SV=2	17.9764	17.9412	18.1549	18.1897	18.2981	17.9875	18.0269	18.0317	18.0921	18.2605	-0.0323239	0.70585	0.980775
PG336	Q3TG52	Q3TG52_MOUSE Putative uncharacterized protein OS=Mus musculus GN=Aldh9a1 PE=2 SV=1	20.9165	20.8598	21.0886	21.4415	21.2008	21.02	20.9574	20.9667	21.0959	21.3058	-0.0322845	0.798867	0.991717
PG3941	B2WTI2	B2WTI2_MOUSE Phosphatidylserine receptor transcript variant 2 OS=Mus musculus GN=Jmjd6 PE=2 SV=1	20.7046	20.808	20.0013	20.7643	20.8443	20.5368	20.563	20.5986	20.6037	20.6589	-0.032266	0.844146	0.990062
PG3788	Q9JK92	HSPB8_MOUSE Heat shock protein beta-8 OS=Mus musculus GN=Hspb8 PE=1 SV=1	21.2757	21.2733	21.144	21.0901	21.2446	21.1654	21.1731	21.2036	21.2676	21.0571	-0.0321716	0.543933	0.944226
PG9008	Q9D9M2	UBP12_MOUSE Ubiquitin carboxyl-terminal hydrolase 12 OS=Mus musculus GN=Usp12 PE=2 SV=2	16.1716	16.1376	16.364	16.5133	16.5986	16.0794	16.2482	16.2694	16.3681	16.6592	-0.0321691	0.813516	0.988778
PG10289	E9PZW8	E9PZW8_MOUSE Unconventional myosin-IXb OS=Mus musculus GN=Myo9b PE=1 SV=1	18.0407	17.9252	18.0789	18.2612	18.3411	18.0517	18.0215	18.0243	18.1053	18.2836	-0.0321254	0.730558	0.981393
PG11909	E9QN31	E9QN31_MOUSE Probable 28S rRNA (cytosine-C(5))-methyltransferase OS=Mus musculus GN=Nop2 PE=1 SV=1	19.6746	19.5187	19.617	19.6946	19.8827	19.6009	19.604	19.4079	19.7596	19.8554	-0.0319635	0.750452	0.98508
PG8796	P62075	TIM13_MOUSE Mitochondrial import inner membrane translocase subunit Tim13 OS=Mus musculus GN=Timm13 PE=1 SV=1	18.158	17.963	18.2307	18.4854	18.3411	18.1314	18.1591	18.0253	18.2081	18.4951	-0.0318463	0.793856	0.990606
PG5549	Q99JF5	MVD1_MOUSE Diphosphomevalonate decarboxylase OS=Mus musculus GN=Mvd PE=1 SV=2	18.3647	18.445	18.5	18.3956	18.5287	18.4706	18.3674	18.3592	18.5641	18.3136	-0.0317913	0.577211	0.950116
PG471	Q9JHT5	AMMR1_MOUSE AMME syndrome candidate gene 1 protein homolog OS=Mus musculus GN=Ammecr1 PE=2 SV=1	17.356	17.1328	17.3204	17.4569	17.5423	17.2183	17.3502	17.2521	17.3475	17.4814	-0.0317883	0.711923	0.981123
PG1425	O35216	CENPA_MOUSE Histone H3-like centromeric protein A OS=Mus musculus GN=Cenpa PE=2 SV=1	18.2668	18.1795	18.3628	18.6831	18.5534	18.3061	18.3419	18.1402	18.4011	18.6975	-0.0317788	0.812678	0.989429
PG4266	P11930	NUD19_MOUSE Nucleoside diphosphate-linked moiety X motif 19 OS=Mus musculus GN=Nudt19 PE=1 SV=2	17.9867	17.992	18.1575	18.2537	18.342	17.9555	18.066	18.0749	18.1553	18.322	-0.0316389	0.74257	0.983924
PG8285	Q9EQN3	T22D4_MOUSE TSC22 domain family protein 4 OS=Mus musculus GN=Tsc22d4 PE=1 SV=2	16.888	16.7659	17.0367	16.9916	17.1458	16.8927	16.9362	16.8515	16.8935	17.0964	-0.0315728	0.694973	0.978847
PG13499	Q8BSH3	Q8BSH3_MOUSE Tropomyosin alpha-1 chain OS=Mus musculus GN=Tpm1 PE=1 SV=1	22.5284	22.454	22.0276	22.5556	22.2502	22.4312	22.1591	22.9384	21.8912	22.2382	-0.0315376	0.879242	0.992533
PG12147	F8WHT3	F8WHT3_MOUSE Protein PRRC2B OS=Mus musculus GN=Prrc2b PE=1 SV=1	16.4121	16.2376	16.4633	16.7066	16.6874	16.318	16.4191	16.4112	16.4609	16.7406	-0.0314358	0.78903	0.989716
PG9239	P61089	UBE2N_MOUSE Ubiquitin-conjugating enzyme E2 N OS=Mus musculus GN=Ube2n PE=1 SV=1	22.4225	22.3855	22.4846	22.5183	22.4724	22.4624	22.4042	22.4625	22.2947	22.5029	-0.0313238	0.489116	0.917087
PG5790	B5B2N2	B5B2N2_MOUSE Nuclear factor of activated T-cells c1 isoform IA-IXL OS=Mus musculus GN=Nfatc1 PE=1 SV=1	17.2307	17.3526	17.5297	18.4853	17.6297	17.4111	17.5017	17.4215	17.412	18.3252	-0.0313162	0.914941	0.995701
PG17835	Q3TL52	Q3TL52_MOUSE Putative uncharacterized protein OS=Mus musculus GN=Ncl PE=2 SV=1	21.0542	20.9289	20.9564	21.0483	21.1358	21.0741	20.5984	21.0691	20.9827	21.2429	-0.0312964	0.789974	0.990162
PG5896	Q9JJF3	NO66_MOUSE Bifunctional lysine-specific demethylase and histidyl-hydroxylase NO66 OS=Mus musculus GN=No66 PE=1 SV=2	17.3958	17.449	17.5507	17.4345	17.5466	17.4377	17.5082	17.3429	17.5307	17.4008	-0.0312566	0.520133	0.93402
PG235	Q8K1E6	ALKB3_MOUSE Alpha-ketoglutarate-dependent dioxygenase alkB homolog 3 OS=Mus musculus GN=Alkbh3 PE=1 SV=1	17.9742	17.9719	18.1813	18.2179	18.4238	17.9831	17.9584	18.2069	18.2364	18.228	-0.03124	0.773759	0.989468
PG8968	Q99LG4	TTC5_MOUSE Tetratricopeptide repeat protein 5 OS=Mus musculus GN=Ttc5 PE=1 SV=2	17.7565	17.4913	17.7004	17.6861	17.8225	17.6317	17.6782	17.4907	17.729	17.7712	-0.031171	0.683272	0.979287
PG7186	Q9ERD6	RGPS2_MOUSE Ras-specific guanine nucleotide-releasing factor RalGPS2 OS=Mus musculus GN=Ralgps2 PE=1 SV=2	17.4785	17.3394	17.5437	17.6761	17.668	17.4539	17.5002	17.4577	17.5089	17.6294	-0.0311095	0.670316	0.976219
PG4055	P51667	MLRV_MOUSE Myosin regulatory light chain 2; ventricular/cardiac muscle isoform OS=Mus musculus GN=Myl2 PE=1 SV=3	25.3323	25.6351	25.4638	25.6739	25.8365	25.3719	25.3749	25.8007	25.5771	25.6614	-0.0310988	0.802811	0.991499
PG6634	Q9D8W5	PSD12_MOUSE 26S proteasome non-ATPase regulatory subunit 12 OS=Mus musculus GN=Psmd12 PE=1 SV=4	22.7472	22.8167	22.496	22.7765	22.7023	22.725	22.4567	22.898	22.4672	22.8363	-0.0310879	0.780251	0.989754
PG255	Q91Y97	ALDOB_MOUSE Fructose-bisphosphate aldolase B OS=Mus musculus GN=Aldob PE=1 SV=3	21.2127	21.0947	21.2316	21.5078	21.2753	21.3318	21.163	21.1326	21.1754	21.3639	-0.0310656	0.71725	0.979391
PG11959	E9Q4K9	E9Q4K9_MOUSE E3 ubiquitin-protein ligase SMURF1 OS=Mus musculus GN=Smurf1 PE=1 SV=1	19.2499	19.0501	19.3263	19.1929	19.4257	19.1061	19.2898	19.0573	19.2822	19.3546	-0.0310079	0.726209	0.981282
PG5403	Q8VE10	NAA40_MOUSE N-alpha-acetyltransferase 40 OS=Mus musculus GN=Naa40 PE=1 SV=1	16.915	16.9205	16.908	17.0183	17.1828	17.0889	16.9948	16.7736	16.8805	17.0527	-0.0308061	0.704252	0.97991
PG3847	Q7TMY7	IPO8_MOUSE Importin-8 OS=Mus musculus GN=Ipo8 PE=1 SV=3	17.0376	16.8242	16.9099	17.1841	17.0009	16.9502	17.0279	16.7618	17.0137	17.0495	-0.030772	0.711412	0.980957
PG11339	Q3TL58	Q3TL58_MOUSE Putative uncharacterized protein OS=Mus musculus GN=Skp1a PE=2 SV=1	17.9694	17.9519	18.1582	18.0166	18.2836	17.9743	18.1315	17.8461	18.0781	18.1964	-0.0306831	0.737436	0.982276
PG4908	Q8CCZ4	Q8CCZ4_MOUSE Lipoyl synthase; mitochondrial OS=Mus musculus GN=Lias PE=2 SV=1	19.2779	19.2409	19.4586	19.495	19.6731	19.2991	19.3304	19.345	19.4299	19.5877	-0.0306814	0.752839	0.98616
PG4191	Q8C6H6	Q8C6H6_MOUSE Putative uncharacterized protein OS=Mus musculus GN=Smpd2 PE=2 SV=1	18.0754	18.0462	18.1916	18.2324	18.2957	18.0788	18.0932	18.0621	18.1852	18.2692	-0.0305548	0.631552	0.960726
PG2358	Q8K0C4	CP51A_MOUSE Lanosterol 14-alpha demethylase OS=Mus musculus GN=Cyp51a1 PE=1 SV=1	20.2228	20.1579	20.2911	20.2022	20.4502	20.1221	20.3472	20.0836	20.3095	20.3097	-0.0304867	0.693839	0.979435
PG7449	Q8BIV3	RNBP6_MOUSE Ran-binding protein 6 OS=Mus musculus GN=Ranbp6 PE=1 SV=3	18.0462	17.8479	17.9177	18.8703	18.0409	18.0162	18.1096	18.0494	17.9235	18.4719	-0.0304862	0.887062	0.992057
PG684	Q8BHS6	ARMX3_MOUSE Armadillo repeat-containing X-linked protein 3 OS=Mus musculus GN=Armcx3 PE=1 SV=1	19.5148	19.3719	19.5842	19.4993	19.6344	19.4819	19.4695	19.3828	19.5226	19.5959	-0.0303915	0.605324	0.959223
PG3274	Q68FE6	FA65A_MOUSE Protein FAM65A OS=Mus musculus GN=Fam65a PE=1 SV=2	17.4611	17.3217	17.5735	17.5255	17.7573	17.3011	17.493	17.5735	17.4753	17.6444	-0.0303443	0.749188	0.985726
PG2934	Q61614	EDNRA_MOUSE Endothelin-1 receptor OS=Mus musculus GN=Ednra PE=2 SV=3	17.3035	17.2121	17.5378	17.7415	17.6291	17.3826	17.3455	17.2986	17.449	17.7969	-0.0302657	0.826072	0.991401
PG7182	Q9D0K3	Q9D0K3_MOUSE Putative uncharacterized protein OS=Mus musculus GN=Rfc2 PE=2 SV=1	17.6341	17.5527	17.7042	17.6595	17.823	17.5435	17.6703	17.7081	17.6134	17.6869	-0.0302553	0.587366	0.953475
PG333	P00329	ADH1_MOUSE Alcohol dehydrogenase 1 OS=Mus musculus GN=Adh1 PE=1 SV=2	20.1672	20.1081	20.3059	20.3582	20.1957	20.2609	20.2035	19.9819	20.2372	20.3009	-0.0301453	0.688172	0.979097
PG4782	O08677-2	KNG1_MOUSE Isoform LMW of Kininogen-1 OS=Mus musculus GN=Kng1	19.3129	19.0033	19.0611	20.1298	18.9813	19.3423	18.6968	19.6266	19.2291	19.4432	-0.0300949	0.913103	0.995201
PG9004	Q811S7	UBIP1_MOUSE Upstream-binding protein 1 OS=Mus musculus GN=Ubp1 PE=1 SV=1	17.8993	17.6548	17.9795	18.1443	18.1246	17.8813	17.8524	17.8622	17.9509	18.1057	-0.029989	0.773315	0.989651
PG3062	Q69ZY2	Q69ZY2_MOUSE MKIAA0830 protein (Fragment) OS=Mus musculus GN=Endod1 PE=2 SV=1	17.8508	17.6798	17.847	18.0278	18.0816	17.7886	17.8348	17.8233	17.865	18.0257	-0.0299579	0.726997	0.98078
PG6802	Q3U3A6	Q3U3A6_MOUSE Sodium/hydrogen exchanger OS=Mus musculus GN=Slc9a1 PE=2 SV=1	17.768	17.6908	17.8277	18.0148	17.9711	17.7363	17.8207	17.657	17.8026	18.1063	-0.0299116	0.766779	0.988539
PG5479	P97434-2	MPRIP_MOUSE Isoform 2 of Myosin phosphatase Rho-interacting protein OS=Mus musculus GN=Mprip	19.454	19.484	19.6481	19.6596	19.7097	19.4787	19.5385	19.5378	19.568	19.6829	-0.0298976	0.638521	0.962645
PG6799	O88520	SHOC2_MOUSE Leucine-rich repeat protein SHOC-2 OS=Mus musculus GN=Shoc2 PE=1 SV=2	18.758	18.6413	18.9485	18.8381	19.0535	18.7029	18.8233	18.828	18.8656	18.8709	-0.0297672	0.71272	0.980087
PG5939	Q8C5N5	PDD2L_MOUSE Programmed cell death protein 2-like OS=Mus musculus GN=Pdcd2l PE=1 SV=1	18.9454	18.8149	18.8661	18.8279	18.9426	18.8198	18.7998	18.8945	18.941	18.7939	-0.0295824	0.481842	0.914994
PG5866	E9QKD1	E9QKD1_MOUSE Nucleolar protein 8 OS=Mus musculus GN=Nol8 PE=1 SV=1	17.2812	16.9158	17.3689	17.1774	17.5789	17.0596	17.3152	17.2427	17.3052	17.2522	-0.0294773	0.810089	0.989133
PG4955	Q8VED9	LEGL_MOUSE Galectin-related protein OS=Mus musculus GN=Lgalsl PE=1 SV=1	19.4817	19.2887	19.5487	19.5149	19.5641	19.3545	19.4594	19.3366	19.5062	19.5944	-0.0294008	0.681984	0.979657
PG8606	Q8JZL3	THTPA_MOUSE Thiamine-triphosphatase OS=Mus musculus GN=Thtpa PE=1 SV=3	17.475	17.3359	17.673	17.6891	17.6666	17.5189	17.4498	17.3908	17.5805	17.7533	-0.029243	0.763168	0.988166
PG4434	O88622	PARG_MOUSE Poly(ADP-ribose) glycohydrolase OS=Mus musculus GN=Parg PE=1 SV=2	17.3954	17.3309	17.4557	17.7975	17.5585	17.4772	17.2405	17.4215	17.4636	17.7889	-0.0292312	0.814163	0.988378
PG2402	Q8VEG6	CNO6L_MOUSE CCR4-NOT transcription complex subunit 6-like OS=Mus musculus GN=Cnot6l PE=1 SV=2	17.1914	16.9395	17.162	17.4378	17.3385	17.0874	17.1558	17.0004	17.2377	17.4429	-0.0289884	0.804948	0.991476
PG6863	Q3UZI3	Q3UZI3_MOUSE Putative uncharacterized protein OS=Mus musculus GN=Snd1 PE=2 SV=1	24.3684	24.3349	24.116	24.2538	24.4031	24.378	24.1066	24.1925	24.2701	24.3842	-0.0289703	0.705911	0.980589
PG1611	Q9CZU4	ERAL1_MOUSE GTPase Era; mitochondrial OS=Mus musculus GN=Eral1 PE=2 SV=1	17.2247	17.1966	17.3578	17.3004	17.5347	17.2481	17.2926	17.149	17.3397	17.4402	-0.0289174	0.717287	0.979181
PG9168	Q9CR09	UFC1_MOUSE Ubiquitin-fold modifier-conjugating enzyme 1 OS=Mus musculus GN=Ufc1 PE=1 SV=1	20.1642	19.8502	20.042	20.1492	20.166	20.0752	19.9434	20.1165	20.0341	20.0579	-0.0288704	0.678276	0.978505
PG3878	P58044	IDI1_MOUSE Isopentenyl-diphosphate Delta-isomerase 1 OS=Mus musculus GN=Idi1 PE=1 SV=1	21.1955	21.2608	21.2094	21.27	21.2338	21.3201	21.255	21.0751	21.2258	21.1493	-0.0288511	0.538192	0.942672
PG9372	Q9R1Z8	VINEX_MOUSE Vinexin OS=Mus musculus GN=Sorbs3 PE=1 SV=1	20.1221	19.9867	20.1853	20.7789	20.261	20.1025	20.1569	20.1639	20.2125	20.5544	-0.0287577	0.860141	0.989758
PG7144	A0A0R4J0G4	A0A0R4J0G4_MOUSE Ran-binding protein 10 OS=Mus musculus GN=Ranbp10 PE=1 SV=1	18.6136	18.514	18.7608	18.5996	18.8374	18.4901	18.7252	18.769	18.6214	18.576	-0.0287483	0.719475	0.979253
PG1515	O88327	CTNL1_MOUSE Alpha-catulin OS=Mus musculus GN=Ctnnal1 PE=1 SV=1	18.0318	17.878	18.0894	18.2611	18.1809	17.9672	18.0104	18.0704	18.0306	18.2192	-0.0286687	0.724406	0.980942
PG3450	Q9Z0E6	GBP2_MOUSE Guanylate-binding protein 1 OS=Mus musculus GN=Gbp2 PE=1 SV=1	17.7044	17.5514	17.7444	17.8383	17.4964	17.6889	17.7274	17.598	17.6239	17.5534	-0.0286266	0.694388	0.978844
PG2339	Q8BQS7	Q8BQS7_MOUSE Putative uncharacterized protein OS=Mus musculus GN=Commd7 PE=2 SV=1	16.3312	16.178	16.464	16.5436	16.5815	16.2777	16.3557	16.2559	16.4221	16.6438	-0.0286007	0.78571	0.988497
PG2165	Q04857	CO6A1_MOUSE Collagen alpha-1(VI) chain OS=Mus musculus GN=Col6a1 PE=1 SV=1	23.7571	23.4782	23.7168	23.8994	23.2897	23.2268	23.737	23.4864	23.4574	24.0908	-0.0285597	0.879627	0.991865
PG3964	Q9D892	ITPA_MOUSE Inosine triphosphate pyrophosphatase OS=Mus musculus GN=Itpa PE=1 SV=2	21.6367	21.4894	21.7503	21.7871	21.7353	21.617	21.5871	21.5581	21.7302	21.7641	-0.0284788	0.683376	0.978877
PG10357	B1ART2	B1ART2_MOUSE Protein Vps13d OS=Mus musculus GN=Vps13d PE=1 SV=2	19.4267	19.2289	19.4409	20.1829	19.5579	19.3433	19.5931	19.3208	19.5694	19.8688	-0.0284126	0.885286	0.992268
PG2076	Q9D3B1	HACD2_MOUSE Very-long-chain (3R)-3-hydroxyacyl-CoA dehydratase 2 OS=Mus musculus GN=Hacd2 PE=1 SV=1	20.7421	20.4935	20.4856	20.5217	20.6036	20.82	19.9763	20.4238	20.686	20.7989	-0.0282825	0.868102	0.98946
PG1895	Q56A08	GPKOW_MOUSE G patch domain and KOW motifs-containing protein OS=Mus musculus GN=Gpkow PE=1 SV=2	18.0258	17.9128	18.1286	18.0668	18.201	18.1081	17.924	17.938	18.0696	18.1539	-0.0282486	0.684048	0.978456
PG3181	Q9R059	FHL3_MOUSE Four and a half LIM domains protein 3 OS=Mus musculus GN=Fhl3 PE=1 SV=2	19.8848	19.7851	20.0058	19.8853	19.975	19.7795	19.9201	19.7577	20.0235	19.9144	-0.0281463	0.665451	0.974753
PG3131	A0A0R4J0I0	A0A0R4J0I0_MOUSE ETS domain-containing transcription factor ERF OS=Mus musculus GN=Erf PE=1 SV=1	16.9876	16.9318	17.1661	17.1506	17.1745	16.9439	17.0239	16.9271	17.1351	17.2399	-0.0281455	0.727989	0.980282
PG2384	E9Q284	E9Q284_MOUSE Coilin OS=Mus musculus GN=Coil PE=1 SV=1	17.7012	17.5351	17.7889	17.6858	17.8933	17.5565	17.706	17.6294	17.7217	17.8509	-0.0279622	0.72644	0.980549
PG11913	E9Q166	E9Q166_MOUSE Protein Atad2b OS=Mus musculus GN=Atad2b PE=1 SV=1	17.4393	17.293	17.4993	17.5581	17.6494	17.3707	17.4128	17.2742	17.5622	17.681	-0.0276378	0.775454	0.99013
PG4926	Q6ZPT1	KLHL9_MOUSE Kelch-like protein 9 OS=Mus musculus GN=Klhl9 PE=2 SV=2	17.846	17.8029	17.878	17.8383	18.0491	17.8652	17.8839	17.647	17.859	18.0212	-0.0275956	0.718563	0.978535
PG2347	Q91WE4	CR032_MOUSE UPF0729 protein C18orf32 homolog OS=Mus musculus PE=3 SV=1	17.7632	17.7008	17.8041	17.8087	17.9358	17.7285	17.8108	17.5015	17.8835	17.9507	-0.0275386	0.759084	0.987437
PG3934	Q61738	ITA7_MOUSE Integrin alpha-7 OS=Mus musculus GN=Itga7 PE=1 SV=3	19.2088	18.9206	19.0506	19.1024	19.2169	19.0073	19.0414	19.0046	19.0763	19.2332	-0.0273094	0.703494	0.980205
PG6499	P62962	PROF1_MOUSE Profilin-1 OS=Mus musculus GN=Pfn1 PE=1 SV=2	24.1555	24.359	24.1051	24.1288	24.2293	24.0605	23.9398	24.3162	24.2992	24.2257	-0.0272605	0.759611	0.987609
PG8493	A8CA96	A8CA96_MOUSE Tissue-specific transcription factor S-II OS=Mus musculus GN=Tcea3 PE=2 SV=1	17.0376	16.9215	17.0713	17.1612	17.1262	16.9392	17.0209	16.9707	17.101	17.1504	-0.0270938	0.648652	0.968099
PG9733	Q8R1N0	ZN830_MOUSE Zinc finger protein 830 OS=Mus musculus GN=Znf830 PE=1 SV=1	17.8107	17.8034	17.9315	17.8823	18.0178	17.7585	17.9538	17.8466	17.9015	17.8498	-0.0270845	0.613088	0.960081
PG1436	P47757	CAPZB_MOUSE F-actin-capping protein subunit beta OS=Mus musculus GN=Capzb PE=1 SV=3	19.4853	19.3521	19.6288	19.6085	19.7995	19.4997	19.3798	19.5762	19.6809	19.6025	-0.0270348	0.773018	0.990521
PG6738	Q9CXG2	Q9CXG2_MOUSE Putative uncharacterized protein OS=Mus musculus GN=Rab22a PE=2 SV=1	17.3513	17.2954	17.477	17.7067	17.6509	17.3647	17.4043	17.3516	17.5011	17.7247	-0.0269651	0.805814	0.991821
PG8621	Q9ES03	TBX20_MOUSE T-box transcription factor TBX20 OS=Mus musculus GN=Tbx20 PE=2 SV=3	18.716	18.5618	18.834	18.8139	18.919	18.6917	18.6709	18.6195	18.8363	18.892	-0.0268561	0.746193	0.984861
PG7560	Q9CYX7	RRP15_MOUSE RRP15-like protein OS=Mus musculus GN=Rrp15 PE=1 SV=2	18.0994	17.9439	18.1421	18.4647	18.2943	18.1444	18.1029	18.0319	18.1191	18.4127	-0.026696	0.81466	0.988738
PG462	Q8N9S3	AHSA2_MOUSE Activator of 90 kDa heat shock protein ATPase homolog 2 OS=Mus musculus GN=Ahsa2 PE=1 SV=2	19.5272	19.3503	19.5642	19.5341	19.6652	19.3904	19.5488	19.3984	19.5771	19.5934	-0.0265866	0.703924	0.979984
PG914	Q8BGS2	BOLA2_MOUSE BolA-like protein 2 OS=Mus musculus GN=Bola2 PE=1 SV=1	18.891	18.7078	18.9245	19.0308	19.0077	18.8104	18.7941	18.757	18.965	19.1024	-0.0265747	0.766356	0.9885
PG2348	Q9DBL7	COASY_MOUSE Bifunctional coenzyme A synthase OS=Mus musculus GN=Coasy PE=1 SV=2	18.3981	18.4966	18.5589	18.6763	18.7492	18.4665	18.4909	18.4348	18.5231	18.8312	-0.0265093	0.788059	0.989723
PG6713	B2RX13	B2RX13_MOUSE Peroxidasin homolog (Drosophila) OS=Mus musculus GN=Pxdn PE=2 SV=1	22.5569	22.6794	22.6974	22.6876	22.87	22.5346	22.6471	22.7267	22.6918	22.7586	-0.0264771	0.687083	0.978908
PG5472	Q6NZR2	MSD2_MOUSE Myb/SANT-like DNA-binding domain-containing protein 2 OS=Mus musculus GN=Msantd2 PE=1 SV=1	17.2476	17.219	17.3822	17.3625	17.4904	17.2309	17.3551	17.2387	17.287	17.4579	-0.0264398	0.693638	0.979428
PG11883	E9PYH0	E9PYH0_MOUSE Versican core protein OS=Mus musculus GN=Vcan PE=1 SV=1	16.8572	16.7654	16.8759	16.9663	16.9484	16.8144	17.0544	16.6511	16.8929	16.8686	-0.0263784	0.7317	0.980846
PG567	Q8BXL7	ARFRP_MOUSE ADP-ribosylation factor-related protein 1 OS=Mus musculus GN=Arfrp1 PE=1 SV=2	16.0142	15.912	16.1379	16.0741	16.2303	15.9358	15.9704	16.0468	16.1011	16.1829	-0.0262919	0.716921	0.979202
PG3354	Q8BTM8	FLNA_MOUSE Filamin-A OS=Mus musculus GN=Flna PE=1 SV=5	25.1281	24.9961	25.0155	25.204	25.0501	24.8993	25.209	24.9324	25.0247	25.197	-0.0262504	0.736809	0.981953
PG2577	Q9D735	CS043_MOUSE Uncharacterized protein C19orf43 homolog OS=Mus musculus PE=1 SV=1	20.6445	20.6442	20.6724	20.8444	20.6442	20.6929	20.6937	20.6393	20.673	20.6201	-0.0261553	0.547961	0.941837
PG3733	Q8C338	Q8C338_MOUSE Isocitrate dehydrogenase [NADP] OS=Mus musculus GN=Idh1 PE=2 SV=1	23.701	23.8167	23.3095	23.7463	23.6559	23.8261	23.4445	23.7311	23.3848	23.7128	-0.0260315	0.838332	0.988749
PG3963	Q8BJD1	ITIH5_MOUSE Inter-alpha-trypsin inhibitor heavy chain H5 OS=Mus musculus GN=Itih5 PE=1 SV=1	17.316	17.1726	17.3723	17.4804	17.6017	17.2742	17.3344	17.2836	17.3446	17.5763	-0.0259883	0.783256	0.989104
PG3325	Q8BJL1	FBX30_MOUSE F-box only protein 30 OS=Mus musculus GN=Fbxo30 PE=1 SV=2	17.0932	16.991	17.1523	17.2273	17.3391	16.9581	17.1266	17.0543	17.2397	17.2948	-0.0258726	0.768271	0.989709
PG2546	Q62018	CTR9_MOUSE RNA polymerase-associated protein CTR9 homolog OS=Mus musculus GN=Ctr9 PE=1 SV=2	18.4334	18.3308	18.542	18.7243	18.6503	18.4124	18.4906	18.411	18.5131	18.7247	-0.0258159	0.784714	0.98847
PG191	Q9Z1Q2	ABHGA_MOUSE Protein ABHD16A OS=Mus musculus GN=Abhd16a PE=1 SV=3	19.9402	19.821	19.9946	19.9847	20.1878	19.9088	19.9711	19.7811	20.0006	20.138	-0.0257501	0.764637	0.988803
PG3787	P35385	HSPB7_MOUSE Heat shock protein beta-7 OS=Mus musculus GN=Hspb7 PE=1 SV=3	22.2098	22.1611	22.2692	22.227	22.3324	22.1682	22.2071	22.2057	22.243	22.2474	-0.0256103	0.450816	0.901105
PG531	Q99NH0	ANR17_MOUSE Ankyrin repeat domain-containing protein 17 OS=Mus musculus GN=Ankrd17 PE=1 SV=2	20.1288	20.0339	20.1616	20.2282	20.3598	20.0951	20.1607	20.112	20.17	20.2474	-0.0254577	0.684862	0.978243
PG88	Q3U8L9	Q3U8L9_MOUSE Putative uncharacterized protein OS=Mus musculus GN=Abtb2 PE=2 SV=1	16.4109	16.2652	16.4422	16.6282	16.6871	16.3795	16.3794	16.4595	16.4491	16.6391	-0.0254367	0.784729	0.988245
PG7345	E9Q555	RN213_MOUSE E3 ubiquitin-protein ligase RNF213 OS=Mus musculus GN=Rnf213 PE=1 SV=2	20.6773	20.6874	20.7707	20.7751	20.8546	20.718	20.7384	20.6131	20.7316	20.8371	-0.0253692	0.612963	0.960491
PG1939	Q8VEB1	GRK5_MOUSE G protein-coupled receptor kinase 5 OS=Mus musculus GN=Grk5 PE=1 SV=2	15.8505	15.769	16.1558	16.3135	16.1378	15.8978	15.9709	15.7718	16.1087	16.3509	-0.0253356	0.862825	0.990142
PG7955	P97443	SMYD1_MOUSE Histone-lysine N-methyltransferase Smyd1 OS=Mus musculus GN=Smyd1 PE=1 SV=3	22.5355	22.5488	22.6547	22.6175	22.7605	22.4723	22.5658	22.6266	22.6593	22.6673	-0.0251112	0.657023	0.969998
PG2800	Q80TN4	DJC16_MOUSE DnaJ homolog subfamily C member 16 OS=Mus musculus GN=Dnajc16 PE=1 SV=2	16.2546	16.2841	16.4676	16.4697	16.5021	16.2533	16.3888	16.2894	16.3696	16.5517	-0.0250859	0.741368	0.984661
PG7763	Q8VHC3	SELM_MOUSE Selenoprotein M OS=Mus musculus GN=Selm PE=1 SV=3	17.5101	17.4351	17.6571	17.5858	17.7193	17.5238	17.4589	17.6296	17.488	17.6818	-0.0250563	0.714794	0.980276
PG3698	Q9D8V0-4	HM13_MOUSE Isoform 4 of Minor histocompatibility antigen H13 OS=Mus musculus GN=Hm13	19.0522	18.9845	19.2325	19.1465	19.3047	19.0182	19.1942	18.7716	19.257	19.3544	-0.0249965	0.83752	0.989179
PG4488	I3ITR1	I3ITR1_MOUSE MCG50313 OS=Mus musculus GN=AK157302 PE=4 SV=1	20.6119	20.6155	20.6594	20.6907	20.767	20.6424	20.6175	20.6104	20.6724	20.6775	-0.0248446	0.455115	0.904333
PG8502	Q6P203	Q6P203_MOUSE Transcription factor EB OS=Mus musculus GN=Tfeb PE=2 SV=1	18.5849	18.5628	18.6392	18.8192	18.8969	18.6553	18.6355	18.6596	18.7058	18.7228	-0.0248113	0.72699	0.981026
PG4963	Q3U3R4-2	LMF1_MOUSE Isoform 2 of Lipase maturation factor 1 OS=Mus musculus GN=Lmf1	17.8137	17.8687	17.9314	17.6557	17.9454	17.7351	17.7557	17.9982	17.8298	17.7721	-0.0248105	0.735229	0.98297
PG253	A0A140LJJ5	A0A140LJJ5_MOUSE A-kinase anchor protein 13 OS=Mus musculus GN=Akap13 PE=1 SV=1	20.3549	20.2597	20.4088	20.3506	20.4352	20.3143	20.3162	20.2855	20.373	20.3963	-0.0248054	0.515636	0.932583
PG565	Q8BSL7	ARF2_MOUSE ADP-ribosylation factor 2 OS=Mus musculus GN=Arf2 PE=1 SV=2	21.3927	21.3783	21.4933	21.4357	21.5506	21.2796	21.3666	21.4944	21.4035	21.5825	-0.0247936	0.696687	0.979892
PG4015	E9PUA3	E9PUA3_MOUSE IQ motif and SEC7 domain-containing protein 1 OS=Mus musculus GN=Iqsec1 PE=1 SV=1	17.6532	17.5256	17.8389	17.8373	17.8172	17.6665	17.7117	17.6229	17.7269	17.8203	-0.0247592	0.735839	0.982737
PG1215	P15089	CBPA3_MOUSE Mast cell carboxypeptidase A OS=Mus musculus GN=Cpa3 PE=2 SV=1	19.8241	19.6081	20.003	20.6004	20.081	19.6941	19.911	19.8949	19.9546	20.5383	-0.0247323	0.912592	0.994856
PG10616	B9EJ80	B9EJ80_MOUSE PDZ domain containing 8 OS=Mus musculus GN=Pdzd8 PE=1 SV=1	17.3548	17.2574	17.496	17.4259	17.6154	17.3095	17.4202	17.2035	17.4323	17.6608	-0.0246484	0.806892	0.991452
PG2574	Q80W49-2	CRBG3_MOUSE Isoform 2 of Beta/gamma crystallin domain-containing protein 3 OS=Mus musculus GN=Crybg3	18.4873	18.2274	18.5644	18.5967	18.6065	18.4398	18.5086	18.1981	18.4978	18.7153	-0.0245085	0.82733	0.990799
PG3010	Q99J47	DRS7B_MOUSE Dehydrogenase/reductase SDR family member 7B OS=Mus musculus GN=Dhrs7b PE=1 SV=1	19.0222	18.9259	18.9937	18.9385	19.2266	18.974	18.9674	18.9271	19.0626	19.0535	-0.0244945	0.695126	0.978798
PG899	Q8C847	Q8C847_MOUSE Beta-galactosidase OS=Mus musculus PE=2 SV=1	19.2662	19.1398	19.3678	19.3667	19.5153	19.1918	19.3024	19.199	19.3562	19.4843	-0.0243894	0.775052	0.989863
PG705	Q99J83	ATG5_MOUSE Autophagy protein 5 OS=Mus musculus GN=Atg5 PE=1 SV=1	17.5942	17.4536	17.6747	17.6409	17.7625	17.4965	17.5408	17.6031	17.6036	17.76	-0.024385	0.728152	0.97998
PG7024	Q91YE7	RBM5_MOUSE RNA-binding protein 5 OS=Mus musculus GN=Rbm5 PE=1 SV=1	17.0511	16.9814	17.0611	17.1363	17.3019	17.0299	17.1479	16.9219	17.1199	17.1907	-0.0243082	0.746786	0.984877
PG13462	Q3TXJ4	Q3TXJ4_MOUSE Putative uncharacterized protein OS=Mus musculus GN=Sar1a PE=2 SV=1	21.1224	21.0708	20.7281	21.2547	21.279	21.0884	21.024	20.9088	21.0219	21.2905	-0.0242731	0.841057	0.988963
PG9158	Q02053	UBA1_MOUSE Ubiquitin-like modifier-activating enzyme 1 OS=Mus musculus GN=Uba1 PE=1 SV=1	24.7321	24.8147	24.7442	24.7778	24.7512	24.6279	24.5681	24.8965	24.8379	24.7688	-0.0241309	0.715	0.980282
PG11290	E9Q9C7	E9Q9C7_MOUSE Actin-binding LIM protein 1 OS=Mus musculus GN=Ablim1 PE=1 SV=1	17.2859	17.2276	17.3862	17.5021	17.4553	17.0879	17.2876	17.4692	17.3316	17.5602	-0.0241238	0.80755	0.991299
PG4600	A0A0R4J2B2	A0A0R4J2B2_MOUSE BTB/POZ domain-containing protein KCTD12 OS=Mus musculus GN=Kctd12 PE=1 SV=1	20.1847	20.0984	20.2964	20.3799	20.3878	20.1856	20.338	19.9722	20.2717	20.4597	-0.0240152	0.814802	0.987963
PG3172	Q6PDI6	FA63B_MOUSE Ubiquitin carboxyl-terminal hydrolase MINDY-2 OS=Mus musculus GN=Fam63b PE=1 SV=1	18.0226	17.7538	17.9355	17.926	17.9987	17.8734	17.8746	17.8051	17.9918	17.9726	-0.0237911	0.694715	0.978759
PG7240	Q6Y5D8	RHG10_MOUSE Rho GTPase-activating protein 10 OS=Mus musculus GN=Arhgap10 PE=1 SV=2	17.1014	16.9749	17.1508	17.4651	17.4171	17.1237	17.0095	17.1853	17.2669	17.4052	-0.0237646	0.842106	0.989497
PG1708	Q3TLP5	ECHD2_MOUSE Enoyl-CoA hydratase domain-containing protein 2; mitochondrial OS=Mus musculus GN=Echdc2 PE=1 SV=2	16.4132	16.3125	16.5726	16.9458	16.757	16.5031	16.4889	16.5566	16.4636	16.8705	-0.0236873	0.866978	0.989741
PG361	Q9D1A0	AAED1_MOUSE Thioredoxin-like protein AAED1 OS=Mus musculus GN=Aaed1 PE=2 SV=1	16.6518	16.6121	16.8486	16.8033	16.9114	16.5741	16.6724	16.8176	16.8321	16.8126	-0.0236853	0.765667	0.989124
PG8108	Q9DBE9	SPB1_MOUSE pre-rRNA processing protein FTSJ3 OS=Mus musculus GN=Ftsj3 PE=1 SV=1	17.8919	17.8082	17.9318	18.1489	18.1438	17.898	17.9555	17.8789	17.9595	18.1143	-0.0236811	0.775671	0.990157
PG9422	Q3V3A4	Q3V3A4_MOUSE Putative uncharacterized protein OS=Mus musculus GN=Vps52 PE=2 SV=1	17.9995	17.7646	18.0344	18.0093	18.1633	17.9371	17.9718	17.8792	17.9829	18.0822	-0.0235846	0.753444	0.985936
PG1782	A0A0N4SW28	A0A0N4SW28_MOUSE Guanine nucleotide-binding protein subunit gamma OS=Mus musculus GN=Gng12 PE=1 SV=1	16.2857	15.9422	16.0992	16.2306	16.2376	15.9398	16.2112	15.9162	16.2798	16.3305	-0.023573	0.831109	0.98923
PG12709	G3X8T9	G3X8T9_MOUSE Serine (Or cysteine) peptidase inhibitor; clade A; member 3N; isoform CRA_a OS=Mus musculus GN=Serpina3n PE=1 SV=1	18.5575	18.4871	18.7443	18.8973	18.8918	18.5436	18.6709	18.5703	18.7108	18.9658	-0.0232904	0.841637	0.989413
PG740	A0A0A0MQN4	A0A0A0MQN4_MOUSE Ubiquitin-like modifier-activating enzyme ATG7 OS=Mus musculus GN=Atg7 PE=1 SV=1	17.3457	17.2316	17.5445	17.5042	17.5976	17.3705	17.3288	17.3156	17.456	17.6363	-0.0232662	0.802429	0.991759
PG7020	Q8C266	Q8C266_MOUSE Ras-related protein Rab-5C OS=Mus musculus GN=Rab5c PE=1 SV=1	21.3422	21.2014	21.3699	21.3489	21.341	21.2743	21.3077	21.247	21.3516	21.3067	-0.0232183	0.525923	0.939078
PG84	Q8K268	ABCF3_MOUSE ATP-binding cassette sub-family F member 3 OS=Mus musculus GN=Abcf3 PE=1 SV=1	18.6751	18.6573	18.7852	18.8776	18.9234	18.6746	18.7465	18.6332	18.7868	18.9616	-0.023194	0.773172	0.99022
PG3475	Q9QUH0	GLRX1_MOUSE Glutaredoxin-1 OS=Mus musculus GN=Glrx PE=1 SV=3	19.905	19.7479	19.9567	20.0246	20.0035	19.8735	19.8066	19.8365	19.9342	20.0713	-0.0231034	0.743077	0.983567
PG19455	Q8BP21	Q8BP21_MOUSE Putative uncharacterized protein OS=Mus musculus GN=Cdk4 PE=2 SV=1	17.9795	17.8366	18.0164	18.0051	18.13	17.9603	17.9088	17.8759	18.0102	18.0969	-0.023087	0.715088	0.980151
PG474	Q3UTR7	Q3UTR7_MOUSE Angiotensinogen OS=Mus musculus GN=Agt PE=1 SV=1	18.8987	18.6876	18.9708	19.3274	18.962	18.8775	18.8793	18.8955	18.9574	19.1214	-0.0230578	0.843358	0.990053
PG1431	Q924Z4	CERS2_MOUSE Ceramide synthase 2 OS=Mus musculus GN=Cers2 PE=1 SV=1	19.9149	19.7582	19.885	19.9843	20.046	19.8313	19.8884	19.8129	19.8985	20.0421	-0.0230449	0.724875	0.980523
PG3236	Q3V3W7	Q3V3W7_MOUSE Putative uncharacterized protein OS=Mus musculus GN=F13a1 PE=2 SV=1	20.525	20.2805	20.6908	21.0091	20.6368	20.4174	20.7536	20.4272	20.5092	20.9196	-0.0230192	0.885285	0.992482
PG5111	Q80XT6	Q80XT6_MOUSE Lpin1 protein OS=Mus musculus GN=Lpin1 PE=2 SV=1	16.7441	16.4756	16.651	16.8691	16.845	16.7071	16.6346	16.654	16.6199	16.8541	-0.0230105	0.789725	0.990338
PG10885	A0A140LIZ7	A0A140LIZ7_MOUSE NHS-like protein 1 OS=Mus musculus GN=Nhsl1 PE=1 SV=1	19.6165	19.4196	19.5999	19.4761	19.5929	19.4353	19.5765	19.4346	19.5232	19.6206	-0.0229782	0.68235	0.979074
PG9101	Q9CQ79	TXND9_MOUSE Thioredoxin domain-containing protein 9 OS=Mus musculus GN=Txndc9 PE=1 SV=1	19.5547	19.4913	19.5097	19.7152	19.6732	19.699	19.6655	19.4177	19.4904	19.557	-0.0228579	0.749209	0.985502
PG5050	P62311	LSM3_MOUSE U6 snRNA-associated Sm-like protein LSm3 OS=Mus musculus GN=Lsm3 PE=1 SV=2	17.4091	17.6397	17.7156	18.221	17.7962	17.5735	17.5362	17.675	17.7954	18.0873	-0.0228538	0.893812	0.992145
PG1848	E9PXW9	E9PXW9_MOUSE Transcription factor GATA-4 OS=Mus musculus GN=Gata4 PE=1 SV=1	17.9009	17.8855	18.0048	18.0602	18.1935	17.8679	17.9242	17.919	18.0605	18.1593	-0.0227747	0.777523	0.990513
PG9660	Q9CU65	ZMYM2_MOUSE Zinc finger MYM-type protein 2 OS=Mus musculus GN=Zmym2 PE=1 SV=3	17.5044	17.3415	17.5573	17.3102	17.6384	17.5233	17.4729	17.2872	17.4427	17.5118	-0.0227741	0.772039	0.990522
PG7156	Q9EPU0	RENT1_MOUSE Regulator of nonsense transcripts 1 OS=Mus musculus GN=Upf1 PE=1 SV=2	22.254	22.1744	22.29	22.2372	22.434	22.2466	22.2422	22.2948	22.2142	22.2787	-0.0226316	0.632711	0.96046
PG8827	Q9D938	TM160_MOUSE Transmembrane protein 160 OS=Mus musculus GN=Tmem160 PE=2 SV=1	17.7312	17.7939	17.8104	17.7661	18.0032	18.2031	17.5796	17.5338	17.7494	17.9261	-0.0225774	0.867881	0.989658
PG11152	E9Q969	E9Q969_MOUSE Cytoplasmic polyadenylation element-binding protein 2 OS=Mus musculus GN=Cpeb2 PE=1 SV=2	17.3917	17.3442	17.3851	17.3107	17.5645	17.2989	17.4075	17.1593	17.3846	17.634	-0.0223504	0.808383	0.991115
PG3899	Q9DBZ1-2	IKIP_MOUSE Isoform 2 of Inhibitor of nuclear factor kappa-B kinase-interacting protein OS=Mus musculus GN=Ikbip	17.8449	17.6165	17.9226	17.8512	17.9275	17.8496	17.8964	17.6302	17.7862	17.8887	-0.0223249	0.773463	0.989342
PG8438	Q5SPX8	Q5SPX8_MOUSE TBC1 domain family member 10A OS=Mus musculus GN=Tbc1d10a PE=1 SV=1	16.2263	16.2155	16.3944	16.3852	16.5043	16.2413	16.2665	16.2441	16.333	16.5297	-0.0222487	0.780576	0.989181
PG1977	Q8C5Q4	GRSF1_MOUSE G-rich sequence factor 1 OS=Mus musculus GN=Grsf1 PE=1 SV=2	20.3787	20.326	20.5761	20.6072	20.7378	20.419	20.4786	20.463	20.5244	20.6295	-0.0222472	0.797989	0.992337
PG11974	J3KMM1	J3KMM1_MOUSE Ubiquitin carboxyl-terminal hydrolase 19 OS=Mus musculus GN=Usp19 PE=1 SV=1	19.7394	19.5305	19.7236	19.8056	19.7597	19.64	19.6397	19.6644	19.6934	19.8102	-0.0222118	0.707046	0.981629
PG4267	Q8R2U6	NUDT4_MOUSE Diphosphoinositol polyphosphate phosphohydrolase 2 OS=Mus musculus GN=Nudt4 PE=1 SV=1	20.6058	20.4376	20.6492	20.6553	20.5655	20.6123	20.5665	20.4398	20.6033	20.5807	-0.0221827	0.672383	0.976975
PG1542	Q9D0M3	CY1_MOUSE Cytochrome c1; heme protein; mitochondrial OS=Mus musculus GN=Cyc1 PE=1 SV=1	23.3836	23.9197	23.6478	23.6748	23.324	23.2611	23.508	23.8653	23.9485	23.2564	-0.0221418	0.906036	0.993494
PG1198	Q78PG9	CCD25_MOUSE Coiled-coil domain-containing protein 25 OS=Mus musculus GN=Ccdc25 PE=1 SV=1	19.1559	19.1503	19.2651	19.3507	19.4053	19.1119	19.2939	19.1305	19.3047	19.3756	-0.0221117	0.769012	0.989653
PG613	Q4LDD4	ARAP1_MOUSE Arf-GAP with Rho-GAP domain; ANK repeat and PH domain-containing protein 1 OS=Mus musculus GN=Arap1 PE=1 SV=2	18.4983	18.4136	18.6092	18.5931	18.4948	18.4194	18.5508	18.5287	18.4617	18.5389	-0.0219246	0.631096	0.960899
PG9002	P63280	UBC9_MOUSE SUMO-conjugating enzyme UBC9 OS=Mus musculus GN=Ube2i PE=1 SV=1	20.2651	20.1488	20.3509	20.332	20.3293	20.2548	20.1005	20.3452	20.2856	20.3307	-0.0218651	0.71301	0.979947
PG7786	Q9Z1F9	SAE2_MOUSE SUMO-activating enzyme subunit 2 OS=Mus musculus GN=Uba2 PE=1 SV=1	22.5317	22.6308	22.8022	22.5739	22.5718	22.6063	22.5789	22.7429	22.4117	22.6612	-0.0218344	0.771495	0.990074
PG4852	A0A0F6AIX5	A0A0F6AIX5_MOUSE Lipid droplet-associated hydrolase OS=Mus musculus GN=Ldah PE=1 SV=1	17.9125	17.9453	18.1188	18.1074	18.2383	17.9359	18.0129	18.021	18.1098	18.1338	-0.0217628	0.76368	0.988325
PG4820	Q564G0	Q564G0_MOUSE Guanylate kinase OS=Mus musculus GN=Guk1 PE=1 SV=1	18.7695	18.6959	18.8251	18.7995	18.7572	18.664	18.721	18.8517	18.7762	18.7256	-0.0217537	0.585959	0.95302
PG2016	Q8BY71	HAT1_MOUSE Histone acetyltransferase type B catalytic subunit OS=Mus musculus GN=Hat1 PE=1 SV=1	18.6808	18.7348	18.8373	18.8379	18.9096	18.7231	18.7359	18.7607	18.8128	18.8597	-0.0216621	0.664447	0.974406
PG1982	Q8K013	GTPBA_MOUSE GTP-binding protein 10 OS=Mus musculus GN=Gtpbp10 PE=2 SV=1	18.7296	18.6557	18.7463	18.9541	18.8885	18.7681	18.7169	18.642	18.7834	18.9558	-0.0216097	0.781938	0.989167
PG50	Q3U5I9	Q3U5I9_MOUSE Putative uncharacterized protein OS=Mus musculus GN=Prkab1 PE=2 SV=1	17.1295	17.1737	17.307	17.4853	17.381	17.0684	17.2134	17.4101	17.3111	17.3657	-0.0215566	0.815691	0.987626
PG9805	J3QN89	J3QN89_MOUSE Protein Aamp OS=Mus musculus GN=Aamp PE=1 SV=1	20.3836	20.3632	20.4144	20.4747	20.5463	20.4425	20.4582	20.3864	20.3936	20.3941	-0.0215012	0.571187	0.950723
PG1367	Q61129	CFAI_MOUSE Complement factor I OS=Mus musculus GN=Cfi PE=1 SV=3	19.8288	19.7077	19.8382	20.2183	20.0104	19.9019	19.856	19.7314	19.8942	20.1125	-0.0214654	0.847247	0.990256
PG6219	Q9ESW8	PGPI_MOUSE Pyroglutamyl-peptidase 1 OS=Mus musculus GN=Pgpep1 PE=1 SV=1	16.3251	16.2589	16.5031	16.6007	16.7323	16.3161	16.3689	16.3773	16.4681	16.7825	-0.0214541	0.863346	0.989844
PG5608	Q9DB82	Q9DB82_MOUSE N-acetyltransferase 5 (ARD1 homolog; S. cerevisiae); isoform CRA_a OS=Mus musculus GN=Naa20 PE=1 SV=1	19.3009	19.2063	19.4145	19.4488	19.6373	19.2404	19.3609	19.3019	19.3867	19.6106	-0.0214516	0.829267	0.989603
PG4602	F6YRW4	F6YRW4_MOUSE F-box and leucine-rich repeat protein 11 OS=Mus musculus GN=Kdm2a PE=1 SV=2	16.5083	16.5022	16.5975	16.8146	16.7903	16.5294	16.6149	16.5387	16.6265	16.7966	-0.0213619	0.802982	0.991468
PG5497	Q8VCM5	MUL1_MOUSE Mitochondrial ubiquitin ligase activator of NFKB 1 OS=Mus musculus GN=Mul1 PE=1 SV=2	18.6234	18.5972	18.7326	18.8115	18.9362	18.6276	18.6951	18.6038	18.7649	18.903	-0.0213369	0.802247	0.991769
PG10306	Q9D7A0	Q9D7A0_MOUSE Putative uncharacterized protein OS=Mus musculus GN=Smtn PE=2 SV=1	16.0795	16.1283	16.1017	16.3802	16.3698	15.9957	16.2668	16.1092	16.1198	16.4617	-0.0212787	0.843873	0.989969
PG7136	Q3UGJ5	Q3UGJ5_MOUSE Putative uncharacterized protein OS=Mus musculus GN=Rasa3 PE=2 SV=1	18.5392	18.5341	18.6507	18.7491	18.7467	18.5648	18.573	18.5605	18.6394	18.7759	-0.0212465	0.742693	0.983585
PG868	Q8C7R1	Q8C7R1_MOUSE Putative uncharacterized protein OS=Mus musculus GN=Bace1 PE=2 SV=1	14.931	14.8427	14.9319	14.9586	15.3632	14.9328	14.9984	14.8131	14.9377	15.2399	-0.0211403	0.859455	0.989872
PG6231	Q9D4J7	PHF6_MOUSE PHD finger protein 6 OS=Mus musculus GN=Phf6 PE=1 SV=1	14.8961	14.6516	14.8382	14.6091	14.8293	14.6373	14.7594	14.6895	14.7839	14.8485	-0.021134	0.762	0.988176
PG95	P22599	A1AT2_MOUSE Alpha-1-antitrypsin 1-2 OS=Mus musculus GN=Serpina1b PE=1 SV=2	20.36	20.3926	20.4866	21.7208	20.0821	20.5529	20.3662	20.4366	20.6343	20.947	-0.0210094	0.946504	0.996372
PG1827	Q3UFK8	FRMD8_MOUSE FERM domain-containing protein 8 OS=Mus musculus GN=Frmd8 PE=1 SV=2	17.4964	17.4062	17.6301	18.008	17.6984	17.5422	17.6233	17.5012	17.6214	17.8462	-0.0209639	0.864963	0.989
PG5967	Q99MZ7	PECR_MOUSE Peroxisomal trans-2-enoyl-CoA reductase OS=Mus musculus GN=Pecr PE=1 SV=1	18.4992	18.6331	18.925	18.7534	18.9294	18.6399	18.6878	18.6405	18.8223	18.845	-0.0209351	0.830388	0.989529
PG4806	A2AI87	A2AI87_MOUSE Phosphorylase b kinase regulatory subunit alpha; skeletal muscle isoform OS=Mus musculus GN=Phka1 PE=1 SV=1	17.3504	17.2283	17.4985	17.5332	17.5655	17.2836	17.4082	17.3722	17.4756	17.532	-0.020854	0.79213	0.991873
PG6772	Q8CI94	PYGB_MOUSE Glycogen phosphorylase; brain form OS=Mus musculus GN=Pygb PE=1 SV=3	24.6785	24.819	24.7294	24.593	24.7269	24.6945	24.5944	24.7958	24.571	24.7874	-0.0207744	0.736705	0.982079
PG8751	Q9Z1Y4	TRIP6_MOUSE Thyroid receptor-interacting protein 6 OS=Mus musculus GN=Trip6 PE=1 SV=1	16.944	16.6781	16.7843	17.0506	16.9383	16.8304	16.8323	16.6806	16.9406	17.0076	-0.0207744	0.815617	0.988007
PG9433	Q8BN21	VRK2_MOUSE Serine/threonine-protein kinase VRK2 OS=Mus musculus GN=Vrk2 PE=1 SV=2	17.4034	17.3947	17.5875	17.8276	17.7527	17.6329	17.4814	17.4002	17.528	17.8197	-0.0207249	0.860439	0.989652
PG6795	Q9JJU8	SH3L1_MOUSE SH3 domain-binding glutamic acid-rich-like protein OS=Mus musculus GN=Sh3bgrl PE=1 SV=1	21.4818	21.3786	21.6529	21.6673	21.6765	21.3936	21.6173	21.3322	21.6818	21.7297	-0.0205116	0.841899	0.989494
PG11388	Q5DTP8	Q5DTP8_MOUSE MKIAA4074 protein (Fragment) OS=Mus musculus GN=Sipa1 PE=2 SV=1	16.3045	16.3394	16.4651	16.5278	16.6503	16.2658	16.4891	16.2467	16.5632	16.6211	-0.0202453	0.843686	0.990209
PG132	P63101	1433Z_MOUSE 14-3-3 protein zeta/delta OS=Mus musculus GN=Ywhaz PE=1 SV=1	23.597	23.7503	23.8964	23.6243	23.605	23.6505	23.6437	23.7176	23.6952	23.6651	-0.0201916	0.742037	0.983992
PG808	Q3TV47	Q3TV47_MOUSE Sodium/potassium-transporting ATPase subunit beta OS=Mus musculus GN=Atp1b1 PE=2 SV=1	23.4595	23.5395	23.2475	23.5119	23.6053	23.4891	23.4405	23.4559	23.2201	23.6574	-0.0201642	0.83331	0.99021
PG8099	Q9D3L3	Q9D3L3_MOUSE Synaptosomal-associated protein OS=Mus musculus GN=Snap23 PE=1 SV=1	20.4181	20.3466	20.5469	20.4371	20.5422	20.3498	20.4232	20.345	20.5219	20.5505	-0.0201018	0.735	0.982927
PG4333	A0A0R4J0J0	A0A0R4J0J0_MOUSE Palmdelphin OS=Mus musculus GN=Palmd PE=1 SV=1	18.7315	18.5728	18.7609	18.807	18.8874	18.5936	18.643	18.8341	18.6937	18.8947	-0.0200977	0.80135	0.991633
PG6195	P63330	PP2AA_MOUSE Serine/threonine-protein phosphatase 2A catalytic subunit alpha isoform OS=Mus musculus GN=Ppp2ca PE=1 SV=1	20.6983	20.7335	20.7029	20.5007	20.6476	20.5979	20.5992	20.9367	20.5726	20.4761	-0.0200839	0.826364	0.991526
PG3808	Q6P9N1	HYCCI_MOUSE Hyccin OS=Mus musculus GN=Fam126a PE=1 SV=3	16.0366	16.1065	16.189	16.3596	16.4934	16.1187	16.2062	16.079	16.2243	16.4566	-0.0200531	0.855256	0.990001
PG9127	Q9JKB1	UCHL3_MOUSE Ubiquitin carboxyl-terminal hydrolase isozyme L3 OS=Mus musculus GN=Uchl3 PE=1 SV=2	20.5185	20.436	20.6187	20.6722	20.6871	20.5046	20.5309	20.462	20.6405	20.6951	-0.0198538	0.766933	0.988495
PG9650	Q9DCH6	ZFAN6_MOUSE AN1-type zinc finger protein 6 OS=Mus musculus GN=Zfand6 PE=1 SV=1	19.2898	19.3468	19.3743	19.2837	19.4092	19.3913	19.3029	19.2781	19.3741	19.2581	-0.019853	0.594044	0.954506
PG6337	Q922V4	PLRG1_MOUSE Pleiotropic regulator 1 OS=Mus musculus GN=Plrg1 PE=1 SV=1	20.6676	20.6285	20.8064	20.7526	20.8247	20.6625	20.6588	20.6922	20.743	20.8242	-0.0198355	0.697643	0.979883
PG8476	Q9CY49	Q9CY49_MOUSE Putative uncharacterized protein OS=Mus musculus GN=Tbl2 PE=2 SV=1	18.1988	18.1441	18.3078	18.3812	18.4536	18.1892	18.1852	18.2136	18.2728	18.5262	-0.0197055	0.824002	0.991745
PG4378	Q9DB01	Q9DB01_MOUSE Putative uncharacterized protein OS=Mus musculus GN=Pcbp4 PE=2 SV=1	16.5308	16.4049	16.6729	16.5893	16.8236	16.5572	16.6082	16.4028	16.6133	16.7418	-0.0196332	0.830749	0.989264
PG10072	Q2VEB4	Q2VEB4_MOUSE A-kinase anchoring protein alpha OS=Mus musculus GN=Akap6 PE=2 SV=1	19.7186	19.702	19.8931	19.9427	20.0149	19.7097	19.7673	19.7706	19.8811	20.0444	-0.0196302	0.824708	0.991892
PG12998	Q5SX75	Q5SX75_MOUSE Procollagen-proline; 2-oxoglutarate 4-dioxygenase (Proline 4-hydroxylase); alpha II polypeptide; isoform CRA_f OS=Mus musculus GN=P4ha2 PE=1 SV=1	18.4221	18.1538	18.4056	18.6037	18.3706	18.3271	18.4145	18.274	18.3331	18.5094	-0.0195394	0.819273	0.989591
PG9391	Q920I9	WDR7_MOUSE WD repeat-containing protein 7 OS=Mus musculus GN=Wdr7 PE=1 SV=3	18.4488	18.2598	18.5187	18.6219	18.59	18.3572	18.4164	18.3806	18.5159	18.6721	-0.0193947	0.828099	0.989842
PG9071	Q8C2G3	Q8C2G3_MOUSE Putative uncharacterized protein OS=Mus musculus GN=Ttc4 PE=2 SV=1	18.8759	18.8753	18.9857	18.8898	19.036	18.8943	18.9199	18.7849	18.9842	18.9827	-0.0193547	0.704769	0.980087
PG5632	P70670	NACAM_MOUSE Nascent polypeptide-associated complex subunit alpha; muscle-specific form OS=Mus musculus GN=Naca PE=1 SV=2	25.4992	25.5797	25.3447	25.7072	25.7205	25.5662	25.4748	25.6599	25.3819	25.6726	-0.0191642	0.835017	0.989918
PG6593	Q8BKR5	PPR37_MOUSE Protein phosphatase 1 regulatory subunit 37 OS=Mus musculus GN=Ppp1r37 PE=1 SV=1	16.1918	16.327	16.4944	16.6595	16.6378	16.3434	16.4187	16.2895	16.3863	16.7769	-0.0191547	0.88171	0.992223
PG5926	Q64669	NQO1_MOUSE NAD(P)H dehydrogenase [quinone] 1 OS=Mus musculus GN=Nqo1 PE=1 SV=3	18.0136	17.9391	18.1347	18.2147	18.1771	17.9286	18.0912	18.0259	18.0889	18.249	-0.0191333	0.801297	0.991815
PG721	Q8VCV3	Q8VCV3_MOUSE ADP-ribosylation factor-like 6 OS=Mus musculus GN=Arl6 PE=2 SV=1	19.0874	19.0276	19.2008	19.2042	19.1843	19.1869	19.0525	18.9809	19.1085	19.2797	-0.0191068	0.769124	0.989541
PG9395	P98156	VLDLR_MOUSE Very low-density lipoprotein receptor OS=Mus musculus GN=Vldlr PE=1 SV=1	17.0067	16.886	17.1622	17.2333	17.3382	17.1038	17.071	16.9872	17.0739	17.2952	-0.0190901	0.846321	0.990085
PG9030	Q8C6M1	UBP20_MOUSE Ubiquitin carboxyl-terminal hydrolase 20 OS=Mus musculus GN=Usp20 PE=1 SV=1	14.2232	14.0883	14.0227	14.4438	14.5838	14.0016	14.4378	14.2192	14.2516	14.3563	-0.0190647	0.886398	0.991534
PG3530	Q99PT1	GDIR1_MOUSE Rho GDP-dissociation inhibitor 1 OS=Mus musculus GN=Arhgdia PE=1 SV=3	23.4031	23.43	23.1646	23.3725	23.1247	23.3366	23.2251	23.1522	23.2281	23.4588	-0.0188347	0.826932	0.991259
PG13378	G3UW82	G3UW82_MOUSE MCG140437; isoform CRA_d OS=Mus musculus GN=Myh2 PE=1 SV=1	19.0638	19.167	18.9993	18.9936	18.9911	18.9892	19.0231	19.3063	18.9578	18.8442	-0.0188275	0.827893	0.990064
PG6075	B2KFW6	B2KFW6_MOUSE Polyhomeotic-like 2 (Drosophila) OS=Mus musculus GN=Phc2 PE=4 SV=1	17.4148	17.3412	17.5368	17.4484	17.5784	17.3027	17.4839	17.3739	17.4521	17.613	-0.0187977	0.787818	0.989662
PG2839	Q99LN9	DOHH_MOUSE Deoxyhypusine hydroxylase OS=Mus musculus GN=Dohh PE=1 SV=2	19.4367	19.4357	19.646	19.7433	19.7522	19.4015	19.5019	19.6193	19.6296	19.7681	-0.0186927	0.847327	0.990114
PG15	Q3TXJ7	Q3TXJ7_MOUSE Putative uncharacterized protein OS=Mus musculus GN=Bax PE=2 SV=1	20.0509	20.046	20.173	20.1034	20.138	20.0959	20.0747	20.1319	20.1159	20.0003	-0.0185433	0.596475	0.956604
PG8189	P58404	STRN4_MOUSE Striatin-4 OS=Mus musculus GN=Strn4 PE=1 SV=2	18.9273	18.9025	18.9648	19.1918	19.067	18.9386	18.9395	18.9724	18.9671	19.1432	-0.018527	0.784972	0.988305
PG1400	Q9D6J1	CERS4_MOUSE Ceramide synthase 4 OS=Mus musculus GN=Cers4 PE=1 SV=1	18.1173	18.0112	18.2004	18.2957	18.3313	18.1083	18.1495	18.1049	18.2197	18.2814	-0.0184296	0.792491	0.99135
PG5996	Q6ZWY7	Q6ZWY7_MOUSE Putative uncharacterized protein (Fragment) OS=Mus musculus GN=Pfdn5 PE=2 SV=1	18.6621	18.448	18.76	19.2484	19.1219	18.6278	18.6275	18.6241	19.0445	19.2246	-0.0183973	0.927304	0.99692
PG2842	A0A0R4J091	A0A0R4J091_MOUSE DNA polymerase epsilon subunit 3 OS=Mus musculus GN=Pole3 PE=1 SV=1	18.4365	18.3993	18.6024	18.692	18.6087	18.5205	18.4877	18.4527	18.5739	18.6129	-0.0182681	0.778123	0.990534
PG1189	A0A0R4J046	A0A0R4J046_MOUSE CCAAT/enhancer-binding protein zeta OS=Mus musculus GN=Cebpz PE=1 SV=1	18.7564	18.6877	18.8468	19.183	19.0437	18.7983	18.9104	18.7088	18.8556	19.1536	-0.0181778	0.882001	0.992104
PG6339	Q60953	PML_MOUSE Protein PML OS=Mus musculus GN=Pml PE=1 SV=3	17.176	16.9006	17.2268	17.3678	17.4097	17.1853	17.0195	17.2051	17.2567	17.3242	-0.0180217	0.865765	0.989023
PG3283	Q3TDN2	FAF2_MOUSE FAS-associated factor 2 OS=Mus musculus GN=Faf2 PE=1 SV=2	20.2262	20.058	20.2417	20.296	20.3568	20.1501	20.2392	20.1016	20.2763	20.3224	-0.0178201	0.788995	0.989911
PG9768	F7BJK1	F7BJK1_MOUSE Protein Pcdh1 (Fragment) OS=Mus musculus GN=Pcdh1 PE=1 SV=1	16.6342	16.7786	16.8664	16.9276	17.0176	16.7137	16.7909	16.7064	16.877	17.0475	-0.0177588	0.850187	0.990482
PG5914	Q99P30-2	NUDT7_MOUSE Isoform 2 of Peroxisomal coenzyme A diphosphatase NUDT7 OS=Mus musculus GN=Nudt7	17.9589	17.9179	18.0904	18.0697	18.2633	17.9093	18.0301	17.9377	18.1687	18.1659	-0.0176931	0.833534	0.990019
PG146	A3KFX0	5NT1A_MOUSE Cytosolic 5'-nucleotidase 1A OS=Mus musculus GN=Nt5c1a PE=1 SV=1	18.3358	18.2908	18.4601	18.5638	18.5845	18.2948	18.4593	18.2819	18.4336	18.6774	-0.0176157	0.853979	0.990336
PG8719	Q8BM55	TM214_MOUSE Transmembrane protein 214 OS=Mus musculus GN=Tmem214 PE=1 SV=1	19.0786	18.9516	19.1296	19.1198	19.109	19.1257	19.2009	18.9037	19.036	19.0346	-0.0175471	0.776074	0.989675
PG9238	P62257	UBE2H_MOUSE Ubiquitin-conjugating enzyme E2 H OS=Mus musculus GN=Ube2h PE=1 SV=1	19.4215	19.1627	19.3002	19.5253	19.3838	19.384	19.3609	19.192	19.3335	19.4356	-0.0175144	0.817288	0.989075
PG8937	Q8VC30	TKFC_MOUSE Triokinase/FMN cyclase OS=Mus musculus GN=Tkfc PE=1 SV=1	19.799	19.6376	19.8553	19.8144	19.8309	19.8897	19.6294	19.7517	19.8052	19.7742	-0.0173763	0.769124	0.989294
PG8250	Q3U3J6	Q3U3J6_MOUSE SURF1-like protein OS=Mus musculus GN=Surf1 PE=2 SV=1	18.4301	18.3972	18.5552	18.4172	18.6068	18.4081	18.4519	18.3896	18.5109	18.5604	-0.0171657	0.752498	0.986226
PG6251	P61759	PFD3_MOUSE Prefoldin subunit 3 OS=Mus musculus GN=Vbp1 PE=1 SV=2	18.8975	18.904	19.0072	19.0843	19.0747	18.9114	18.909	19.0302	18.9885	19.0429	-0.0171469	0.736602	0.982197
PG4541	Q9DCV7	K2C7_MOUSE Keratin; type II cytoskeletal 7 OS=Mus musculus GN=Krt7 PE=1 SV=1	20.6562	20.1801	20.6803	20.8203	20.4941	20.6093	20.5837	20.3307	20.5279	20.6935	-0.0171303	0.894593	0.992133
PG1874	Q3U6B1	Q3U6B1_MOUSE Putative uncharacterized protein (Fragment) OS=Mus musculus GN=G3bp2 PE=2 SV=1	18.1297	17.9856	17.977	17.9921	18.0519	18.071	18.0803	17.9546	18.0308	17.914	-0.0171235	0.704591	0.980099
PG8312	Q8C2L6	T161B_MOUSE Transmembrane protein 161B OS=Mus musculus GN=Tmem161b PE=2 SV=1	16.9607	16.9803	17.1773	17.3422	17.2961	17.0983	17.0873	17.0446	17.2103	17.2306	-0.0170852	0.848672	0.990092
PG1558	Q9CQ89	CUTA_MOUSE Protein CutA OS=Mus musculus GN=Cuta PE=1 SV=3	18.0095	18.0907	18.2124	18.2796	18.3407	18.0662	18.1033	18.1429	18.2226	18.3127	-0.0170173	0.826372	0.991292
PG4793	Q3TJ91	L2GL2_MOUSE Lethal(2) giant larvae protein homolog 2 OS=Mus musculus GN=Llgl2 PE=1 SV=2	17.1883	17.1257	17.2511	17.3739	17.4114	17.1772	17.2076	17.2036	17.2684	17.4085	-0.0170076	0.809664	0.99005
PG7333	Q3UJU9	RMD3_MOUSE Regulator of microtubule dynamics protein 3 OS=Mus musculus GN=Rmdn3 PE=1 SV=2	18.9927	18.8653	19.0619	19.115	19.1505	18.9398	19.0687	18.8792	19.0152	19.1975	-0.0169846	0.825529	0.991926
PG7459	Q9CPV3	RM42_MOUSE 39S ribosomal protein L42; mitochondrial OS=Mus musculus GN=Mrpl42 PE=1 SV=1	18.5272	18.5068	18.6559	18.6934	18.7339	18.5875	18.584	18.4638	18.6146	18.7832	-0.0168307	0.811795	0.988824
PG6524	Q8BHL8	PSMF1_MOUSE Proteasome inhibitor PI31 subunit OS=Mus musculus GN=Psmf1 PE=1 SV=1	15.7442	15.8203	15.9682	16.1199	16.0591	15.8339	15.9085	15.9264	15.9681	15.9908	-0.0168247	0.829773	0.989502
PG7011	P46938	YAP1_MOUSE Transcriptional coactivator YAP1 OS=Mus musculus GN=Yap1 PE=1 SV=2	19.1368	18.8663	19.2172	18.9292	19.3458	19.0213	19.097	19.3115	19.0363	18.9461	-0.0166393	0.882144	0.992044
PG605	Q8C142	ARH_MOUSE Low density lipoprotein receptor adapter protein 1 OS=Mus musculus GN=Ldlrap1 PE=1 SV=3	16.801	16.6204	16.8343	17.0934	17.0577	16.8226	16.8216	16.8171	16.8127	17.0495	-0.0166318	0.870602	0.989411
PG13017	A4QPD3	A4QPD3_MOUSE Proto-oncogene c-Rel OS=Mus musculus GN=Rel PE=1 SV=1	17.0961	16.9527	17.1062	17.2276	17.346	17.1063	17.0891	16.9775	17.1204	17.3522	-0.0166244	0.858501	0.989903
PG4234	Q5F2E7-2	NUFP2_MOUSE Isoform 2 of Nuclear fragile X mental retardation-interacting protein 2 OS=Mus musculus GN=Nufip2	19.2202	19.1038	19.1955	19.3364	19.3652	19.1672	19.2276	19.1945	19.2131	19.3358	-0.0166047	0.773929	0.989183
PG5541	Q62234	MYOM1_MOUSE Myomesin-1 OS=Mus musculus GN=Myom1 PE=1 SV=2	18.8785	18.8162	18.9071	19.0208	19.0528	18.8317	18.9518	18.7836	18.955	19.0709	-0.016482	0.812851	0.989157
PG7285	Q8CFV9	RIFK_MOUSE Riboflavin kinase OS=Mus musculus GN=Rfk PE=1 SV=2	18.9591	18.9122	19.0091	19.0613	18.9739	18.9883	18.9222	18.9875	18.9505	18.9848	-0.0164585	0.57597	0.950534
PG6061	Q3TDI5	Q3TDI5_MOUSE Peroxisome biogenesis factor 19; isoform CRA_e OS=Mus musculus GN=Pex19 PE=2 SV=1	21.0723	21.0618	21.0121	21.1042	21.1897	21.2012	21.1426	21.0478	21.026	20.9402	-0.0164569	0.769703	0.98952
PG8195	Q8R570	SNP47_MOUSE Synaptosomal-associated protein 47 OS=Mus musculus GN=Snap47 PE=1 SV=1	16.9842	16.9283	17.075	17.1384	17.245	16.9609	17.0494	17.0927	17.0193	17.1668	-0.0163639	0.810007	0.989264
PG18641	G5E8J9	G5E8J9_MOUSE SCY1-like protein 2 OS=Mus musculus GN=Scyl2 PE=1 SV=1	17.9928	17.8632	18.0031	18.2582	18.2031	17.9377	18.0426	17.8075	18.1445	18.3072	-0.0161552	0.889275	0.991461
PG6306	B1AX58	B1AX58_MOUSE Plastin-3 OS=Mus musculus GN=Pls3 PE=1 SV=1	21.1687	21.1226	21.3185	21.2377	21.2307	21.1622	21.3253	21.1726	21.1778	21.16	-0.016042	0.73564	0.982993
PG617	Q922M7	ASHWN_MOUSE Ashwin OS=Mus musculus PE=1 SV=1	17.0088	17.0731	17.1843	17.4822	17.3433	17.0724	17.2858	17.0747	17.1614	17.4177	-0.0159968	0.887419	0.99202
PG3231	Q78JE5	FBX22_MOUSE F-box only protein 22 OS=Mus musculus GN=Fbxo22 PE=1 SV=2	19.5892	19.5662	19.7802	19.7059	19.8643	19.5696	19.6502	19.63	19.7162	19.8602	-0.0159361	0.837292	0.989366
PG3266	Q76LL6	FHOD3_MOUSE FH1/FH2 domain-containing protein 3 OS=Mus musculus GN=Fhod3 PE=1 SV=1	21.4571	21.488	21.6378	21.7063	21.8324	21.5058	21.5622	21.5765	21.6195	21.7783	-0.0158799	0.853895	0.990457
PG5327	Q9D0I8	MRT4_MOUSE mRNA turnover protein 4 homolog OS=Mus musculus GN=Mrto4 PE=1 SV=1	16.795	16.8768	17.0473	16.9959	17.0576	16.8337	16.9132	16.9244	17.0069	17.0153	-0.0158153	0.802514	0.99161
PG1600	Q9CRD2	EMC2_MOUSE ER membrane protein complex subunit 2 OS=Mus musculus GN=Emc2 PE=1 SV=1	16.8881	16.791	16.9815	16.8828	17.0165	16.8463	16.8796	16.936	16.8414	16.9776	-0.0158131	0.749514	0.985119
PG2611	Q3UJX2	Q3UJX2_MOUSE Putative uncharacterized protein OS=Mus musculus GN=Ctnnbl1 PE=2 SV=1	20.243	20.2646	20.4418	20.4042	20.4568	20.2335	20.298	20.2824	20.3962	20.5213	-0.0158123	0.822497	0.991819
PG11752	G5E895	G5E895_MOUSE MCG142264; isoform CRA_b OS=Mus musculus GN=Akr1b10 PE=1 SV=1	20.2446	20.3049	20.3896	20.237	20.4401	20.2608	20.298	20.2455	20.3585	20.3745	-0.0158079	0.748162	0.985144
PG213	Q3UVI9	Q3UVI9_MOUSE Putative uncharacterized protein OS=Mus musculus GN=Abcf2 PE=2 SV=1	21.2244	21.1604	21.2845	21.366	21.3912	21.2216	21.2369	21.2571	21.2425	21.3895	-0.0158053	0.772131	0.990394
PG1797	Q9JL56	GDE1_MOUSE Glycerophosphodiester phosphodiesterase 1 OS=Mus musculus GN=Gde1 PE=1 SV=1	17.9414	17.885	18.0112	18.1675	18.1905	17.9947	17.9951	17.884	18.0347	18.208	-0.015805	0.848743	0.989943
PG2620	Q99LD8	DDAH2_MOUSE N(G);N(G)-dimethylarginine dimethylaminohydrolase 2 OS=Mus musculus GN=Ddah2 PE=1 SV=1	22.3897	22.0866	22.3441	22.345	22.3251	22.3646	22.3408	22.2681	22.0084	22.431	-0.0154933	0.86907	0.988783
PG1964	A2A6A1	GPTC8_MOUSE G patch domain-containing protein 8 OS=Mus musculus GN=Gpatch8 PE=1 SV=1	15.784	15.4402	15.896	15.9021	15.809	15.8154	15.6228	15.5264	15.8779	15.9114	-0.015482	0.894661	0.991994
PG3858	Q9D168	INT12_MOUSE Integrator complex subunit 12 OS=Mus musculus GN=Ints12 PE=1 SV=1	18.4689	18.3727	18.5488	18.6156	18.6451	18.4748	18.4824	18.4363	18.5135	18.6672	-0.0153763	0.81566	0.987826
PG8354	Q6ZWQ0	SYNE2_MOUSE Nesprin-2 OS=Mus musculus GN=Syne2 PE=1 SV=2	20.2117	20.0886	20.3125	20.3671	20.4192	20.2163	20.2571	20.1261	20.2701	20.4529	-0.0153091	0.852087	0.989724
PG3321	Q61554	FBN1_MOUSE Fibrillin-1 OS=Mus musculus GN=Fbn1 PE=1 SV=2	24.5649	24.2657	24.614	24.6409	24.576	24.2002	24.7246	24.3585	24.5403	24.7614	-0.0152746	0.907065	0.993545
PG16410	A0A0C6E3V3	A0A0C6E3V3_MOUSE HC protein OS=Mus musculus GN=HC PE=2 SV=1	18.284	18.3298	18.6463	20.1432	18.9561	18.5055	18.4902	18.7058	18.8944	19.688	-0.0151201	0.971161	0.997809
PG5722	Q571F3	Q571F3_MOUSE MFLJ00061 protein (Fragment) OS=Mus musculus GN=Necap1 PE=2 SV=1	18.3779	18.2508	18.4264	18.6449	18.5248	18.3594	18.4465	18.3258	18.4503	18.5672	-0.0151134	0.85271	0.989997
PG6527	Q9ERT9	PPR1A_MOUSE Protein phosphatase 1 regulatory subunit 1A OS=Mus musculus GN=Ppp1r1a PE=1 SV=1	18.9782	18.8247	18.9724	18.9178	18.8416	19.0223	18.924	18.7893	18.8107	18.9129	-0.0150953	0.782888	0.989619
PG8390	Q9CWC4	Q9CWC4_MOUSE Transcription initiation factor IIE subunit beta OS=Mus musculus GN=Gtf2e2 PE=2 SV=1	16.5106	16.4449	16.6064	16.611	16.7269	16.4116	16.4537	16.6416	16.5709	16.7466	-0.0150903	0.851052	0.990115
PG8647	P52912	TIA1_MOUSE Nucleolysin TIA-1 OS=Mus musculus GN=Tia1 PE=1 SV=1	18.9003	18.8292	18.9519	19.0586	19.0123	18.913	18.9114	18.7916	18.9551	19.1062	-0.01498	0.823072	0.991572
PG7201	G3XA57-2	RFIP2_MOUSE Isoform 2 of Rab11 family-interacting protein 2 OS=Mus musculus GN=Rab11fip2	16.4821	16.4215	16.6108	16.6406	16.7753	16.3915	16.5605	16.4482	16.6064	16.8488	-0.0149671	0.88562	0.991759
PG5867	Q8CJ26	NRADD_MOUSE Death domain-containing membrane protein NRADD OS=Mus musculus GN=Nradd PE=1 SV=1	17.6375	17.6105	17.7037	17.6563	17.7451	17.6002	17.6797	17.5509	17.6665	17.7813	-0.014927	0.753237	0.986166
PG6309	Q91XF0	PNPO_MOUSE Pyridoxine-5'-phosphate oxidase OS=Mus musculus GN=Pnpo PE=1 SV=1	19.6973	19.4314	19.6104	20.7531	19.8022	19.7126	19.8031	19.7632	19.6468	20.2944	-0.0148484	0.955674	0.996684
PG17185	Q6ZQ32	Q6ZQ32_MOUSE MKIAA0858 protein (Fragment) OS=Mus musculus GN=Lmo7 PE=2 SV=1	16.121	16.1078	16.1251	16.3154	16.3001	15.9535	16.1729	16.0657	16.247	16.4564	-0.0148073	0.882631	0.991926
PG10237	A0A087WPN6	A0A087WPN6_MOUSE Prothymosin alpha OS=Mus musculus GN=Ptma PE=1 SV=1	14.8099	14.3846	14.8061	14.9319	14.8094	14.6874	14.7265	14.4726	14.8585	14.9229	-0.0147733	0.906737	0.993834
PG6297	Q8K124	PKHO2_MOUSE Pleckstrin homology domain-containing family O member 2 OS=Mus musculus GN=Plekho2 PE=1 SV=1	18.8922	18.7005	18.9007	18.9854	18.9368	18.8392	18.8409	18.7774	18.9099	18.9745	-0.0147702	0.809087	0.990294
PG9498	P15920	VPP2_MOUSE V-type proton ATPase 116 kDa subunit a isoform 2 OS=Mus musculus GN=Atp6v0a2 PE=1 SV=2	15.8328	15.8168	16.1456	16.037	16.1923	15.845	15.9209	15.9403	16.0131	16.2314	-0.0147556	0.888541	0.99195
PG6930	Q8VHL1	SETD7_MOUSE Histone-lysine N-methyltransferase SETD7 OS=Mus musculus GN=Setd7 PE=1 SV=2	19.2053	19.1137	19.3324	19.2834	19.4094	19.2211	19.2109	19.076	19.3351	19.4273	-0.0147541	0.855657	0.990013
PG2379	Q8VBZ3	CLPT1_MOUSE Cleft lip and palate transmembrane protein 1 homolog OS=Mus musculus GN=Clptm1 PE=1 SV=1	20.0963	20.1402	20.2238	20.3128	20.4568	20.1865	20.2525	20.0123	20.3377	20.3673	-0.0147521	0.874329	0.990301
PG7298	Q3UL54	Q3UL54_MOUSE Putative uncharacterized protein OS=Mus musculus GN=Rsl1d1 PE=2 SV=1	19.7907	19.7207	19.7748	19.7013	19.8586	19.7649	19.8263	19.766	19.7025	19.7127	-0.0147509	0.689237	0.979246
PG4684	E7FLY0	E7FLY0_MOUSE Kinesin superfamily protein 16B OS=Mus musculus GN=Kif16b PE=2 SV=1	15.5641	15.5655	15.563	15.798	15.7343	15.5748	15.622	15.5806	15.6972	15.6774	-0.0145776	0.802073	0.991798
PG3764	Q5PRF0	HTR5A_MOUSE HEAT repeat-containing protein 5A OS=Mus musculus GN=Heatr5a PE=1 SV=2	17.7775	17.6463	17.8296	17.9871	18.0076	17.7645	17.7508	17.7978	17.8749	17.9878	-0.0144754	0.861543	0.990477
PG4735	Q8R1F0	L10K_MOUSE Leydig cell tumor 10 kDa protein homolog OS=Mus musculus GN=D8Ertd738e PE=3 SV=1	19.3055	19.0979	19.2249	19.1376	19.1517	19.4025	19.1886	19.1092	19.1063	19.0388	-0.0144262	0.848149	0.990606
PG5787	Q9ES74	NEK7_MOUSE Serine/threonine-protein kinase Nek7 OS=Mus musculus GN=Nek7 PE=1 SV=1	19.4882	19.3763	19.5604	19.6766	19.6518	19.4617	19.5296	19.4576	19.5232	19.7092	-0.0144194	0.845283	0.989559
PG9096	A2A8R7	A2A8R7_MOUSE Terminal uridylyltransferase 4 OS=Mus musculus GN=Zcchc11 PE=1 SV=1	19.0699	18.9375	19.1146	19.1007	19.1758	19.0474	19.0413	18.9385	19.0853	19.214	-0.0144038	0.814664	0.988513
PG5717	Q9EQ80	NIF3L_MOUSE NIF3-like protein 1 OS=Mus musculus GN=Nif3l1 PE=1 SV=4	20.9272	20.8323	21.0353	21.0265	21.0601	20.8875	20.9425	20.8894	21.0228	21.0676	-0.0143005	0.804141	0.991925
PG9506	Q9EPK7	XPO7_MOUSE Exportin-7 OS=Mus musculus GN=Xpo7 PE=1 SV=3	20.6324	20.4299	20.5725	21.062	20.6523	20.0698	20.9381	20.5273	20.7155	21.0269	-0.014294	0.944895	0.995715
PG11051	E9Q3Y4	E9Q3Y4_MOUSE Lipopolysaccharide-responsive and beige-like anchor protein OS=Mus musculus GN=Lrba PE=1 SV=1	16.1998	16.0327	16.4008	16.5215	16.5281	16.073	16.2524	16.2786	16.4513	16.5561	-0.0142877	0.913689	0.995195
PG1472	Q91W50	CSDE1_MOUSE Cold shock domain-containing protein E1 OS=Mus musculus GN=Csde1 PE=1 SV=1	23.2604	23.2968	23.1054	23.3429	23.4256	23.2757	23.3015	23.1905	23.2744	23.3175	-0.0142851	0.809495	0.990317
PG10339	B1AR17	B1AR17_MOUSE Protein Chd3 OS=Mus musculus GN=Chd3 PE=1 SV=1	18.8148	18.33	18.5534	19.6673	20.2278	18.8087	18.4768	17.7675	19.9065	20.5626	-0.0142539	0.982122	0.998116
PG575	E9QNQ2	E9QNQ2_MOUSE Serine/threonine-protein phosphatase 6 regulatory ankyrin repeat subunit B OS=Mus musculus GN=Ankrd44 PE=1 SV=1	16.6449	16.6655	16.8577	16.7772	17.0064	16.6135	16.7492	16.7102	16.8593	16.9483	-0.0142115	0.876234	0.990908
PG12872	A0A0R4J1E2	A0A0R4J1E2_MOUSE Elongation factor 1-delta OS=Mus musculus GN=Eef1d PE=1 SV=1	23.4216	23.3853	23.1452	23.3183	23.3738	23.4352	23.2	23.4493	23.2019	23.287	-0.0141245	0.851647	0.990126
PG2102	Q69ZS7	HBS1L_MOUSE HBS1-like protein OS=Mus musculus GN=Hbs1l PE=1 SV=2	18.1711	18.1427	18.267	18.2436	18.3439	18.2641	18.2176	18.2068	18.2134	18.1967	-0.0139198	0.720755	0.978088
PG96	Q61247	A2AP_MOUSE Alpha-2-antiplasmin OS=Mus musculus GN=Serpinf2 PE=1 SV=1	19.5113	19.437	19.6219	20.331	19.6888	19.6191	19.4977	19.5674	19.73	20.1067	-0.0138553	0.944304	0.995714
PG5209	Q925J9	MED1_MOUSE Mediator of RNA polymerase II transcription subunit 1 OS=Mus musculus GN=Med1 PE=1 SV=2	16.6313	16.5282	16.6753	16.9098	16.758	16.6979	16.6623	16.4931	16.6854	16.8956	-0.0136489	0.88395	0.992309
PG7272	Q3TIR3	RIC8A_MOUSE Synembryn-A OS=Mus musculus GN=Ric8a PE=1 SV=2	18.331	17.9033	18.1735	18.1947	18.2692	18.1714	18.0679	18.035	18.2005	18.3293	-0.013524	0.884248	0.992203
PG6952	B2RX06	B2RX06_MOUSE Slit homolog 3 (Drosophila) OS=Mus musculus GN=Slit3 PE=2 SV=1	17.4764	17.4195	17.6621	17.6836	17.7467	17.4573	17.5678	17.4533	17.6668	17.7757	-0.0134822	0.882909	0.99202
PG13589	D3YYT1	D3YYT1_MOUSE Putative oxidoreductase GLYR1 OS=Mus musculus GN=Glyr1 PE=1 SV=1	18.4165	18.355	18.5031	18.6985	18.6902	18.4359	18.4938	18.4347	18.5351	18.6972	-0.0133356	0.879388	0.992254
PG8782	P19123	TNNC1_MOUSE Troponin C; slow skeletal and cardiac muscles OS=Mus musculus GN=Tnnc1 PE=1 SV=1	22.6245	22.7307	22.78	22.8668	23.0635	22.6493	22.7526	22.6746	22.8442	23.0783	-0.0132909	0.904237	0.993028
PG1713	Q8BHA3	DTD2_MOUSE Probable D-tyrosyl-tRNA(Tyr) deacylase 2 OS=Mus musculus GN=Dtd2 PE=1 SV=1	18.9976	18.9154	19.1516	19.0839	19.2738	18.9908	19.072	18.945	19.134	19.2142	-0.013238	0.870311	0.98953
PG19622	Q9CWS5	Q9CWS5_MOUSE Putative uncharacterized protein OS=Mus musculus PE=2 SV=1	17.5496	17.46	17.5648	19.2959	18.0858	17.7198	17.7807	17.3113	17.974	19.1043	-0.0132191	0.977664	0.997597
PG2124	E9QAQ5	E9QAQ5_MOUSE Glycogen synthase kinase-3 beta OS=Mus musculus GN=Gsk3b PE=1 SV=1	20.2095	20.028	20.2562	20.3605	20.3296	20.1683	20.1484	20.1847	20.2366	20.3799	-0.0132106	0.858849	0.989859
PG1973	Q69ZG4	Q69ZG4_MOUSE MKIAA1560 protein (Fragment) OS=Mus musculus GN=Gpam PE=2 SV=1	16.9329	16.8408	17.0491	17.1409	17.0561	16.8637	16.9702	16.98	16.9559	17.184	-0.0131778	0.863651	0.989737
PG5993	Q08024	PEBB_MOUSE Core-binding factor subunit beta OS=Mus musculus GN=Cbfb PE=1 SV=1	18.9977	18.9262	19.1065	18.9045	19.0939	18.9587	18.9775	19.0932	19.0354	18.8989	-0.0130416	0.812605	0.989565
PG5839	P70255	NFIC_MOUSE Nuclear factor 1 C-type OS=Mus musculus GN=Nfic PE=1 SV=1	16.8207	16.7905	16.9503	17.1075	17.1614	16.9018	16.9403	16.8926	16.9265	17.1044	-0.0129792	0.88074	0.992232
PG3601	P14901	HMOX1_MOUSE Heme oxygenase 1 OS=Mus musculus GN=Hmox1 PE=1 SV=1	18.6289	18.5465	18.725	19.2265	18.9011	18.7611	18.7146	18.638	18.7416	19.1079	-0.0129767	0.931183	0.997697
PG3322	Q61555	FBN2_MOUSE Fibrillin-2 OS=Mus musculus GN=Fbn2 PE=1 SV=2	23.5425	23.4582	23.4045	23.594	23.5758	23.3364	23.5924	23.462	23.3698	23.7497	-0.0129012	0.882163	0.991843
PG4351	A0A0A0MQF5	A0A0A0MQF5_MOUSE OTU domain-containing protein 6B OS=Mus musculus GN=Otud6b PE=1 SV=1	18.5942	18.5674	18.702	18.7924	18.8538	18.6104	18.6327	18.6793	18.7054	18.8175	-0.0128913	0.850046	0.990543
PG4235	Q8R480	NUP85_MOUSE Nuclear pore complex protein Nup85 OS=Mus musculus GN=Nup85 PE=1 SV=1	19.4136	19.3734	19.5713	19.6074	19.6126	19.4295	19.5031	19.4229	19.5217	19.6366	-0.0128873	0.845109	0.989578
PG4734	G3X9Z9	G3X9Z9_MOUSE KxDL motif-containing protein 1 OS=Mus musculus GN=Kxd1 PE=1 SV=1	16.9944	17.0755	17.1095	17.1956	17.1723	17.0296	17.191	16.9531	17.1234	17.1862	-0.0128181	0.832114	0.989965
PG3743	P62748	HPCL1_MOUSE Hippocalcin-like protein 1 OS=Mus musculus GN=Hpcal1 PE=1 SV=2	19.2256	19.2285	19.4177	19.4384	19.6418	19.1689	19.3111	19.1798	19.5365	19.6918	-0.0127837	0.923247	0.995523
PG8554	Q921H8	THIKA_MOUSE 3-ketoacyl-CoA thiolase A; peroxisomal OS=Mus musculus GN=Acaa1a PE=1 SV=1	22.1935	22.3188	21.5599	22.2346	22.2965	22.311	21.6146	22.2442	21.9689	22.4017	-0.0125897	0.951706	0.995835
PG683	Q8BJ81	Q8BJ81_MOUSE Putative uncharacterized protein OS=Mus musculus GN=Armcx2 PE=2 SV=1	19.0589	18.8734	19.1112	19.161	19.1858	19.0083	19.0039	18.9753	19.1297	19.2103	-0.0125625	0.864842	0.989098
PG4930	Q3V384	LACE1_MOUSE Lactation elevated protein 1 OS=Mus musculus GN=Lace1 PE=1 SV=1	19.2797	19.1831	19.3685	19.4178	19.4029	19.2672	19.2406	19.2298	19.3627	19.4889	-0.0125472	0.853147	0.990055
PG10793	E9PW37	E9PW37_MOUSE Protein Rasal2 OS=Mus musculus GN=Rasal2 PE=1 SV=1	17.9229	17.6827	17.8288	17.8204	17.8686	17.765	17.7639	17.883	17.7976	17.8515	-0.0124877	0.794751	0.990497
PG8048	Q9ERB0	SNP29_MOUSE Synaptosomal-associated protein 29 OS=Mus musculus GN=Snap29 PE=1 SV=1	18.636	18.5572	18.6366	18.8494	18.7396	18.6369	18.6599	18.5153	18.6554	18.889	-0.0124781	0.878197	0.992465
PG4993	Q921S3	Q921S3_MOUSE Malic enzyme OS=Mus musculus GN=Me1 PE=2 SV=1	20.2447	20.0943	20.3619	20.4856	20.398	20.2475	20.2565	20.2	20.3227	20.4957	-0.0123931	0.887969	0.991757
PG7376	Q80YQ8	RMD5A_MOUSE Protein RMD5 homolog A OS=Mus musculus GN=Rmnd5a PE=1 SV=2	18.8145	18.7393	18.9389	18.9945	19.107	18.8721	18.8892	18.7813	18.9422	19.0475	-0.0123865	0.87839	0.992238
PG8896	Q5GIG6	TNI3K_MOUSE Serine/threonine-protein kinase TNNI3K OS=Mus musculus GN=Tnni3k PE=2 SV=4	20.2193	20.2427	20.3426	20.4653	20.6785	20.2708	20.3087	20.3349	20.4016	20.5706	-0.0123597	0.904149	0.99315
PG6482	Q9Z1X2	PTSS2_MOUSE Phosphatidylserine synthase 2 OS=Mus musculus GN=Ptdss2 PE=1 SV=2	16.4326	16.2842	16.542	16.5233	16.6822	16.4493	16.5293	16.3556	16.4631	16.6056	-0.012257	0.878838	0.992522
PG14238	E9PUR2	E9PUR2_MOUSE Unconventional myosin-XVIIIa (Fragment) OS=Mus musculus GN=Myo18a PE=4 SV=2	21.03	20.9497	20.9637	20.9052	21.1054	20.9856	21.0473	20.9375	21.0029	20.9195	-0.0122463	0.777099	0.990228
PG6781	D3Z2R5	SELN_MOUSE Selenoprotein N OS=Mus musculus GN=Sepn1 PE=3 SV=2	17.8969	17.8815	18.0399	18.3397	18.1915	17.9917	18.0194	17.9383	18.0529	18.2862	-0.0122196	0.911358	0.995013
PG1001	Q566I6	Q566I6_MOUSE Complement component 1; r subcomponent OS=Mus musculus GN=C1ra PE=2 SV=1	16.1574	15.8085	15.9581	16.9349	16.3409	16.4323	15.8521	16.2095	16.2759	16.3689	-0.0122174	0.957142	0.996162
PG6018	Q3UA06	PCH2_MOUSE Pachytene checkpoint protein 2 homolog OS=Mus musculus GN=Trip13 PE=1 SV=1	19.3106	19.2278	19.4351	19.4865	19.4859	19.3454	19.3399	19.2633	19.4324	19.5041	-0.0121583	0.85891	0.989466
PG6886	Q8CBY1	SMAG1_MOUSE Protein Smaug homolog 1 OS=Mus musculus GN=Samd4a PE=1 SV=2	17.0527	16.9345	17.1427	17.2384	17.337	17.0342	17.311	16.9375	17.0962	17.2657	-0.012158	0.905496	0.993551
PG3599	Q8VCS4	Q8VCS4_MOUSE Hepatocyte growth factor activator OS=Mus musculus GN=Hgfac PE=2 SV=1	18.175	18.1529	18.1574	18.3269	18.2417	18.1777	18.1105	18.1453	18.2674	18.2923	-0.012133	0.807621	0.990912
PG5721	Q0II04	NEBL_MOUSE Nebulette OS=Mus musculus GN=Nebl PE=1 SV=1	16.434	16.2937	16.5199	16.5596	16.5716	16.3905	16.4749	16.4042	16.4333	16.6157	-0.0120749	0.858563	0.98975
PG4508	P05784	K1C18_MOUSE Keratin; type I cytoskeletal 18 OS=Mus musculus GN=Krt18 PE=1 SV=5	20.3767	20.2684	20.5004	20.5766	20.5886	20.3457	20.4239	20.3136	20.5499	20.6174	-0.0120233	0.890664	0.991699
PG6826	Q3TXW9	Q3TXW9_MOUSE Putative uncharacterized protein OS=Mus musculus GN=Sin3b PE=2 SV=1	15.4312	15.5142	15.4721	15.5483	15.9211	15.475	15.4883	15.4743	15.5786	15.8107	-0.012	0.915152	0.995505
PG6090	P70271	PDLI4_MOUSE PDZ and LIM domain protein 4 OS=Mus musculus GN=Pdlim4 PE=1 SV=3	18.5919	18.3171	18.6834	18.872	18.6173	18.4946	18.6547	18.4234	18.5916	18.8573	-0.0119918	0.920549	0.996016
PG1060	E9Q2W8	E9Q2W8_MOUSE BLOC-1-related complex subunit 5 OS=Mus musculus GN=Borcs5 PE=1 SV=1	16.9012	16.9161	17.026	17.334	17.1974	16.9853	16.9744	17.0291	17.0545	17.2717	-0.0119243	0.907699	0.99359
PG1927	Q91Z53	GRHPR_MOUSE Glyoxylate reductase/hydroxypyruvate reductase OS=Mus musculus GN=Grhpr PE=1 SV=1	21.912	21.9152	22.0726	22.0272	22.1121	21.9113	21.904	22.0226	22.0818	22.0599	-0.0118981	0.83481	0.9899
PG4221	Q8BVU5	NUDT9_MOUSE ADP-ribose pyrophosphatase; mitochondrial OS=Mus musculus GN=Nudt9 PE=1 SV=1	20.0057	19.9077	20.0125	20.109	20.1275	19.9607	19.9835	20.0296	20.0197	20.1098	-0.0118044	0.808885	0.991009
PG6216	P97298	PEDF_MOUSE Pigment epithelium-derived factor OS=Mus musculus GN=Serpinf1 PE=1 SV=2	19.2022	19.1668	19.3083	19.438	19.2443	19.2799	19.3324	19.2187	19.18	19.2899	-0.0117586	0.83566	0.989524
PG17388	Q9Z0I9	Q9Z0I9_MOUSE Collagen alpha3(VI) (Fragment) OS=Mus musculus GN=Col6a3 PE=2 SV=1	19.1194	18.957	19.2166	19.3121	19.3307	19.0353	19.2546	19.0662	19.1709	19.35	-0.0117526	0.899642	0.992077
PG4024	P63242	IF5A1_MOUSE Eukaryotic translation initiation factor 5A-1 OS=Mus musculus GN=Eif5a PE=1 SV=2	22.4001	22.5376	22.3238	22.5642	22.5973	22.4691	22.5611	22.4476	22.2719	22.6145	-0.0117329	0.885127	0.992529
PG4554	A2AUC9	KLH41_MOUSE Kelch-like protein 41 OS=Mus musculus GN=Klhl41 PE=1 SV=1	22.3889	22.305	22.417	22.4973	22.4402	22.3099	22.3978	22.3937	22.331	22.5577	-0.0116655	0.833665	0.989936
PG121	O88990	ACTN3_MOUSE Alpha-actinin-3 OS=Mus musculus GN=Actn3 PE=2 SV=1	14.8835	14.4159	14.3587	14.9283	14.6022	14.6165	14.6749	14.7723	14.2773	14.7893	-0.0116619	0.939628	0.997024
PG177	E9QMV2	E9QMV2_MOUSE Costars family protein ABRACL OS=Mus musculus GN=Abracl PE=1 SV=1	17.4308	17.3435	17.6352	17.8972	18.0436	17.4712	17.3371	17.5574	17.9074	18.019	-0.0116191	0.951893	0.995617
PG4801	Q3UN02	LCLT1_MOUSE Lysocardiolipin acyltransferase 1 OS=Mus musculus GN=Lclat1 PE=1 SV=2	21.1593	21.2277	21.2544	21.1443	21.4538	21.193	21.1751	21.2523	21.2749	21.2863	-0.0115856	0.850968	0.990249
PG10530	E9QL80	E9QL80_MOUSE Acyl-CoA:lysophosphatidylglycerol acyltransferase 1 OS=Mus musculus GN=Lpgat1 PE=1 SV=1	19.2327	19.2165	19.2847	19.3463	19.4894	19.2229	19.2821	19.2586	19.3011	19.4471	-0.0115544	0.858165	0.989959
PG11124	A0A0R4J0V4	A0A0R4J0V4_MOUSE Junction-mediating and -regulatory protein OS=Mus musculus GN=Jmy PE=1 SV=1	19.7845	19.6961	19.8671	20.052	19.9983	19.7979	19.828	19.7485	19.9169	20.0495	-0.0114063	0.895961	0.991259
PG8209	Q3TGB1	Q3TGB1_MOUSE Putative uncharacterized protein OS=Mus musculus GN=Stambp PE=2 SV=1	18.1251	18.0902	18.274	18.2082	18.3932	18.1303	18.2178	18.1151	18.2617	18.309	-0.0113461	0.867465	0.989632
PG8625	Q8CFZ6	Q8CFZ6_MOUSE C-type lectin domain family 3; member b OS=Mus musculus GN=Clec3b PE=1 SV=1	18.1135	18.1009	18.2608	18.4637	18.4568	18.0735	18.163	18.2555	18.2617	18.5852	-0.0113456	0.925277	0.995591
PG4954	P16045	LEG1_MOUSE Galectin-1 OS=Mus musculus GN=Lgals1 PE=1 SV=3	23.5619	23.5314	23.3649	23.6927	23.3422	23.2297	23.6088	23.2398	23.6569	23.7012	-0.0113445	0.928711	0.997166
PG6923	Q3UGH6	Q3UGH6_MOUSE Putative uncharacterized protein OS=Mus musculus GN=Eefsec PE=2 SV=1	16.3588	16.4039	16.6485	16.5128	16.5903	16.3631	16.5128	16.4562	16.4702	16.6556	-0.0113112	0.87984	0.99188
PG635	Q9CX83	ARMX1_MOUSE Armadillo repeat-containing X-linked protein 1 OS=Mus musculus GN=Armcx1 PE=2 SV=1	17.0218	17.0039	17.1829	17.2768	17.3806	17.0151	17.1617	17.1102	17.2477	17.2752	-0.0112075	0.900165	0.992226
PG6108	F7D3W5	F7D3W5_MOUSE cGMP-dependent 3';5'-cyclic phosphodiesterase OS=Mus musculus GN=Pde2a PE=1 SV=1	19.414	19.3239	19.5315	19.5049	19.6509	19.4083	19.3722	19.493	19.5013	19.5945	-0.0111726	0.872808	0.989244
PG5782	P15532	NDKA_MOUSE Nucleoside diphosphate kinase A OS=Mus musculus GN=Nme1 PE=1 SV=1	20.0031	19.935	20.0759	20.1217	20.1449	20.0574	19.9965	20.0013	20.1017	20.0686	-0.0110429	0.806969	0.991307
PG4457	Q3TJ84	Q3TJ84_MOUSE Putative uncharacterized protein OS=Mus musculus GN=Paip2 PE=2 SV=1	19.6509	19.4506	19.5869	19.4488	19.4324	19.5099	19.502	19.4997	19.58	19.4228	-0.0110313	0.833207	0.99032
PG6721	Q5U3K5	RABL6_MOUSE Rab-like protein 6 OS=Mus musculus GN=Rabl6 PE=1 SV=2	18.7843	18.6705	18.8116	18.8877	18.9172	18.7539	18.7927	18.6656	18.8033	19.0009	-0.0109725	0.879391	0.992042
PG8172	Q9Z1Z2	STRAP_MOUSE Serine-threonine kinase receptor-associated protein OS=Mus musculus GN=Strap PE=1 SV=2	22.3822	22.4303	22.4946	22.4163	22.5565	22.3823	22.4407	22.4609	22.4869	22.4549	-0.0108355	0.768499	0.989239
PG14961	Q99JZ9	Q99JZ9_MOUSE Srp54c protein OS=Mus musculus GN=Srp54c PE=2 SV=1	17.2325	17.222	17.3059	17.2836	17.4237	17.2224	17.2012	17.2826	17.2396	17.4678	-0.0108325	0.861624	0.990338
PG3148	Q6A0A9	F120A_MOUSE Constitutive coactivator of PPAR-gamma-like protein 1 OS=Mus musculus GN=FAM120A PE=1 SV=2	21.5924	21.4819	21.6442	21.5777	21.6756	21.5242	21.5864	21.5489	21.6163	21.6422	-0.0107647	0.792266	0.991796
PG2792	O70152	DPM1_MOUSE Dolichol-phosphate mannosyltransferase subunit 1 OS=Mus musculus GN=Dpm1 PE=1 SV=1	19.7076	19.4613	19.6609	19.7973	19.7802	19.5817	19.6347	19.6343	19.5894	19.9134	-0.0107517	0.903877	0.993288
PG2796	P51658	DHB2_MOUSE Estradiol 17-beta-dehydrogenase 2 OS=Mus musculus GN=Hsd17b2 PE=1 SV=2	19.4786	19.6715	19.669	19.8155	19.6874	19.6083	19.7082	19.4836	19.6814	19.7869	-0.0107368	0.888687	0.991903
PG12450	F2Z3U3	F2Z3U3_MOUSE Protein Raph1 OS=Mus musculus GN=Raph1 PE=1 SV=2	19.1801	19.0094	19.2341	19.2651	19.2672	19.1042	19.0611	19.1909	19.2247	19.3216	-0.0107199	0.875815	0.990871
PG4660	Q3URU8	Q3URU8_MOUSE Tyrosine-protein kinase OS=Mus musculus GN=Jak1 PE=2 SV=1	17.6746	17.5983	17.8177	17.9929	17.8391	17.5823	17.7972	17.6861	17.7826	18.0213	-0.0106346	0.918032	0.995848
PG11468	Q3US45	Q3US45_MOUSE Putative uncharacterized protein OS=Mus musculus GN=Nid2 PE=2 SV=1	15.9668	15.7951	15.9722	16.4082	16.0812	15.9724	15.9959	15.7708	16.0852	16.3463	-0.0105991	0.940729	0.997147
PG13897	A0A0A6YWK1	A0A0A6YWK1_MOUSE CLIP-associating protein 1 (Fragment) OS=Mus musculus GN=Clasp1 PE=1 SV=2	19.0097	19.0429	18.9023	18.8672	19.0836	19.1056	18.9951	18.9218	19.0012	18.8293	-0.0105224	0.869051	0.988981
PG1560	Q3UIZ4	Q3UIZ4_MOUSE Putative uncharacterized protein OS=Mus musculus GN=Cxxc1 PE=2 SV=1	18.349	18.2082	18.3608	18.4314	18.4579	18.2865	18.3867	18.2304	18.3967	18.4543	-0.010514	0.863927	0.989386
PG13164	B6ZHC9	B6ZHC9_MOUSE Erythrocyte protein band 4.1-like 1 OS=Mus musculus GN=Epb41l1 PE=2 SV=1	17.462	17.4905	17.6531	17.7332	17.7589	17.5624	17.5881	17.5095	17.6417	17.7436	-0.0104966	0.889242	0.99164
PG8871	Q3ULV0	Q3ULV0_MOUSE Translocating chain-associated membrane protein OS=Mus musculus GN=Tram1 PE=2 SV=1	18.1777	17.9881	18.2192	18.1009	18.228	18.0631	18.2523	17.9242	18.1855	18.2364	-0.0104894	0.89391	0.992031
PG3335	O54998	FKBP7_MOUSE Peptidyl-prolyl cis-trans isomerase FKBP7 OS=Mus musculus GN=Fkbp7 PE=1 SV=1	20.9127	20.6752	20.9017	20.9691	20.9387	20.8615	20.8145	20.8756	20.9311	20.8626	-0.0104443	0.855712	0.989851
PG580	P61967	AP1S1_MOUSE AP-1 complex subunit sigma-1A OS=Mus musculus GN=Ap1s1 PE=1 SV=1	17.9998	17.9599	18.1613	18.3593	18.2593	18.1678	18.0734	17.9554	18.1774	18.3133	-0.0104333	0.916334	0.995713
PG12451	Q3UJM1	Q3UJM1_MOUSE Putative uncharacterized protein OS=Mus musculus GN=Trmt2a PE=2 SV=1	17.7536	17.7121	17.822	17.7889	17.8956	17.7787	17.7276	17.624	17.8732	17.9177	-0.0102408	0.870585	0.989611
PG6279	Q62077	PLCG1_MOUSE 1-phosphatidylinositol 4;5-bisphosphate phosphodiesterase gamma-1 OS=Mus musculus GN=Plcg1 PE=1 SV=2	18.7702	18.6871	18.9351	18.8373	19.0199	18.8131	18.8724	18.7443	18.8627	18.906	-0.0102134	0.879376	0.992468
PG6707	A6H6A9	RBG1L_MOUSE Rab GTPase-activating protein 1-like OS=Mus musculus GN=Rabgap1l PE=1 SV=1	19.0558	18.9578	19.1686	19.2923	19.4262	19.0577	19.1582	19.0522	19.1778	19.4037	-0.0102036	0.924804	0.995503
PG6234	B2RXR2	B2RXR2_MOUSE Phosphatidylinositol 3 kinase; regulatory subunit; polypeptide 4; p150 OS=Mus musculus GN=Pik3r4 PE=2 SV=1	18.5176	18.4499	18.6389	18.797	18.7651	18.6045	18.5105	18.4818	18.6815	18.8394	-0.0101809	0.915874	0.995425
PG4331	A0A0R4J007	A0A0R4J007_MOUSE Paladin OS=Mus musculus GN=Pald1 PE=1 SV=1	20.4196	20.3386	20.555	20.5675	20.6767	20.4402	20.4458	20.4003	20.5503	20.6697	-0.0101726	0.898093	0.992318
PG7296	Q9CR57	RL14_MOUSE 60S ribosomal protein L14 OS=Mus musculus GN=Rpl14 PE=1 SV=3	23.4207	23.4112	23.0748	23.26	23.3846	23.3551	23.0886	23.5052	23.2398	23.3124	-0.0100424	0.918202	0.995393
PG6782	A0A0R4J0K1	A0A0R4J0K1_MOUSE 15 kDa selenoprotein OS=Mus musculus GN=Sep15 PE=1 SV=1	19.7316	19.5668	19.8121	19.7838	19.8374	19.6611	19.7757	19.6183	19.7758	19.8506	-0.0100333	0.879534	0.991976
PG1838	Q62356	FSTL1_MOUSE Follistatin-related protein 1 OS=Mus musculus GN=Fstl1 PE=1 SV=2	21.0935	20.9567	21.1834	21.1081	20.9711	21.0862	21.2416	20.9536	21.0303	20.9512	-0.0100107	0.887895	0.992327
PG7018	P53994	RAB2A_MOUSE Ras-related protein Rab-2A OS=Mus musculus GN=Rab2a PE=1 SV=1	22.4289	22.4159	22.2824	22.3488	22.4732	22.3811	22.3754	22.2675	22.3993	22.4761	-0.00993646	0.838732	0.988533
PG598	Q9WVM3	APC7_MOUSE Anaphase-promoting complex subunit 7 OS=Mus musculus GN=Anapc7 PE=1 SV=3	18.8936	18.884	19.061	19.2068	19.0927	18.9216	19.0139	18.9492	19.0051	19.1987	-0.00992521	0.902377	0.992926
PG5337	Q8BU85	MSRB3_MOUSE Methionine-R-sulfoxide reductase B3; mitochondrial OS=Mus musculus GN=Msrb3 PE=1 SV=2	21.3849	21.2553	21.4683	21.4459	21.5146	21.3241	21.4292	21.3745	21.4886	21.4032	-0.00988757	0.855333	0.989851
PG4983	G3UW70	G3UW70_MOUSE MCG21719 OS=Mus musculus GN=Lamtor5 PE=1 SV=1	17.8888	17.6988	17.8464	17.9418	17.9863	17.8146	17.799	17.7402	17.9554	18.0037	-0.00985146	0.891963	0.99161
PG1116	Q8CC27	CACB2_MOUSE Voltage-dependent L-type calcium channel subunit beta-2 OS=Mus musculus GN=Cacnb2 PE=1 SV=1	19.2688	19.1889	19.3928	19.3745	19.4946	19.2724	19.3092	19.2308	19.3504	19.5085	-0.0096754	0.89532	0.991637
PG6739	Q80UJ7	RB3GP_MOUSE Rab3 GTPase-activating protein catalytic subunit OS=Mus musculus GN=Rab3gap1 PE=1 SV=4	20.9315	20.7989	21.0843	21.0635	21.1097	20.9586	20.9686	20.8623	21.029	21.1217	-0.00954038	0.898436	0.992484
PG2519	Q61164	CTCF_MOUSE Transcriptional repressor CTCF OS=Mus musculus GN=Ctcf PE=1 SV=2	19.6399	19.451	19.5623	19.5708	19.728	19.5133	19.4812	19.6752	19.562	19.6728	-0.00948245	0.880134	0.991994
PG2643	Q8CD14	Q8CD14_MOUSE Putative uncharacterized protein OS=Mus musculus GN=Ddx54 PE=2 SV=1	18.8609	18.8214	18.7335	19.3512	18.7835	18.9254	18.7501	18.8939	18.8207	19.1135	-0.00936628	0.943417	0.996653
PG9069	G5E8T2	G5E8T2_MOUSE E3 ubiquitin-protein ligase TTC3 OS=Mus musculus GN=Ttc3 PE=1 SV=1	17.256	17.0718	17.3139	17.1979	17.3641	17.1844	17.2292	17.2072	17.2323	17.3036	-0.00936277	0.86763	0.989592
PG1924	P46412	GPX3_MOUSE Glutathione peroxidase 3 OS=Mus musculus GN=Gpx3 PE=1 SV=2	19.5647	19.1247	19.4613	19.7596	19.6395	19.4323	19.5614	19.0946	19.4659	19.9488	-0.00936254	0.958498	0.996543
PG10290	A0A0R4J065	A0A0R4J065_MOUSE Cysteine protease ATG4B OS=Mus musculus GN=Atg4b PE=1 SV=1	17.8577	17.7377	17.8744	18.0616	18.1601	17.7964	17.9769	17.7258	18.0082	18.1373	-0.00936213	0.93199	0.998135
PG9736	O54692	ZW10_MOUSE Centromere/kinetochore protein zw10 homolog OS=Mus musculus GN=Zw10 PE=1 SV=3	19.1135	19.0144	19.1401	19.3318	19.2525	19.0824	19.1245	19.1694	19.1125	19.3167	-0.00933238	0.895889	0.991406
PG8515	Q9ERA0-2	TFCP2_MOUSE Isoform 2 of Alpha-globin transcription factor CP2 OS=Mus musculus GN=Tfcp2	16.7273	16.5503	16.7629	16.8522	16.8487	16.6704	16.878	16.6545	16.683	16.8092	-0.00928039	0.898815	0.992259
PG8979	A2AI52	A2AI52_MOUSE Ubiquitin carboxyl-terminal hydrolase 8 OS=Mus musculus GN=Usp8 PE=1 SV=1	16.3647	16.2956	16.5187	16.915	16.5591	16.4816	16.4984	16.4365	16.4412	16.7492	-0.00922778	0.941702	0.996711
PG529	Q9DAZ9	ANCHR_MOUSE Abscission/NoCut checkpoint regulator OS=Mus musculus GN=Zfyve19 PE=1 SV=2	17.6761	17.5027	17.5991	17.5971	17.6843	17.6495	17.6269	17.4787	17.6294	17.6287	-0.00921141	0.844262	0.989967
PG6226	B1AUE5	PEX10_MOUSE Peroxisome biogenesis factor 10 OS=Mus musculus GN=Pex10 PE=2 SV=1	17.6772	17.5538	17.7378	17.7422	17.9132	17.6663	17.7031	17.6215	17.7104	17.8772	-0.00914053	0.902742	0.992684
PG8263	O88811	STAM2_MOUSE Signal transducing adapter molecule 2 OS=Mus musculus GN=Stam2 PE=1 SV=1	17.7426	17.5658	17.7652	17.904	17.8293	17.7315	17.7155	17.6786	17.7247	17.9116	-0.00899863	0.900335	0.992186
PG12601	Q9CY06	Q9CY06_MOUSE Putative uncharacterized protein OS=Mus musculus PE=2 SV=1	23.1949	23.0484	23.1275	23.8915	23.1903	23.225	23.2507	23.1399	23.1487	23.6438	-0.00888956	0.961547	0.997252
PG3146	Q7TMX6	Q7TMX6_MOUSE Exosome component 7 OS=Mus musculus GN=Exosc7 PE=2 SV=1	18.4168	18.3639	18.6013	18.6864	18.751	18.4764	18.5597	18.4216	18.6032	18.7145	-0.00879573	0.925199	0.995718
PG1578	Q8BZJ7	DCNL2_MOUSE DCN1-like protein 2 OS=Mus musculus GN=Dcun1d2 PE=1 SV=3	18.3757	18.3339	18.4827	18.4432	18.5547	18.3809	18.3807	18.3696	18.5272	18.4879	-0.00877075	0.867252	0.98983
PG7568	P62242	RS8_MOUSE 40S ribosomal protein S8 OS=Mus musculus GN=Rps8 PE=1 SV=2	23.022	23.0511	22.6647	22.9156	22.9916	23.0574	22.6621	22.9562	22.9295	22.996	-0.00875379	0.930659	0.997559
PG18366	S4R1L5	S4R1L5_MOUSE Baculoviral IAP repeat-containing protein 6 OS=Mus musculus GN=Birc6 PE=1 SV=1	21.5188	21.4419	21.5484	21.6352	21.6634	21.5357	21.5329	21.4962	21.5683	21.6308	-0.00872352	0.854347	0.990073
PG9847	D3Z5N6	D3Z5N6_MOUSE Zinc finger protein ubi-d4 OS=Mus musculus GN=Dpf2 PE=1 SV=1	17.5245	17.2823	17.556	17.7475	17.67	17.454	17.6202	17.3293	17.5938	17.7396	-0.00866721	0.937058	0.996806
PG9106	Q8K0G5	TSSC1_MOUSE Protein TSSC1 OS=Mus musculus GN=Eipr1 PE=1 SV=2	16.694	16.5981	16.7453	16.8972	17.0087	16.6486	16.7859	16.6604	16.8292	16.9759	-0.0086319	0.929689	0.997364
PG8518	Q7TMM9	TBB2A_MOUSE Tubulin beta-2A chain OS=Mus musculus GN=Tubb2a PE=1 SV=1	19.636	19.6307	19.7738	19.6057	19.7591	19.5632	19.6178	19.6569	19.8269	19.6975	-0.00858641	0.883643	0.992183
PG11881	D3YTR7	D3YTR7_MOUSE Adenylyl cyclase-associated protein OS=Mus musculus GN=Cap2 PE=1 SV=1	19.9368	19.8491	19.9369	19.8181	19.8797	19.8949	19.9313	19.8897	19.894	19.7687	-0.00842187	0.823209	0.991504
PG85	A0A0R4J0B6	A0A0R4J0B6_MOUSE ATP-binding cassette sub-family G member 2 OS=Mus musculus GN=Abcg2 PE=1 SV=1	17.6441	17.4947	17.8803	17.9448	18.0194	17.5936	17.7518	17.7908	17.7473	18.0577	-0.00838848	0.947638	0.9957
PG15625	K0BWC3	K0BWC3_MOUSE Palladin isoform OS=Mus musculus GN=Palld PE=2 SV=1	15.4755	15.3934	15.6443	15.7131	15.844	15.4093	15.6349	15.4215	15.7448	15.8183	-0.00830801	0.944687	0.995911
PG6344	Q8VDG5	PPCS_MOUSE Phosphopantothenate--cysteine ligase OS=Mus musculus GN=Ppcs PE=1 SV=1	18.206	18.0947	18.3206	18.414	18.507	18.2082	18.227	18.1836	18.3262	18.5564	-0.00818284	0.936893	0.997054
PG5126	Q80WJ7	LYRIC_MOUSE Protein LYRIC OS=Mus musculus GN=Mtdh PE=1 SV=1	21.3997	21.2709	21.4055	21.3839	21.4756	21.3694	21.4424	21.3425	21.3465	21.394	-0.00815954	0.834418	0.990136
PG2087	P15626	GSTM2_MOUSE Glutathione S-transferase Mu 2 OS=Mus musculus GN=Gstm2 PE=1 SV=2	21.0986	20.9832	21.1916	21.2767	21.2454	21.0542	21.1301	21.1123	21.1688	21.2894	-0.00815901	0.904994	0.993648
PG6355	Q80W00	PP1RA_MOUSE Serine/threonine-protein phosphatase 1 regulatory subunit 10 OS=Mus musculus GN=Ppp1r10 PE=1 SV=1	19.6381	19.5028	19.7158	19.9233	19.778	19.5615	19.6816	19.6894	19.6996	19.8861	-0.00798402	0.929385	0.997463
PG1369	B2RY19	B2RY19_MOUSE Cgnl1 protein OS=Mus musculus GN=Cgnl1 PE=2 SV=1	20.1914	20.0814	20.2891	20.2996	20.3284	20.1546	20.2435	20.1194	20.2405	20.3925	-0.00788713	0.907173	0.993452
PG11796	Q7TQU9	Q7TQU9_MOUSE Olfactory receptor OS=Mus musculus GN=Olfr1355 PE=3 SV=1	18.6952	18.42	18.6597	18.5844	18.7829	18.718	18.5645	18.3672	18.7282	18.7255	-0.00779122	0.935501	0.997878
PG1709	Q9JMG1	EDF1_MOUSE Endothelial differentiation-related factor 1 OS=Mus musculus GN=Edf1 PE=1 SV=1	17.2501	16.8791	17.0633	17.1599	17.2686	17.0506	17.0992	17.0296	17.2204	17.1823	-0.00775597	0.925465	0.995578
PG15496	A5D6Q8	A5D6Q8_MOUSE Clasp1 protein OS=Mus musculus GN=Clasp1 PE=2 SV=1	18.8066	18.6912	19.1074	19.2864	19.6277	18.7905	18.7923	19.2296	19.3215	19.3467	-0.00774682	0.971501	0.997752
PG1406	Q3UAF5	Q3UAF5_MOUSE Putative uncharacterized protein OS=Mus musculus GN=Ctsc PE=2 SV=1	20.3388	19.9631	20.2469	20.2662	20.2378	20.2331	20.1251	19.9841	20.1845	20.4874	-0.00772495	0.942961	0.997209
PG7481	Q80TE0	RPAP1_MOUSE RNA polymerase II-associated protein 1 OS=Mus musculus GN=Rpap1 PE=1 SV=2	17.3229	17.2894	17.4473	17.532	17.5573	17.422	17.4465	17.2737	17.399	17.5693	-0.00772472	0.916912	0.995278
PG5748	P32020	NLTP_MOUSE Non-specific lipid-transfer protein OS=Mus musculus GN=Scp2 PE=1 SV=3	22.197	22.1106	22.3798	22.5543	22.5396	22.2435	22.215	22.2552	22.401	22.6282	-0.00771684	0.949385	0.995255
PG4722	Q3UXD8	Q3UXD8_MOUSE Ribosomal protein S6 kinase OS=Mus musculus GN=Rps6kb1 PE=2 SV=1	16.6992	16.6484	16.8823	16.8995	16.9978	16.7989	16.7213	16.7465	16.9067	16.9154	-0.00768443	0.922732	0.995814
PG8555	Q3UGE9	Q3UGE9_MOUSE Tuftelin-interacting protein 11 OS=Mus musculus GN=Tfip11 PE=2 SV=1	17.7953	17.7789	17.8441	18.0157	17.9438	17.7553	17.8637	17.8331	17.8389	18.0483	-0.00767228	0.910956	0.995227
PG16112	Z4YLI8	Z4YLI8_MOUSE Clustered mitochondria protein homolog OS=Mus musculus GN=Cluh PE=1 SV=1	19.5384	19.5517	19.5861	19.6223	19.7908	19.5832	19.5841	19.6329	19.653	19.5978	-0.00766369	0.876364	0.990827
PG1602	Q99KI3	EMC3_MOUSE ER membrane protein complex subunit 3 OS=Mus musculus GN=Emc3 PE=1 SV=3	17.8608	17.8809	18.022	18.1583	18.1731	17.9403	17.9523	17.9262	18.0118	18.2264	-0.00758375	0.932206	0.99794
PG7681	Q3TDK9	Q3TDK9_MOUSE Putative uncharacterized protein OS=Mus musculus GN=Rtfdc1 PE=2 SV=1	16.4186	16.2619	16.5129	16.6132	16.7689	16.4522	16.448	16.4612	16.5575	16.619	-0.00753922	0.937043	0.996999
PG3633	Q6NVF4	HELB_MOUSE DNA helicase B OS=Mus musculus GN=Helb PE=1 SV=2	16.4176	16.2954	16.4636	16.5331	16.6878	16.4563	16.4345	16.2755	16.5219	16.6716	-0.00751699	0.936436	0.996773
PG6858	Q62432	SMAD2_MOUSE Mothers against decapentaplegic homolog 2 OS=Mus musculus GN=Smad2 PE=1 SV=2	19.2825	19.1765	19.4437	19.3507	19.5421	19.242	19.3694	19.2519	19.4152	19.4803	-0.00731756	0.927898	0.997134
PG3867	A0A0N4SVL0	A0A0N4SVL0_MOUSE Eukaryotic translation initiation factor 4 gamma 3 OS=Mus musculus GN=Eif4g3 PE=1 SV=1	20.4183	20.3729	20.4918	20.5174	20.5658	20.4172	20.4659	20.4204	20.4605	20.5657	-0.00727626	0.872185	0.989431
PG2982	Q9WV92-5	E41L3_MOUSE Isoform 5 of Band 4.1-like protein 3 OS=Mus musculus GN=Epb41l3	19.1245	18.9671	19.185	19.3446	19.2772	19.1142	19.0798	19.0904	19.2132	19.3651	-0.00712491	0.934792	0.997965
PG9720	Q8BIF9	ZN787_MOUSE Zinc finger protein 787 OS=Mus musculus GN=Znf787 PE=2 SV=3	12.9206	13.075	12.7341	12.7624	13.1812	12.8441	12.8353	12.8165	13.0898	13.0526	-0.00702722	0.94826	0.995527
PG7997	D3Z4B2	D3Z4B2_MOUSE Gamma-soluble NSF attachment protein (Fragment) OS=Mus musculus GN=Napg PE=1 SV=1	21.4295	21.3633	21.4932	21.5471	21.5621	21.4814	21.4658	21.395	21.4547	21.5635	-0.006965	0.883381	0.992327
PG8257	B7ZNK9	B7ZNK9_MOUSE Spata5 protein OS=Mus musculus GN=Spata5 PE=2 SV=1	16.937	17.0122	17.1062	17.1152	17.2906	16.9893	17.0993	17.0291	17.0075	17.3012	-0.00695978	0.934766	0.998356
PG818	Q5DTI2	Q5DTI2_MOUSE ATPase; Ca++ transporting; cardiac muscle; slow twitch 2; isoform CRA_b (Fragment) OS=Mus musculus GN=Atp2a2 PE=2 SV=1	19.5638	19.618	19.7744	19.7261	19.8175	19.6482	19.7421	19.5673	19.742	19.7658	-0.00686799	0.91241	0.994884
PG5677	Q3UJL0	Q3UJL0_MOUSE Putative uncharacterized protein OS=Mus musculus GN=Gnl2 PE=2 SV=1	16.4867	16.4319	16.6505	16.5871	16.8173	16.4761	16.5411	16.5778	16.5896	16.7549	-0.00679742	0.935751	0.997092
PG3503	Q9CPV4	GLOD4_MOUSE Glyoxalase domain-containing protein 4 OS=Mus musculus GN=Glod4 PE=1 SV=1	23.1814	23.113	23.2294	23.0833	23.1244	23.1937	23.0983	23.1962	23.1557	23.0541	-0.0066854	0.865282	0.988916
PG8435	Q9WUN2	TBK1_MOUSE Serine/threonine-protein kinase TBK1 OS=Mus musculus GN=Tbk1 PE=1 SV=1	17.7202	17.5184	17.7766	17.8035	17.963	17.6834	17.6514	17.5445	17.8025	18.0665	-0.00667076	0.955	0.996396
PG4007	Q9D8C4	IN35_MOUSE Interferon-induced 35 kDa protein homolog OS=Mus musculus GN=Ifi35 PE=1 SV=3	16.1235	15.9666	16.0792	16.2656	16.4522	16.0778	16.2028	15.9814	16.1616	16.4303	-0.00665283	0.954309	0.996079
PG5404	P70414	NAC1_MOUSE Sodium/calcium exchanger 1 OS=Mus musculus GN=Slc8a1 PE=1 SV=1	21.5055	21.5183	21.6669	21.6182	21.8618	21.525	21.5325	21.6027	21.673	21.8046	-0.00659155	0.938415	0.997409
PG6734	P61028	RAB8B_MOUSE Ras-related protein Rab-8B OS=Mus musculus GN=Rab8b PE=1 SV=1	19.1449	18.9699	19.2585	19.3838	19.3555	19.1469	19.1825	19.0914	19.2	19.459	-0.00654658	0.948839	0.995302
PG9214	Q9CWQ7	Q9CWQ7_MOUSE Putative uncharacterized protein OS=Mus musculus GN=Ufd1l PE=2 SV=1	21.4238	21.4595	21.5086	21.6774	21.5815	21.4923	21.4194	21.5178	21.5358	21.6536	-0.00638404	0.91674	0.995512
PG6493	Q9DCL9	PUR6_MOUSE Multifunctional protein ADE2 OS=Mus musculus GN=Paics PE=1 SV=4	23.3407	23.4755	23.5903	23.5231	23.3489	23.4534	23.4104	23.5676	23.2009	23.6146	-0.00632128	0.944027	0.996045
PG1366	E9Q8I0	E9Q8I0_MOUSE Complement factor H OS=Mus musculus GN=Cfh PE=1 SV=1	21.3631	21.2856	21.5033	22.0932	21.5736	21.4638	21.3916	21.549	21.5291	21.8537	-0.00631542	0.969909	0.997333
PG8463	A2A690-2	TANC2_MOUSE Isoform 2 of Protein TANC2 OS=Mus musculus GN=Tanc2	17.4287	17.3675	17.4292	17.6736	17.3555	17.4796	17.2529	17.6182	17.3348	17.5376	-0.00628768	0.944888	0.995914
PG528	Q3TX26	Q3TX26_MOUSE Putative uncharacterized protein OS=Mus musculus GN=Anp32e PE=2 SV=1	21.8174	21.8439	21.9627	22.0249	22.0005	21.86	21.8365	21.9281	21.9693	22.0242	-0.00626297	0.911037	0.995094
PG13329	Q3TFI6	Q3TFI6_MOUSE GTPase IMAP family member 1 OS=Mus musculus GN=Gimap1 PE=1 SV=1	14.2011	14.0617	14.4053	14.0515	14.506	14.0134	14.0983	14.1588	14.3225	14.6014	-0.00624713	0.965063	0.996202
PG8857	P49813	TMOD1_MOUSE Tropomodulin-1 OS=Mus musculus GN=Tmod1 PE=1 SV=2	22.6646	22.7265	22.7675	22.8332	22.985	22.7131	22.8182	22.6905	22.8043	22.9196	-0.00618798	0.93015	0.997432
PG9417	Q8R105	VP37C_MOUSE Vacuolar protein sorting-associated protein 37C OS=Mus musculus GN=Vps37c PE=1 SV=1	16.4831	16.5095	16.6128	16.8035	16.7306	16.7084	16.4704	16.4238	16.6859	16.8203	-0.00616847	0.951057	0.995777
PG2486	Q3UZA1	CPZIP_MOUSE CapZ-interacting protein OS=Mus musculus GN=Rcsd1 PE=1 SV=1	18.4959	18.7775	18.6029	18.9077	18.723	18.7508	18.6245	18.7635	18.6577	18.6799	-0.00610364	0.937865	0.997248
PG5245	P97287	MCL1_MOUSE Induced myeloid leukemia cell differentiation protein Mcl-1 homolog OS=Mus musculus GN=Mcl1 PE=1 SV=3	18.8236	18.7299	18.9192	18.9602	19.1043	18.808	18.8602	18.9042	18.9312	19.003	-0.0060885	0.934117	0.998299
PG1680	O70378	EMC8_MOUSE ER membrane protein complex subunit 8 OS=Mus musculus GN=Emc8 PE=1 SV=1	19.8907	19.82	19.9606	19.9034	20.0375	19.8387	19.8556	19.9797	19.9397	19.9682	-0.006056	0.899896	0.992147
PG2063	P51163	HEM4_MOUSE Uroporphyrinogen-III synthase OS=Mus musculus GN=Uros PE=1 SV=1	19.3508	19.295	19.4179	19.7634	19.5901	19.3678	19.3853	19.4221	19.5036	19.7082	-0.00601937	0.956097	0.996308
PG15912	E9Q456	E9Q456_MOUSE Tropomyosin alpha-1 chain OS=Mus musculus GN=Tpm1 PE=1 SV=1	20.1877	20.1397	20.3148	20.428	20.4209	20.2009	20.1892	20.3477	20.3217	20.4016	-0.00599949	0.935851	0.996779
PG6515	Q149T7	PPM1J_MOUSE Protein phosphatase 1J OS=Mus musculus GN=Ppm1j PE=1 SV=1	18.0764	17.5798	17.9568	17.9942	17.863	17.6664	18.1321	17.58	17.9147	18.1472	-0.00597875	0.968041	0.996626
PG2211	Q9CQB5	CISD2_MOUSE CDGSH iron-sulfur domain-containing protein 2 OS=Mus musculus GN=Cisd2 PE=1 SV=1	20.3511	20.1175	20.3305	20.3489	20.4077	20.311	20.2304	20.2469	20.2769	20.4606	-0.0059702	0.928947	0.997209
PG3907	Q6A097	Q6A097_MOUSE Kinase (Fragment) OS=Mus musculus GN=Ip6k1 PE=2 SV=1	17.0355	16.8562	16.9846	17.4335	17.1618	17.0442	17.1231	16.9689	17.0473	17.2584	-0.00595311	0.957975	0.996408
PG8637	Q501L4	Q501L4_MOUSE General transcription factor IIIC; polypeptide 4 OS=Mus musculus GN=Gtf3c4 PE=2 SV=1	16.3646	16.3055	16.4883	16.4533	16.5367	16.3404	16.3708	16.2967	16.5015	16.6093	-0.00594689	0.935504	0.997676
PG8661	Q923U0	TM1L1_MOUSE TOM1-like protein 1 OS=Mus musculus GN=Tom1l1 PE=1 SV=1	16.721	16.4808	16.762	16.7493	16.8875	16.626	16.6794	16.6962	16.7757	16.7936	-0.00591381	0.937635	0.997214
PG5351	Q3UMX3	Q3UMX3_MOUSE Putative uncharacterized protein OS=Mus musculus GN=3110002H16Rik PE=2 SV=1	17.2472	17.2188	17.3202	17.3985	17.4662	17.2855	17.3031	17.1776	17.3654	17.4903	-0.00582957	0.934771	0.99815
PG4357	Q8CG71	P3H2_MOUSE Prolyl 3-hydroxylase 2 OS=Mus musculus GN=P3h2 PE=1 SV=1	17.2066	17.17	17.4021	17.6469	17.5232	17.2472	17.4266	17.2437	17.3565	17.6464	-0.00569872	0.962476	0.99658
PG4022	Q9Z329	ITPR2_MOUSE Inositol 1;4;5-trisphosphate receptor type 2 OS=Mus musculus GN=Itpr2 PE=1 SV=4	18.0639	17.9911	18.1798	18.1972	18.2973	18.0609	18.0898	18.0144	18.2072	18.3284	-0.00569674	0.943629	0.99646
PG2753	O09005	DEGS1_MOUSE Sphingolipid delta(4)-desaturase DES1 OS=Mus musculus GN=Degs1 PE=1 SV=1	17.1705	16.9773	17.1516	17.0932	17.378	17.1418	17.1422	17.1462	17.1067	17.2052	-0.00568173	0.93475	0.998561
PG17397	Q4FZE5	Q4FZE5_MOUSE Eef1a1 protein (Fragment) OS=Mus musculus GN=Eef1a1 PE=2 SV=1	22.2154	22.1701	22.2332	22.1726	22.1226	22.2087	22.1798	22.418	22.0651	22.0143	-0.00558723	0.940591	0.997206
PG7940	O88983	STX8_MOUSE Syntaxin-8 OS=Mus musculus GN=Stx8 PE=1 SV=1	18.9836	18.9376	19.0009	18.9801	19.1539	18.9786	18.9998	18.9692	18.9938	19.0869	-0.00557159	0.899404	0.992463
PG9637	Q3UHH1	ZSWM8_MOUSE Zinc finger SWIM domain-containing protein 8 OS=Mus musculus GN=Zswim8 PE=1 SV=1	18.2186	18.2229	18.4201	18.5206	18.6088	18.1974	18.3807	18.3293	18.4188	18.6372	-0.00552315	0.959802	0.997289
PG6988	P59708	SF3B6_MOUSE Splicing factor 3B subunit 6 OS=Mus musculus GN=Sf3b6 PE=1 SV=1	21.1529	20.9241	21.1765	21.2284	21.2024	21.0837	21.0044	21.1672	21.1441	21.2577	-0.00548953	0.938648	0.997032
PG5954	Q60967	PAPS1_MOUSE Bifunctional 3'-phosphoadenosine 5'-phosphosulfate synthase 1 OS=Mus musculus GN=Papss1 PE=1 SV=1	18.9463	18.9458	19.0406	19.0641	19.0505	18.9546	19.0032	18.9693	19.056	19.0369	-0.00545047	0.87096	0.988484
PG325	Q9EPL9	ACOX3_MOUSE Peroxisomal acyl-coenzyme A oxidase 3 OS=Mus musculus GN=Acox3 PE=1 SV=2	18.8534	18.7285	18.95	19.1621	19.1107	18.8608	18.8974	18.816	19.0217	19.1815	-0.00543742	0.959542	0.997221
PG6872	Q3TMH2	SCRN3_MOUSE Secernin-3 OS=Mus musculus GN=Scrn3 PE=1 SV=1	18.8627	18.8637	18.9894	19.3217	18.9799	18.8692	18.8869	19.1147	19.0086	19.1109	-0.00542882	0.957699	0.99653
PG1084	O08532	CA2D1_MOUSE Voltage-dependent calcium channel subunit alpha-2/delta-1 OS=Mus musculus GN=Cacna2d1 PE=1 SV=1	20.5794	20.5291	20.6434	20.6382	20.7189	20.5729	20.6319	20.5022	20.6063	20.7688	-0.00535516	0.923917	0.995604
PG4430	Q9QYS0	Q9QYS0_MOUSE ATP sulfurylase/APS kinase isoform SK2 OS=Mus musculus PE=3 SV=1	16.5068	16.5326	16.7484	16.8532	16.7377	16.6497	16.7441	16.5979	16.6222	16.7382	-0.0053212	0.943979	0.996408
PG8014	Q62417-2	SRBS1_MOUSE Isoform 2 of Sorbin and SH3 domain-containing protein 1 OS=Mus musculus GN=Sorbs1	18.6675	18.4794	18.8961	18.7474	18.8088	18.5467	18.6334	18.7689	18.756	18.8675	-0.00530086	0.954633	0.996212
PG12963	Q8C7J6	Q8C7J6_MOUSE Potassium channel tetramerisation domain containing 12b OS=Mus musculus GN=Kctd12b PE=1 SV=1	16.1601	16.1623	16.3312	16.4778	16.5808	16.2268	16.3343	16.194	16.3039	16.6274	-0.00517075	0.964876	0.996414
PG10071	Q80Y82	Q80Y82_MOUSE Protein kinase C binding protein 1 OS=Mus musculus GN=Zmynd8 PE=2 SV=3	17.5401	17.469	17.6494	17.7414	17.8448	17.6098	17.7075	17.5375	17.6716	17.6931	-0.00502084	0.947883	0.99534
PG1855	P13020-2	GELS_MOUSE Isoform 2 of Gelsolin OS=Mus musculus GN=Gsn	18.4941	18.5663	18.6912	18.6691	18.7436	18.5392	18.5563	18.6147	18.6719	18.7573	-0.00500976	0.935736	0.997289
PG7602	Q924N4	S12A6_MOUSE Solute carrier family 12 member 6 OS=Mus musculus GN=Slc12a6 PE=1 SV=2	18.1356	17.9776	18.179	18.1997	18.202	18.0893	18.0182	18.0676	18.2026	18.2914	-0.00497046	0.940956	0.996763
PG7190	B1AQY2	B1AQY2_MOUSE Rho GTPase-activating protein 23 OS=Mus musculus GN=Arhgap23 PE=1 SV=1	16.8655	16.4825	16.6449	16.7129	16.8029	16.6556	16.6618	16.586	16.7751	16.8055	-0.00496281	0.950816	0.996134
PG2073	P01899	HA11_MOUSE H-2 class I histocompatibility antigen; D-B alpha chain OS=Mus musculus GN=H2-D1 PE=1 SV=2	15.7526	15.689	15.9907	16.2803	16.0661	15.8311	15.9477	15.7833	15.8943	16.2976	-0.00493708	0.972905	0.997371
PG8730	P97473	TRBP2_MOUSE RISC-loading complex subunit TARBP2 OS=Mus musculus GN=Tarbp2 PE=1 SV=2	18.9842	18.9673	19.0708	19.0838	19.1357	18.974	19.0036	18.9913	19.0836	19.165	-0.00488015	0.9211	0.995963
PG5481	Q9DAT2	MRGBP_MOUSE MRG/MORF4L-binding protein OS=Mus musculus GN=Mrgbp PE=1 SV=2	17.6731	17.5699	17.7686	17.7573	17.9249	17.6618	17.683	17.6439	17.7396	17.9413	-0.00482644	0.953302	0.995654
PG4729	Q8R574	KPRB_MOUSE Phosphoribosyl pyrophosphate synthase-associated protein 2 OS=Mus musculus GN=Prpsap2 PE=1 SV=1	19.266	19.2365	19.3835	19.4739	19.4563	19.335	19.2821	19.2954	19.3384	19.5415	-0.00473732	0.945763	0.996005
PG7165	P32883-2	RASK_MOUSE Isoform 2B of GTPase KRas OS=Mus musculus GN=Kras	19.2467	19.2504	19.3336	19.2895	19.3757	19.2175	19.2882	19.2772	19.2743	19.4149	-0.00472395	0.910874	0.995349
PG7294	E9QAZ2	E9QAZ2_MOUSE Ribosomal protein L15 OS=Mus musculus GN=Gm10020 PE=3 SV=1	23.2206	23.2618	22.8161	22.9775	23.181	23.3072	23.0302	22.963	22.9995	23.134	-0.0046154	0.965935	0.996286
PG5499	Q9JMH9-6	MY18A_MOUSE Isoform 6 of Unconventional myosin-XVIIIa OS=Mus musculus GN=Myo18a	23.5596	23.5811	23.4128	23.4974	23.6148	23.6209	23.4643	23.5554	23.4289	23.5733	-0.00459109	0.929611	0.997487
PG183	Q925E7	2ABD_MOUSE Serine/threonine-protein phosphatase 2A 55 kDa regulatory subunit B delta isoform OS=Mus musculus GN=Ppp2r2d PE=1 SV=1	18.3404	18.272	18.4004	18.4183	18.5634	18.3229	18.3098	18.35	18.4152	18.5737	-0.00457645	0.948359	0.995426
PG6432	Q91VJ2	PRDBP_MOUSE Protein kinase C delta-binding protein OS=Mus musculus GN=Prkcdbp PE=1 SV=1	19.8269	19.5121	19.8212	19.9089	19.7832	19.6485	19.8865	19.5582	19.7845	19.9523	-0.00448944	0.965153	0.996086
PG11322	S4R236	S4R236_MOUSE Ankyrin-3 (Fragment) OS=Mus musculus GN=Ank3 PE=1 SV=1	19.2205	19.2459	19.3392	19.2899	19.4332	19.2334	19.3468	19.1964	19.3407	19.3891	-0.00448266	0.93422	0.998199
PG3571	Q3UBK2	Q3UBK2_MOUSE Putative uncharacterized protein OS=Mus musculus PE=2 SV=1	23.6066	23.7421	23.8555	23.6701	23.2986	23.4602	23.228	23.9245	23.8398	23.6982	-0.00445581	0.978232	0.997573
PG7253	Q5U4B1	Q5U4B1_MOUSE Replication factor C subunit 1 OS=Mus musculus GN=Rfc1 PE=1 SV=1	18.4611	18.4551	18.558	18.4166	18.7101	18.462	18.5212	18.4326	18.5452	18.6181	-0.00437528	0.945564	0.996003
PG7671	Q9D3M4	Q9D3M4_MOUSE Protein S100 OS=Mus musculus GN=S100a1 PE=2 SV=1	20.0789	20.1014	20.3102	20.5697	20.848	20.0663	20.0945	20.0281	20.8321	20.8654	-0.00437094	0.986035	0.99808
PG4910	Q9JKS4	LDB3_MOUSE LIM domain-binding protein 3 OS=Mus musculus GN=Ldb3 PE=1 SV=1	22.5851	22.379	22.6575	22.6798	22.7822	22.4632	22.4164	22.7798	22.5198	22.8829	-0.00430873	0.97084	0.997682
PG8599	Q8R3D1	TBC13_MOUSE TBC1 domain family member 13 OS=Mus musculus GN=Tbc1d13 PE=1 SV=1	17.8496	17.8271	18.0141	18.0568	18.1596	17.8795	17.965	17.8352	17.9828	18.2232	-0.00430706	0.963893	0.996412
PG5802	Q8K224	NAT10_MOUSE RNA cytidine acetyltransferase OS=Mus musculus GN=Nat10 PE=1 SV=1	18.5769	18.4589	18.6356	18.7648	18.727	18.5957	18.6	18.583	18.6053	18.758	-0.0042458	0.948435	0.995286
PG10772	D3Z194	D3Z194_MOUSE Oxysterol-binding protein OS=Mus musculus GN=Osbpl3 PE=1 SV=1	17.298	17.2166	17.4319	17.592	17.5382	17.3059	17.496	17.2297	17.4144	17.6096	-0.00422398	0.96653	0.996494
PG14193	Q61650	Q61650_MOUSE Beta-globin (Fragment) OS=Mus musculus PE=2 SV=1	17.6624	17.2113	17.3361	19.2059	17.6329	17.7362	17.6986	17.5125	17.5555	18.5254	-0.00406905	0.992214	0.998137
PG2257	Q8K2Q5	CHCH7_MOUSE Coiled-coil-helix-coiled-coil-helix domain-containing protein 7 OS=Mus musculus GN=Chchd7 PE=1 SV=1	16.7233	16.4984	16.7002	17.0371	16.937	16.6999	16.7654	16.6114	16.8203	16.9787	-0.00406555	0.972199	0.998063
PG11258	F8VQ54	F8VQ54_MOUSE Endoribonuclease Dicer OS=Mus musculus GN=Dicer1 PE=1 SV=1	18.6019	18.4329	18.634	18.7758	18.7076	18.5863	18.6154	18.6032	18.5877	18.7394	-0.00405402	0.951499	0.996026
PG6439	Q62084	PP14B_MOUSE Protein phosphatase 1 regulatory subunit 14B OS=Mus musculus GN=Ppp1r14b PE=1 SV=2	19.6392	19.676	19.7976	19.6875	19.7149	19.7753	19.6747	19.6488	19.7496	19.6469	-0.00398774	0.918254	0.995232
PG7754	Q3UPD0	Q3UPD0_MOUSE Putative uncharacterized protein OS=Mus musculus GN=Scfd2 PE=2 SV=1	18.1129	18.0213	18.1393	18.2941	18.2304	18.1777	18.0818	18.0153	18.12	18.3832	-0.00397667	0.960884	0.99718
PG4501	K3W4S4	K3W4S4_MOUSE C-Jun-amino-terminal kinase-interacting protein 3 OS=Mus musculus GN=Mapk8ip3 PE=1 SV=1	17.4563	17.4143	17.5268	17.5587	17.5209	17.3646	17.4548	17.5123	17.4921	17.6342	-0.00380502	0.942354	0.997198
PG7219	A0A068BD34	A0A068BD34_MOUSE Ral guanine nucleotide dissociation stimulator-like 2 OS=Mus musculus GN=Rgl2 PE=2 SV=1	16.1536	15.9356	16.1899	16.1357	16.2241	16.011	16.1481	15.9942	16.2305	16.2364	-0.00374687	0.960024	0.997317
PG7591	E9QNY8	E9QNY8_MOUSE Sacsin OS=Mus musculus GN=Sacs PE=1 SV=1	19.0949	18.9575	19.1512	19.3511	19.3237	19.1012	19.1907	19.0195	19.1691	19.3794	-0.00369568	0.969801	0.997422
PG13443	B2RQG2	B2RQG2_MOUSE PHD finger protein 3 OS=Mus musculus GN=Phf3 PE=1 SV=1	17.6682	17.7611	17.8127	17.6647	17.9597	17.7171	17.7486	17.7365	17.7838	17.8622	-0.00365418	0.953048	0.995802
PG6235	E0CYV0	E0CYV0_MOUSE Protein-L-isoaspartate O-methyltransferase OS=Mus musculus GN=Pcmt1 PE=1 SV=1	21.2994	21.2092	21.3369	21.3886	21.3779	21.2338	21.2193	21.3238	21.3791	21.4379	-0.00363343	0.946933	0.995797
PG1140	Q8BJE2-2	BTNL9_MOUSE Isoform 2 of Butyrophilin-like protein 9 OS=Mus musculus GN=Btnl9	16.9294	16.8571	17.054	17.1274	17.2626	16.8687	17.0424	16.9411	17.07	17.2903	-0.00363015	0.972315	0.997575
PG742	Q9CPX6	ATG3_MOUSE Ubiquitin-like-conjugating enzyme ATG3 OS=Mus musculus GN=Atg3 PE=1 SV=1	20.433	20.3639	20.5037	20.6274	20.5362	20.4644	20.4565	20.4339	20.4901	20.6014	-0.00355464	0.948816	0.99549
PG916	Q9WVK0	ATRAP_MOUSE Type-1 angiotensin II receptor-associated protein OS=Mus musculus GN=Agtrap PE=1 SV=2	15.8916	15.7598	15.9126	16.1209	16.1047	15.8532	15.7665	15.8909	16.0005	16.2613	-0.00343277	0.975754	0.998267
PG12021	Q5BL05	Q5BL05_MOUSE Homeobox protein cut-like OS=Mus musculus GN=Cux1 PE=2 SV=1	17.1541	17.1758	17.1523	17.2826	17.3849	17.1161	17.2818	17.1518	17.1755	17.4075	-0.00341327	0.962246	0.996955
PG6682	Q61820	RANT_MOUSE GTP-binding nuclear protein Ran; testis-specific isoform OS=Mus musculus GN=Rasl2-9 PE=2 SV=1	14.9487	14.826	15.0171	15.0822	15.3943	14.9161	14.9569	14.9457	15.1709	15.2618	-0.00338707	0.977783	0.997517
PG6596	Q9Z0S9	PRAF1_MOUSE Prenylated Rab acceptor protein 1 OS=Mus musculus GN=Rabac1 PE=1 SV=1	19.0126	18.842	18.9945	18.9186	19.1077	18.9994	19.0923	18.8476	18.9425	18.9768	-0.00336237	0.956635	0.996245
PG1858	Q9Z2Z9	GFPT2_MOUSE Glutamine--fructose-6-phosphate aminotransferase [isomerizing] 2 OS=Mus musculus GN=Gfpt2 PE=1 SV=3	16.281	16.2165	16.3091	16.4802	16.4935	16.261	16.2121	16.1986	16.4732	16.6189	-0.00330394	0.974385	0.997879
PG1511	P50462	CSRP3_MOUSE Cysteine and glycine-rich protein 3 OS=Mus musculus GN=Csrp3 PE=1 SV=1	24.0154	24.0804	24.1869	24.1667	24.2066	24.1609	24.0939	24.2413	24.2292	23.9143	-0.00329843	0.963393	0.996918
PG2062	Q6P1G0	HEAT6_MOUSE HEAT repeat-containing protein 6 OS=Mus musculus GN=Heatr6 PE=1 SV=1	16.0988	15.9547	16.0535	16.8869	16.1518	16.1409	16.2748	15.9919	16.1584	16.5635	-0.00326351	0.986921	0.997378
PG7143	Q91V81-2	RBM42_MOUSE Isoform 2 of RNA-binding protein 42 OS=Mus musculus GN=Rbm42	17.0886	16.8937	17.1119	17.1219	17.2503	17.067	16.9971	16.9038	17.2012	17.2813	-0.00322593	0.971979	0.998046
PG3761	Q8BM72	HSP13_MOUSE Heat shock 70 kDa protein 13 OS=Mus musculus GN=Hspa13 PE=1 SV=1	17.3707	17.2363	17.3029	17.3078	17.6061	17.3315	17.4225	17.297	17.3496	17.4071	-0.00319215	0.963776	0.996704
PG12460	Q9DBK7	Q9DBK7_MOUSE MCG18845; isoform CRA_d OS=Mus musculus GN=Uba7 PE=1 SV=1	17.3228	17.2663	17.5049	17.5489	17.5566	17.4063	17.3552	17.3897	17.4796	17.5527	-0.00318361	0.964955	0.996295
PG8220	Q3U7E6	Q3U7E6_MOUSE Putative uncharacterized protein OS=Mus musculus GN=Surf4 PE=2 SV=1	19.9062	19.8243	19.9658	20.0221	20.1259	19.925	19.9456	19.8114	20.001	20.1456	-0.00312547	0.967678	0.996454
PG3926	Q8BKC5	IPO5_MOUSE Importin-5 OS=Mus musculus GN=Ipo5 PE=1 SV=3	23.6443	23.6926	23.7897	23.6904	23.3996	23.4301	23.3792	23.8165	23.8909	23.6845	-0.00307185	0.980395	0.998166
PG8237	Q9JI10	STK3_MOUSE Serine/threonine-protein kinase 3 OS=Mus musculus GN=Stk3 PE=1 SV=1	19.793	19.6778	19.8191	19.8408	19.9197	19.8138	19.8195	19.6374	19.8195	19.945	-0.00305807	0.962386	0.996691
PG6364	Q8BHN0	PPM1L_MOUSE Protein phosphatase 1L OS=Mus musculus GN=Ppm1l PE=1 SV=1	16.039	16.0407	16.1137	16.1265	16.2318	15.9709	16.03	16.0074	16.1377	16.3907	-0.0030043	0.97231	0.997773
PG8918	A2ASS6-3	TITIN_MOUSE Isoform 3 of Titin OS=Mus musculus GN=Ttn	20.2508	20.1448	20.361	20.4608	20.5336	20.2089	20.2695	20.2716	20.3647	20.6214	-0.00297446	0.977251	0.997984
PG2443	Q9D2V7	CORO7_MOUSE Coronin-7 OS=Mus musculus GN=Coro7 PE=1 SV=2	19.4941	19.4144	19.5315	19.6715	19.6497	19.4544	19.5402	19.4838	19.6161	19.6521	-0.00293868	0.962881	0.996796
PG6218	A2A559	PGAP3_MOUSE Post-GPI attachment to proteins factor 3 OS=Mus musculus GN=Pgap3 PE=2 SV=1	16.9719	16.9766	17.1647	17.1659	17.3871	17.0463	16.9325	17.0278	17.1737	17.4714	-0.00287131	0.981623	0.997806
PG3487	Q3UW64	Q3UW64_MOUSE Bifunctional UDP-N-acetylglucosamine 2-epimerase/N-acetylmannosamine kinase OS=Mus musculus GN=Gne PE=1 SV=1	20.2152	20.0914	20.2095	20.2632	20.2471	20.2168	20.2182	20.1238	20.2127	20.2416	-0.0026444	0.943827	0.996468
PG13080	Q8K205	Q8K205_MOUSE Blood vessel epicardial substance OS=Mus musculus GN=Pop1 PE=1 SV=1	18.8542	18.6309	18.8886	18.67	19.0242	18.6396	18.9479	18.5533	18.9937	18.9209	-0.0025048	0.983192	0.998403
PG2900	A2AG30	A2AG30_MOUSE DnaJ (Hsp40) homolog; subfamily B; member 5; isoform CRA_a OS=Mus musculus GN=Dnajb5 PE=1 SV=1	18.4885	18.6327	18.7969	18.9176	18.9341	18.6322	18.8537	18.4922	18.7558	19.0236	-0.00248177	0.984639	0.997666
PG12693	Q3TAQ9	Q3TAQ9_MOUSE Protein Wdr36 OS=Mus musculus GN=Wdr36 PE=1 SV=1	17.5849	17.5282	17.7644	17.7337	17.858	17.6202	17.6462	17.695	17.6896	17.806	-0.00243296	0.972426	0.997486
PG2378	Q9CZG3	COMD8_MOUSE COMM domain-containing protein 8 OS=Mus musculus GN=Commd8 PE=1 SV=1	16.8367	16.8532	17.0132	17.0875	17.1712	16.9834	16.9218	16.8254	17.044	17.1751	-0.00242057	0.97867	0.997815
PG8905	Q3UDK1	TRAD1_MOUSE TRAF-type zinc finger domain-containing protein 1 OS=Mus musculus GN=Trafd1 PE=1 SV=1	18.8457	18.7496	18.9476	18.8756	19.0065	18.8453	18.9042	18.7452	18.9422	18.9762	-0.00239257	0.969108	0.997118
PG8544	P63028	TCTP_MOUSE Translationally-controlled tumor protein OS=Mus musculus GN=Tpt1 PE=1 SV=1	22.9341	23.1144	23.0264	23.2551	23.2634	23.0863	23.0889	22.9685	23.1955	23.2423	-0.00237954	0.976983	0.998106
PG6021	P12815	PDCD6_MOUSE Programmed cell death protein 6 OS=Mus musculus GN=Pdcd6 PE=1 SV=2	19.6103	19.5247	19.718	19.7874	19.7791	19.5598	19.6055	19.7175	19.666	19.8592	-0.00230313	0.975466	0.998172
PG1307	Q69ZP6	Q69ZP6_MOUSE MKIAA1178 protein (Fragment) OS=Mus musculus GN=Cd2bp2 PE=2 SV=1	19.4286	19.2611	19.4415	19.3146	19.4887	19.3306	19.4602	19.3544	19.3732	19.4049	-0.002246	0.963884	0.996616
PG2288	Q921W0	CHM1A_MOUSE Charged multivesicular body protein 1a OS=Mus musculus GN=Chmp1a PE=1 SV=1	18.6911	18.4393	18.603	18.646	18.6224	18.6582	18.5389	18.5902	18.6187	18.5846	-0.00222613	0.96353	0.996861
PG6254	Q3TH84	Q3TH84_MOUSE Putative uncharacterized protein OS=Mus musculus GN=Pgrmc1 PE=2 SV=1	21.107	20.8898	21.1075	20.8928	21.1357	20.9411	21.0176	20.9599	21.1003	21.1031	-0.00215424	0.974393	0.997683
PG942	Q06138	CAB39_MOUSE Calcium-binding protein 39 OS=Mus musculus GN=Cab39 PE=1 SV=2	21.481	21.4533	21.5093	21.7275	21.5812	21.5128	21.5348	21.4506	21.6073	21.6361	-0.00209227	0.972737	0.997601
PG6966	Q9QYY8	SPAST_MOUSE Spastin OS=Mus musculus GN=Spast PE=1 SV=3	18.5122	18.3459	18.5519	18.7228	18.5515	18.5814	18.5061	18.4172	18.4938	18.6756	-0.00201747	0.979004	0.997749
PG7450	Q9QZR0	RNF25_MOUSE E3 ubiquitin-protein ligase RNF25 OS=Mus musculus GN=Rnf25 PE=1 SV=2	17.7093	17.6361	17.8028	17.915	17.9213	17.7742	17.7747	17.7762	17.7887	17.8606	-0.00200524	0.97351	0.997589
PG7564	Q5M9P3	Q5M9P3_MOUSE Rps19 protein (Fragment) OS=Mus musculus GN=Rps19 PE=2 SV=1	24.1447	24.4365	24.3513	24.3368	24.2582	24.1206	24.3372	24.4982	24.479	24.0825	-0.00200268	0.984531	0.997755
PG13053	A8DUP7	A8DUP7_MOUSE Beta-globin OS=Mus musculus GN=Hbbt1 PE=3 SV=1	17.2361	17.1121	17.23	17.9106	17.2965	17.2916	17.3283	17.1637	17.3138	17.678	-0.00198275	0.990737	0.998239
PG5267	Q9D273-2	MMAB_MOUSE Isoform 2 of Cob(I)yrinic acid a;c-diamide adenosyltransferase; mitochondrial OS=Mus musculus GN=Mmab	18.7923	18.7077	18.9151	19.0252	18.9521	18.7442	18.9069	18.7887	18.9137	19.0297	-0.00185389	0.981165	0.998149
PG5973	Q9JJT9	PHAX_MOUSE Phosphorylated adapter RNA export protein OS=Mus musculus GN=Phax PE=1 SV=1	17.7852	17.6099	17.6852	17.9882	17.841	17.7341	17.7272	17.6887	17.7244	18.0259	-0.0018483	0.984108	0.998324
PG9645	Q5D1E7	ZC12A_MOUSE Endoribonuclease ZC3H12A OS=Mus musculus GN=Zc3h12a PE=1 SV=2	17.8452	17.764	17.9662	18.024	18.164	17.7541	17.7629	17.9646	18.0061	18.2666	-0.00183165	0.987898	0.997764
PG15702	A0A0S3CWK3	A0A0S3CWK3_MOUSE NArgBP2 OS=Mus musculus GN=Sorbs2 PE=2 SV=1	20.6204	20.7193	20.7582	20.498	20.7492	20.5623	20.5943	20.9973	20.6796	20.5027	-0.0018089	0.986046	0.99789
PG3767	Q5I1X5	IASPP_MOUSE RelA-associated inhibitor OS=Mus musculus GN=Ppp1r13l PE=1 SV=1	20.9956	20.844	21.0599	21.0943	21.1421	21.0034	20.9794	20.9673	21.0575	21.1193	-0.00177958	0.976601	0.998128
PG6141	Q91XU3	PI42C_MOUSE Phosphatidylinositol 5-phosphate 4-kinase type-2 gamma OS=Mus musculus GN=Pip4k2c PE=1 SV=1	20.2894	20.1868	20.4143	20.4752	20.384	20.3202	20.3262	20.2148	20.3868	20.493	-0.00177358	0.979863	0.998024
PG8044	Q8VDQ8	SIR2_MOUSE NAD-dependent protein deacetylase sirtuin-2 OS=Mus musculus GN=Sirt2 PE=1 SV=2	19.6961	19.6423	19.8092	19.8864	19.9633	19.715	19.7742	19.627	19.8658	20.0064	-0.00176151	0.984505	0.997932
PG379	Q6P1H6	ANKL2_MOUSE Ankyrin repeat and LEM domain-containing protein 2 OS=Mus musculus GN=Ankle2 PE=1 SV=2	16.8907	16.9522	17.0175	17.1631	17.1287	16.8932	16.9546	17.0554	16.9986	17.2417	-0.00172559	0.983045	0.99845
PG8407	P99024	TBB5_MOUSE Tubulin beta-5 chain OS=Mus musculus GN=Tubb5 PE=1 SV=1	22.892	22.707	22.4272	22.8875	22.7734	22.951	22.5988	22.5982	22.6359	22.8947	-0.00171052	0.988488	0.997762
PG9050	Q3U8R9	Q3U8R9_MOUSE Putative uncharacterized protein OS=Mus musculus GN=Txnl1 PE=2 SV=1	22.6799	22.5946	22.7763	22.8218	22.8422	22.6828	22.6756	22.6964	22.7958	22.856	-0.00167145	0.978002	0.997536
PG7398	Q9D706	RPAP3_MOUSE RNA polymerase II-associated protein 3 OS=Mus musculus GN=Rpap3 PE=1 SV=1	18.754	18.7762	18.8553	18.9961	18.8532	18.7781	18.8981	18.8467	18.8426	18.8611	-0.00163731	0.972875	0.997543
PG2260	Q8R1T1	CHMP7_MOUSE Charged multivesicular body protein 7 OS=Mus musculus GN=Chmp7 PE=1 SV=1	17.9467	17.9755	18.1414	18.006	18.1802	18.0855	18.0397	18.0944	17.979	18.0438	-0.00148422	0.977464	0.997794
PG7202	Q8BP71	RFOX2_MOUSE RNA binding protein fox-1 homolog 2 OS=Mus musculus GN=Rbfox2 PE=1 SV=2	19.4835	19.3928	19.5355	19.5767	19.6728	19.4482	19.5772	19.4062	19.5428	19.6798	-0.00141948	0.983676	0.998282
PG7512	Q8VDS4	RPR1A_MOUSE Regulation of nuclear pre-mRNA domain-containing protein 1A OS=Mus musculus GN=Rprd1a PE=1 SV=1	18.7382	18.6371	18.9112	18.8552	18.9867	18.7533	18.7903	18.8593	18.8356	18.8831	-0.00134711	0.984325	0.998149
PG9460	Q8BWV2	Q8BWV2_MOUSE Putative uncharacterized protein OS=Mus musculus GN=Vps16 PE=2 SV=1	16.8155	16.8688	16.9985	16.9855	17.167	16.9321	16.9315	17.0046	16.8655	17.0954	-0.00123991	0.986742	0.997797
PG2193	Q9D8B3	CHM4B_MOUSE Charged multivesicular body protein 4b OS=Mus musculus GN=Chmp4b PE=1 SV=2	21.5586	21.486	21.5501	21.5081	21.4219	21.6228	21.541	21.4596	21.5233	21.3718	-0.00123814	0.980346	0.998328
PG1772	Q9CZV8-3	FXL20_MOUSE Isoform 3 of F-box/LRR-repeat protein 20 OS=Mus musculus GN=Fbxl20	17.3547	17.0462	17.2968	17.2664	17.4118	17.218	17.3162	17.1232	17.2871	17.4254	-0.00120985	0.988337	0.997814
PG2962	Q18PE0-3	DOK7_MOUSE Isoform 3 of Protein Dok-7 OS=Mus musculus GN=Dok7	16.5877	16.5805	16.8364	16.8756	16.8098	16.6433	16.7372	16.7304	16.7272	16.8461	-0.00116802	0.987351	0.997621
PG9545	Q8R3P6	VWA9_MOUSE von Willebrand factor A domain-containing protein 9 OS=Mus musculus GN=Vwa9 PE=1 SV=1	16.7783	16.7759	16.931	16.944	17.0204	16.7881	16.8335	16.8917	16.9468	16.9843	-0.00106907	0.986296	0.997547
PG15878	Q3TPE7	Q3TPE7_MOUSE Putative uncharacterized protein (Fragment) OS=Mus musculus GN=Phrf1 PE=2 SV=1	17.002	17.0315	17.158	17.0281	17.1255	16.9027	17.086	17.2763	17.0412	17.0336	-0.00105006	0.988	0.997669
PG4584	Q60575	KIF1B_MOUSE Kinesin-like protein KIF1B OS=Mus musculus GN=Kif1b PE=1 SV=2	17.4537	17.3004	17.5246	17.4894	17.6657	17.3632	17.5082	17.3947	17.4689	17.6938	-0.000992796	0.990711	0.998412
PG8258	F8WIV2	F8WIV2_MOUSE Serpin B6 OS=Mus musculus GN=Serpinb6a PE=1 SV=1	22.9159	22.9883	22.9738	22.9384	23.0604	22.9202	22.8744	22.9125	23.0727	23.0924	-0.000924267	0.986069	0.997719
PG2711	Q3V0Z8	Q3V0Z8_MOUSE Putative uncharacterized protein (Fragment) OS=Mus musculus GN=Ddx5 PE=2 SV=1	23.8625	23.8685	23.9261	23.9268	23.8885	23.7935	23.873	24.0959	23.6527	24.0534	-0.000796916	0.992599	0.997933
PG8735	Q9Z321	TOP3B_MOUSE DNA topoisomerase 3-beta-1 OS=Mus musculus GN=Top3b PE=1 SV=1	19.9053	19.8169	20.0029	19.9976	20.1114	19.9148	19.9059	19.9515	19.9752	20.0829	-0.000769302	0.989915	0.998411
PG4439	B2RUR8	OTU7B_MOUSE OTU domain-containing protein 7B OS=Mus musculus GN=Otud7b PE=1 SV=1	17.038	16.8776	16.9453	17.0073	17.0686	16.9885	17.0334	16.7927	17.0521	17.0666	-0.000703263	0.991049	0.998165
PG3177	Q8R123-2	FAD1_MOUSE Isoform 2 of FAD synthase OS=Mus musculus GN=Flad1	19.9095	19.8945	19.9991	19.9829	20.08	19.9883	19.8967	19.9513	19.9811	20.045	-0.000702428	0.986859	0.997717
PG9010	Q8CD92	TTC27_MOUSE Tetratricopeptide repeat protein 27 OS=Mus musculus GN=Ttc27 PE=1 SV=2	18.5617	18.6245	18.7128	18.8139	18.9119	18.5854	18.6415	18.7597	18.7797	18.8553	-0.000655096	0.993652	0.997989
PG6359	P24369	PPIB_MOUSE Peptidyl-prolyl cis-trans isomerase B OS=Mus musculus GN=Ppib PE=1 SV=2	23.2077	23.0419	23.1838	23.1327	23.2129	23.187	23.1043	22.9462	23.2399	23.2984	-0.000624368	0.993001	0.997931
PG6157	Q69ZP3-3	PNKD_MOUSE Isoform 3 of Probable hydrolase PNKD OS=Mus musculus GN=Pnkd	16.6375	16.3803	16.5746	16.6259	16.7363	16.4643	16.5169	16.4296	16.8027	16.7381	-0.000595523	0.995188	0.998943
PG7287	P35979	RL12_MOUSE 60S ribosomal protein L12 OS=Mus musculus GN=Rpl12 PE=1 SV=2	23.2245	23.2566	22.6763	23.0831	23.1369	23.1641	22.7773	23.1227	23.1865	23.1242	-0.000534669	0.99679	1
PG8030	Q3UDS4	Q3UDS4_MOUSE Putative uncharacterized protein OS=Mus musculus GN=Sqrdl PE=2 SV=1	18.1326	17.9575	18.1946	18.2389	18.2555	18.0912	18.2017	18.0854	18.1966	18.2014	-0.000520426	0.993346	0.997893
PG5756	Q9DCJ9	NPL_MOUSE N-acetylneuraminate lyase OS=Mus musculus GN=Npl PE=1 SV=1	18.4488	18.0103	18.5045	18.5742	18.2452	18.3321	18.4785	18.2075	18.3678	18.395	-0.000424964	0.997057	1
PG6105	Q8BHD8	PCMD2_MOUSE Protein-L-isoaspartate O-methyltransferase domain-containing protein 2 OS=Mus musculus GN=Pcmtd2 PE=2 SV=1	18.4877	18.4498	18.6589	18.706	18.8151	18.5448	18.5365	18.5245	18.6241	18.886	-0.000342496	0.997252	1
PG2105	Q9CR60	GOT1B_MOUSE Vesicle transport protein GOT1B OS=Mus musculus GN=Golt1b PE=1 SV=1	17.4009	17.2595	17.4821	17.6447	17.5325	17.2973	17.5006	17.3076	17.4122	17.8009	-0.000252762	0.998263	1
PG2222	P16330	CN37_MOUSE 2';3'-cyclic-nucleotide 3'-phosphodiesterase OS=Mus musculus GN=Cnp PE=1 SV=3	17.4375	17.3802	17.5776	17.7027	17.6243	17.4285	17.5094	17.3963	17.6004	17.7864	-0.000251088	0.997889	1
PG8537	P97770	THUM3_MOUSE THUMP domain-containing protein 3 OS=Mus musculus GN=Thumpd3 PE=1 SV=1	18.5038	18.4793	18.6443	18.7457	18.7104	18.6258	18.5991	18.4721	18.6388	18.7467	-0.00021663	0.997588	0.999957
PG4321	Q80UU6	Q80UU6_MOUSE Opioid growth factor receptor OS=Mus musculus GN=Ogfr PE=2 SV=1	21.3027	21.2482	21.4257	21.3942	21.4587	21.345	21.3475	21.3175	21.446	21.3727	-0.000155036	0.997333	1
PG8811	O55013	TPPC3_MOUSE Trafficking protein particle complex subunit 3 OS=Mus musculus GN=Trappc3 PE=1 SV=1	19.6028	19.4938	19.7232	19.7333	19.876	19.6282	19.6513	19.505	19.7476	19.8966	-9.96347e-05	0.999162	0.999753
PG7181	Q9CQ71	RFA3_MOUSE Replication protein A 14 kDa subunit OS=Mus musculus GN=Rpa3 PE=1 SV=1	19.1875	19.2004	19.3472	19.3256	19.4041	19.2284	19.1317	19.3401	19.3349	19.4297	-4.63133e-06	0.999946	0.999956
PG6137	Q3UG81	Q3UG81_MOUSE Serine/threonine-protein kinase PLK OS=Mus musculus GN=Plk1 PE=2 SV=1	16.9697	16.887	17.0883	17.0049	17.2591	16.9901	17.0079	16.8803	17.0887	17.2423	3.28553e-05	0.999709	0.9999
PG9488	Q9D0I6	WSDU1_MOUSE WD repeat; SAM and U-box domain-containing protein 1 OS=Mus musculus GN=Wdsub1 PE=2 SV=1	17.2083	17.0712	17.3069	17.2377	17.4219	17.2047	17.287	17.0701	17.3259	17.3585	6.12217e-05	0.999389	0.999782
PG7711	Q91VE0	S27A4_MOUSE Long-chain fatty acid transport protein 4 OS=Mus musculus GN=Slc27a4 PE=1 SV=1	19.6103	19.5078	19.6813	19.6719	19.7755	19.5979	19.6121	19.5973	19.6155	19.8244	7.12906e-05	0.999114	0.999915
PG6156	Q3UH93	PLXD1_MOUSE Plexin-D1 OS=Mus musculus GN=Plxnd1 PE=1 SV=1	18.7218	18.5908	18.755	18.7044	18.8446	18.7051	18.7242	18.5917	18.8063	18.7899	0.000102063	0.998589	0.999774
PG457	Q9Z1K6	ARI2_MOUSE E3 ubiquitin-protein ligase ARIH2 OS=Mus musculus GN=Arih2 PE=1 SV=1	18.4993	18.3933	18.5924	18.5937	18.6113	18.4238	18.5022	18.5344	18.583	18.6471	0.00010369	0.998561	0.999955
PG1644	Q9CZX9	EMC4_MOUSE ER membrane protein complex subunit 4 OS=Mus musculus GN=Emc4 PE=1 SV=1	16.9503	16.9508	17.0275	17.1315	17.3334	16.9705	17.1476	16.8641	17.1207	17.2914	0.000141998	0.998935	0.999922
PG640	P84084	ARF5_MOUSE ADP-ribosylation factor 5 OS=Mus musculus GN=Arf5 PE=1 SV=2	21.1853	21.2303	21.2369	21.4453	21.3651	21.177	21.2715	21.291	21.2428	21.4812	0.000144431	0.998412	0.999993
PG1839	Q8BGW1	FTO_MOUSE Alpha-ketoglutarate-dependent dioxygenase FTO OS=Mus musculus GN=Fto PE=1 SV=1	20.4895	20.4564	20.5922	20.5622	20.7118	20.4874	20.5444	20.5473	20.6133	20.6206	0.000166953	0.997465	1
PG655	Q8QZV7	ASUN_MOUSE Protein asunder homolog OS=Mus musculus GN=Asun PE=1 SV=2	18.6927	18.5334	18.7026	18.8278	19.0093	18.7282	18.6894	18.4994	18.9039	18.9464	0.000287757	0.998028	1
PG6025	Q3TJD7	PDLI7_MOUSE PDZ and LIM domain protein 7 OS=Mus musculus GN=Pdlim7 PE=1 SV=1	20.3196	20.3047	20.3487	20.5231	20.4071	20.7126	20.0716	20.2763	20.3472	20.4977	0.000443719	0.997007	1
PG13553	B2RQS1	B2RQS1_MOUSE Striatin-3 OS=Mus musculus GN=Strn3 PE=1 SV=1	20.2889	20.2017	20.3718	20.4278	20.4618	20.3047	20.34	20.2986	20.3232	20.4878	0.000478611	0.99371	0.997849
PG6233	A0A0R4J137	A0A0R4J137_MOUSE Phytanoyl-CoA dioxygenase domain-containing protein 1 OS=Mus musculus GN=Phyhd1 PE=1 SV=1	18.4345	18.3363	18.5873	18.6046	18.6383	18.4434	18.4502	18.4621	18.6105	18.6374	0.000525998	0.994326	0.998279
PG3726	Q9CR41	HYPK_MOUSE Huntingtin-interacting protein K OS=Mus musculus GN=Hypk PE=1 SV=2	19.5805	19.4997	19.6086	19.6268	19.7406	19.5678	19.5651	19.6604	19.6007	19.665	0.000555084	0.990375	0.998467
PG5117	Q9WVL0	MAAI_MOUSE Maleylacetoacetate isomerase OS=Mus musculus GN=Gstz1 PE=1 SV=1	20.8188	20.7654	20.9646	20.9121	21.0138	20.8707	20.7691	20.8877	20.9729	20.977	0.000575641	0.992536	0.998064
PG9271	Q3UYD0	Q3UYD0_MOUSE Putative uncharacterized protein OS=Mus musculus GN=Utp14a PE=2 SV=1	18.9457	18.8161	18.993	19.0839	19.0978	18.9281	18.9458	18.9038	19.03	19.1319	0.00064172	0.992498	0.998216
PG5455	Q8C2S9	Q8C2S9_MOUSE Putative uncharacterized protein OS=Mus musculus GN=Mvp PE=2 SV=1	21.1588	21.0301	21.2493	21.3216	21.3561	21.1598	21.1677	21.1223	21.2573	21.4121	0.000704875	0.993065	0.997801
PG3176	Q80W54	FACE1_MOUSE CAAX prenyl protease 1 homolog OS=Mus musculus GN=Zmpste24 PE=1 SV=2	19.7309	19.7358	19.8921	19.9717	20.0089	19.7492	19.8329	19.7681	19.9192	20.0743	0.000836811	0.992208	0.998332
PG8144	Q60770	STXB3_MOUSE Syntaxin-binding protein 3 OS=Mus musculus GN=Stxbp3 PE=1 SV=1	18.7944	18.6351	18.9311	18.9049	19.028	18.7654	18.8537	18.7438	18.8971	19.038	0.000922747	0.99164	0.998156
PG6389	Q3TDD9	PPR21_MOUSE Protein phosphatase 1 regulatory subunit 21 OS=Mus musculus GN=Ppp1r21 PE=1 SV=2	18.2161	18.141	18.3349	18.376	18.456	18.2714	18.2783	18.1841	18.337	18.4578	0.000925419	0.990094	0.998384
PG1496	H3BIV6	H3BIV6_MOUSE Cysteine and histidine-rich protein 1 OS=Mus musculus GN=Cyhr1 PE=1 SV=1	16.5107	16.5684	16.6643	16.7023	16.8943	16.6227	16.6915	16.5097	16.7462	16.7747	0.000946037	0.991002	0.998305
PG1913	P21279	GNAQ_MOUSE Guanine nucleotide-binding protein G(q) subunit alpha OS=Mus musculus GN=Gnaq PE=1 SV=4	19.1075	19.0579	19.2296	19.2913	19.2905	19.1048	19.1454	19.1205	19.2369	19.3743	0.00100539	0.988781	0.997462
PG7570	Q9D031	Q9D031_MOUSE Ras suppressor protein 1 OS=Mus musculus GN=Rsu1 PE=1 SV=1	22.8143	22.4473	22.5617	22.8332	22.8214	22.7167	22.6726	22.5332	22.7006	22.8599	0.00103543	0.991625	0.998536
PG8399	Q01853	TERA_MOUSE Transitional endoplasmic reticulum ATPase OS=Mus musculus GN=Vcp PE=1 SV=4	25.1329	25.1973	25.2444	25.3543	25.1953	25.1452	25.0923	25.3584	25.2998	25.2336	0.00103622	0.986885	0.997539
PG5368	A0A1B0GR18	A0A1B0GR18_MOUSE MOB kinase activator 2 OS=Mus musculus GN=Mob2 PE=1 SV=1	19.3133	19.2625	19.423	19.4568	19.4433	19.3085	19.3435	19.2898	19.4501	19.5125	0.00109895	0.985324	0.997753
PG9281	P61961	UFM1_MOUSE Ubiquitin-fold modifier 1 OS=Mus musculus GN=Ufm1 PE=1 SV=1	20.0799	19.9747	20.2574	20.2521	20.3801	20.0731	20.1342	20.0912	20.294	20.3571	0.00110955	0.990645	0.998546
PG8790	Q8CH72	TRI32_MOUSE E3 ubiquitin-protein ligase TRIM32 OS=Mus musculus GN=Trim32 PE=1 SV=2	19.7587	19.6757	19.859	19.8628	19.9471	19.7976	19.7707	19.7479	19.8708	19.9221	0.00119138	0.983863	0.998285
PG2715	Q9EQ06	DHB11_MOUSE Estradiol 17-beta-dehydrogenase 11 OS=Mus musculus GN=Hsd17b11 PE=1 SV=1	19.7119	19.5743	19.8542	19.8447	19.9641	19.6542	19.785	19.5896	19.782	20.1447	0.00122985	0.991882	0.998198
PG11154	Q9D927	Q9D927_MOUSE Putative uncharacterized protein OS=Mus musculus GN=1810009N02Rik PE=2 SV=1	18.9144	18.7093	18.9259	18.8217	19.0435	18.8603	18.9391	18.7936	18.9373	18.8906	0.00124833	0.984458	0.998088
PG4248	Q9JI46	NUDT3_MOUSE Diphosphoinositol polyphosphate phosphohydrolase 1 OS=Mus musculus GN=Nudt3 PE=1 SV=1	19.096	19.0979	19.2497	19.1493	19.3184	19.1139	19.1498	19.1169	19.251	19.2862	0.00129566	0.982323	0.997921
PG4313	Q8CEC0	NUP88_MOUSE Nuclear pore complex protein Nup88 OS=Mus musculus GN=Nup88 PE=1 SV=1	18.7189	18.7648	18.9631	18.944	19.0841	18.7208	18.9463	18.8179	18.9376	19.0589	0.00130288	0.988675	0.997556
PG115	Q69ZX8	ABLM3_MOUSE Actin-binding LIM protein 3 OS=Mus musculus GN=Ablim3 PE=1 SV=2	16.4157	16.3413	16.5162	16.7885	16.7658	16.3105	16.5993	16.4237	16.5616	16.939	0.00132156	0.992688	0.997817
PG2897	Q3TK61	Q3TK61_MOUSE Putative uncharacterized protein OS=Mus musculus GN=Dnaja1 PE=2 SV=1	22.1506	22.1096	22.1266	21.876	22.0546	22.1273	22.1825	22.026	22.1267	21.8618	0.00138161	0.985799	0.998044
PG547	Q3UUH0	Q3UUH0_MOUSE Putative uncharacterized protein OS=Mus musculus GN=Asl PE=2 SV=1	19.1542	19.1335	19.3028	19.4112	19.3945	19.2529	19.2016	19.1402	19.2926	19.5159	0.00140359	0.987481	0.997547
PG6517	Q60692	PSB6_MOUSE Proteasome subunit beta type-6 OS=Mus musculus GN=Psmb6 PE=1 SV=3	21.9229	22.0779	21.4783	21.9044	21.9769	21.9774	21.9178	21.8392	21.5724	22.0607	0.00143323	0.991641	0.998354
PG2691	Q8CI75	DI3L2_MOUSE DIS3-like exonuclease 2 OS=Mus musculus GN=Dis3l2 PE=1 SV=1	20.0139	19.9791	20.1402	20.1923	20.2153	20.0581	20.0695	19.9937	20.161	20.2656	0.0014418	0.983362	0.998375
PG9174	P63147	UBE2B_MOUSE Ubiquitin-conjugating enzyme E2 B OS=Mus musculus GN=Ube2b PE=1 SV=1	18.2988	18.1885	18.4533	18.494	18.5542	18.3385	18.3181	18.3904	18.3797	18.5692	0.00144228	0.986168	0.997618
PG2749	A2ADY9	DDI2_MOUSE Protein DDI1 homolog 2 OS=Mus musculus GN=Ddi2 PE=1 SV=1	20.4097	20.3402	20.5192	20.5093	20.533	20.456	20.428	20.4725	20.4686	20.4939	0.00150962	0.970093	0.997315
PG4139	Q99J09	MEP50_MOUSE Methylosome protein 50 OS=Mus musculus GN=Wdr77 PE=1 SV=1	18.8112	18.7744	18.99	19.0086	19.1124	18.8517	18.9149	18.8468	18.9798	19.111	0.00152634	0.985294	0.997925
PG4681	A0A0R4J093	A0A0R4J093_MOUSE UMP-CMP kinase OS=Mus musculus GN=Cmpk1 PE=1 SV=1	21.9717	21.8045	22.002	22.0366	21.9647	21.9641	21.8661	21.9996	21.9958	21.9616	0.0015359	0.974542	0.997628
PG1351	Q9D046	Q9D046_MOUSE Putative uncharacterized protein OS=Mus musculus GN=Cetn3 PE=2 SV=1	19.3979	19.3012	19.4298	19.5363	19.4025	19.5374	19.422	19.3724	19.4078	19.3359	0.00155111	0.97636	0.998478
PG644	Q9Z1K5	ARI1_MOUSE E3 ubiquitin-protein ligase ARIH1 OS=Mus musculus GN=Arih1 PE=1 SV=3	20.853	20.713	20.9224	20.7787	20.9896	20.7765	20.8626	20.8511	20.9326	20.842	0.00160964	0.977461	0.997986
PG716	Q80U35	ARHGH_MOUSE Rho guanine nucleotide exchange factor 17 OS=Mus musculus GN=Arhgef17 PE=1 SV=2	17.0536	16.9379	17.184	17.1817	17.2923	16.9835	17.124	17.0245	17.2454	17.2802	0.00161713	0.985218	0.998049
PG7475	Q99M28	RNPS1_MOUSE RNA-binding protein with serine-rich domain 1 OS=Mus musculus GN=Rnps1 PE=1 SV=1	18.938	18.8678	19.0152	19.0378	19.1064	18.8958	18.91	18.9295	19.012	19.2267	0.0017647	0.981547	0.997936
PG5956	Q99LX0	PARK7_MOUSE Protein deglycase DJ-1 OS=Mus musculus GN=Park7 PE=1 SV=1	23.4428	23.4573	23.4252	23.5462	23.4767	23.4784	23.4524	23.5258	23.4036	23.498	0.00199289	0.947842	0.995502
PG3917	Q8K039	K1143_MOUSE Uncharacterized protein KIAA1143 homolog OS=Mus musculus PE=1 SV=1	18.3364	18.2525	18.4114	18.2019	18.3599	18.2652	18.3389	18.2907	18.3643	18.313	0.00202061	0.962387	0.996891
PG4320	Q9D136	OGFD3_MOUSE 2-oxoglutarate and iron-dependent oxygenase domain-containing protein 3 OS=Mus musculus GN=Ogfod3 PE=2 SV=1	19.6701	19.5554	19.757	19.672	19.8738	19.6756	19.7372	19.5794	19.773	19.7739	0.00215052	0.974169	0.997859
PG5073	Q7TT18	MCAF1_MOUSE Activating transcription factor 7-interacting protein 1 OS=Mus musculus GN=Atf7ip PE=1 SV=1	17.5508	17.3962	17.6445	17.8333	17.674	17.5322	17.5861	17.5156	17.6506	17.8253	0.00221065	0.981277	0.998063
PG6608	Q8CCF0	PRP31_MOUSE U4/U6 small nuclear ribonucleoprotein Prp31 OS=Mus musculus GN=Prpf31 PE=1 SV=3	19.9077	19.7911	19.9259	19.9502	20.0124	19.8572	19.861	19.9416	19.9025	20.0361	0.00223991	0.964616	0.996354
PG12890	A6ZI44	A6ZI44_MOUSE Fructose-bisphosphate aldolase OS=Mus musculus GN=Aldoa PE=1 SV=1	21.9462	21.9488	22.1031	22.1195	22.1904	21.9733	21.9843	22.0862	22.1256	22.1503	0.00232805	0.970414	0.997446
PG7431	Q91YL2	RN126_MOUSE E3 ubiquitin-protein ligase RNF126 OS=Mus musculus GN=Rnf126 PE=1 SV=1	15.3275	15.1446	15.1344	15.4477	15.3465	15.2086	15.3828	15.0286	15.3377	15.4546	0.00232831	0.981378	0.997963
PG9487	Q91XU0	WRIP1_MOUSE ATPase WRNIP1 OS=Mus musculus GN=Wrnip1 PE=1 SV=2	15.8959	15.7942	15.9577	16.0679	16.0017	15.8419	15.9684	15.7643	16.0733	16.0812	0.00233497	0.976926	0.998256
PG2822	Q61712	DNJC1_MOUSE DnaJ homolog subfamily C member 1 OS=Mus musculus GN=Dnajc1 PE=1 SV=1	16.5286	16.4385	16.5439	16.7554	16.7188	16.5882	16.597	16.5082	16.6118	16.6925	0.00248649	0.971308	0.997749
PG9376	Q9D1C8	VPS28_MOUSE Vacuolar protein sorting-associated protein 28 homolog OS=Mus musculus GN=Vps28 PE=1 SV=1	19.7227	19.6774	19.852	19.9646	19.9599	19.7515	19.762	19.7616	19.8619	20.0522	0.00252532	0.976292	0.998615
PG5447	Q8VEL2	MTMRE_MOUSE Myotubularin-related protein 14 OS=Mus musculus GN=Mtmr14 PE=1 SV=2	16.7182	16.5674	16.8139	16.9983	16.9399	16.7669	16.7865	16.6984	16.7988	16.9998	0.00254336	0.978707	0.997655
PG4075	Q3THS6	METK2_MOUSE S-adenosylmethionine synthase isoform type-2 OS=Mus musculus GN=Mat2a PE=1 SV=2	22.9842	22.9173	23.1	23.0553	23.1504	22.9946	23.0446	23.0091	23.0768	23.095	0.00259932	0.955916	0.996731
PG394	Q80YS6	AFAP1_MOUSE Actin filament-associated protein 1 OS=Mus musculus GN=Afap1 PE=1 SV=1	18.9671	18.8604	19.0083	19.0064	19.1491	18.9582	19.032	18.8925	19.0116	19.1101	0.00261743	0.965668	0.996217
PG9009	Q5BKP2	UBP13_MOUSE Ubiquitin carboxyl-terminal hydrolase 13 OS=Mus musculus GN=Usp13 PE=1 SV=1	21.1391	21.2377	21.2458	21.2973	21.4388	21.2145	21.2529	21.2172	21.337	21.3504	0.00265337	0.964022	0.996141
PG2541	P58465	CTDSL_MOUSE CTD small phosphatase-like protein OS=Mus musculus GN=Ctdspl PE=2 SV=3	16.815	16.7469	16.981	17.0464	16.983	16.8565	16.9323	16.718	16.939	17.1401	0.00269237	0.976595	0.998315
PG8894	Q9D710	TMX2_MOUSE Thioredoxin-related transmembrane protein 2 OS=Mus musculus GN=Tmx2 PE=1 SV=1	21.2761	21.3862	21.3117	21.4299	21.5515	21.3543	21.3934	21.3444	21.3946	21.4826	0.00278521	0.960257	0.997351
PG9643	B7ZWA9	B7ZWA9_MOUSE Zbtb7a protein OS=Mus musculus GN=Zbtb7a PE=2 SV=1	16.8345	16.7872	16.8869	16.8846	17.0513	16.8528	16.8857	16.8716	16.9005	16.9479	0.0028043	0.954258	0.996225
PG7579	P62309	RUXG_MOUSE Small nuclear ribonucleoprotein G OS=Mus musculus GN=Snrpg PE=1 SV=1	20.4315	20.232	20.3999	20.5145	20.6096	20.2854	20.2999	20.345	20.5535	20.7179	0.0028533	0.979052	0.997602
PG1392	B7ZMV4	B7ZMV4_MOUSE Cdr2l protein OS=Mus musculus GN=Cdr2l PE=2 SV=1	16.0505	16.0141	16.2164	16.1192	16.385	16.0103	16.2087	16.0778	16.0827	16.4201	0.00286357	0.97751	0.997642
PG7300	Q3UW40	Q3UW40_MOUSE Putative uncharacterized protein OS=Mus musculus GN=Rpl24 PE=2 SV=1	23.7836	23.7678	23.3213	23.6288	23.7213	23.7288	23.6996	23.5421	23.5622	23.7045	0.00286559	0.976388	0.998309
PG2830	P54103	DNJC2_MOUSE DnaJ homolog subfamily C member 2 OS=Mus musculus GN=Dnajc2 PE=1 SV=2	18.1989	18.1808	18.3248	18.4588	18.5431	18.2376	18.3334	18.1879	18.388	18.5739	0.00288246	0.977217	0.998148
PG11274	V9GXX2	V9GXX2_MOUSE Muscular LMNA-interacting protein OS=Mus musculus GN=Mlip PE=1 SV=1	19.0392	18.9886	19.1074	19.0681	19.1519	18.9421	19.0719	19.0623	19.1251	19.1682	0.00290581	0.9525	0.995637
PG3905	Q7TPD0	INT3_MOUSE Integrator complex subunit 3 OS=Mus musculus GN=Ints3 PE=1 SV=2	18.7188	18.6271	18.6306	18.5596	18.7635	18.5676	18.6597	18.6026	18.6588	18.8256	0.00293443	0.96033	0.997223
PG8523	Q8CCT4	TCAL5_MOUSE Transcription elongation factor A protein-like 5 OS=Mus musculus GN=Tceal5 PE=1 SV=1	21.0845	20.9349	21.0991	21.1405	21.0466	21.0344	21.0264	21.0743	21.0924	21.0929	0.0029374	0.939848	0.997041
PG5965	Q8K183	PDXK_MOUSE Pyridoxal kinase OS=Mus musculus GN=Pdxk PE=1 SV=1	18.8869	18.8068	18.997	19.1406	18.9889	18.8966	18.9516	18.8858	18.987	19.1141	0.00297929	0.96699	0.996566
PG8748	Q0KL02-4	TRIO_MOUSE Isoform 4 of Triple functional domain protein OS=Mus musculus GN=Trio	18.3407	18.3244	18.4984	18.6244	18.6695	18.4432	18.502	18.3244	18.5286	18.6741	0.00298553	0.974591	0.997482
PG8088	Q9CY97	SSU72_MOUSE RNA polymerase II subunit A C-terminal domain phosphatase SSU72 OS=Mus musculus GN=Ssu72 PE=1 SV=1	19.2394	19.078	19.3504	19.3365	19.7104	19.2301	19.1174	19.2393	19.6681	19.475	0.00305558	0.983567	0.99838
PG549	A6H630	ARMT1_MOUSE Protein-glutamate O-methyltransferase OS=Mus musculus GN=Armt1 PE=1 SV=1	19.3718	19.3228	19.4802	19.6218	19.5464	19.3956	19.4177	19.3992	19.492	19.6542	0.00312143	0.967158	0.996332
PG9144	Q66K07	Q66K07_MOUSE Ubqln1 protein OS=Mus musculus GN=Ubqln1 PE=2 SV=1	20.0663	20.0293	20.2023	20.1909	20.2419	20.077	20.1759	20.108	20.1669	20.2186	0.00314873	0.949867	0.995559
PG5158	P19973	LSP1_MOUSE Lymphocyte-specific protein 1 OS=Mus musculus GN=Lsp1 PE=1 SV=2	16.2364	15.8421	16.211	16.1919	16.2117	16.1506	16.2763	15.7555	16.1775	16.3491	0.003193	0.980556	0.998127
PG1900	H3BJ07	H3BJ07_MOUSE Golgi phosphoprotein 3-like OS=Mus musculus GN=Golph3l PE=1 SV=1	16.5724	16.5648	16.8098	16.7942	16.9866	16.6416	16.743	16.6484	16.8087	16.903	0.0033685	0.972253	0.997914
PG5664	Q9DBV7	Q9DBV7_MOUSE Nfya protein OS=Mus musculus GN=Nfya PE=1 SV=1	17.5175	17.4132	17.6842	17.5701	17.7691	17.5232	17.5956	17.5049	17.6663	17.6811	0.00338071	0.963685	0.996807
PG6377	Q3U4F3	Q3U4F3_MOUSE Putative uncharacterized protein OS=Mus musculus GN=Acp2 PE=2 SV=1	18.2786	18.1903	18.3785	18.8509	18.5465	18.3182	18.3684	18.2976	18.4937	18.7839	0.0033955	0.982145	0.997939
PG2434	Q9D1A2	CNDP2_MOUSE Cytosolic non-specific dipeptidase OS=Mus musculus GN=Cndp2 PE=1 SV=1	21.808	21.7164	21.9115	22.0011	21.9581	21.8349	21.8292	21.826	21.9665	21.9559	0.00347948	0.955927	0.996538
PG8217	P70452	STX4_MOUSE Syntaxin-4 OS=Mus musculus GN=Stx4 PE=1 SV=1	18.9072	18.6863	18.8841	19.0276	19.0361	18.8548	18.9078	18.7447	18.9863	19.0655	0.0035153	0.967607	0.996588
PG2579	Q8BV13	CSN7B_MOUSE COP9 signalosome complex subunit 7b OS=Mus musculus GN=Cops7b PE=1 SV=1	19.1435	19.1072	19.2578	19.2585	19.2976	19.1626	19.2158	19.1723	19.212	19.3198	0.00356721	0.940427	0.997251
PG1650	Q3TQC7	Q3TQC7_MOUSE Ectonucleoside triphosphate diphosphohydrolase 5 OS=Mus musculus GN=Entpd5 PE=1 SV=1	18.9794	18.9036	19.0075	19.1186	19.0866	18.9844	18.9536	18.9275	19.0566	19.192	0.00366331	0.953645	0.995802
PG17328	Q3TBU6	Q3TBU6_MOUSE Putative uncharacterized protein OS=Mus musculus GN=Dnm2 PE=2 SV=1	17.8014	17.6812	17.8882	17.884	18.049	17.7661	17.8563	17.9113	17.8868	17.9018	0.00368642	0.956633	0.996045
PG8809	P58774	TPM2_MOUSE Tropomyosin beta chain OS=Mus musculus GN=Tpm2 PE=1 SV=1	18.1638	17.9986	18.2775	18.2109	18.3832	18.2603	18.2236	17.9598	18.2425	18.3662	0.00370439	0.969124	0.996931
PG4449	Q3TWN8	Q3TWN8_MOUSE Putative uncharacterized protein OS=Mus musculus GN=Aldh18a1 PE=2 SV=1	22.4631	22.3991	22.5709	22.5903	22.6892	22.5089	22.5357	22.4302	22.5714	22.685	0.00373953	0.956005	0.996414
PG4128	Q62000	MIME_MOUSE Mimecan OS=Mus musculus GN=Ogn PE=1 SV=1	20.9009	20.55	20.9006	21.2162	20.7634	20.8081	21.0203	20.6023	20.7139	21.2054	0.00378181	0.980929	0.998306
PG10828	A0ZVB6	A0ZVB6_MOUSE TBP-associated factor 170 OS=Mus musculus GN=Btaf1 PE=2 SV=1	17.3724	17.2594	17.4543	17.8172	17.3784	17.3924	17.4129	17.3845	17.4426	17.6684	0.003796	0.973111	0.997379
PG3971	Q69ZZ9	K0754_MOUSE Uncharacterized protein KIAA0754 OS=Mus musculus GN=Kiaa0754 PE=1 SV=2	18.0448	17.9315	18.0986	18.2197	18.2905	18.0157	18.0011	18.0656	18.1355	18.3863	0.00382618	0.968794	0.996998
PG18421	Q61852	Q61852_MOUSE Smooth muscle gamma-actin OS=Mus musculus PE=3 SV=1	22.7203	22.7334	22.8251	22.8889	23.0175	22.7448	22.7732	22.7749	22.8506	23.0613	0.0039103	0.962011	0.997124
PG13500	Q9D104	Q9D104_MOUSE Signal recognition particle 19 kDa protein OS=Mus musculus GN=Srp19 PE=1 SV=1	18.4711	18.3086	18.4659	18.4112	18.5556	18.4124	18.3911	18.4994	18.4552	18.4738	0.00391684	0.933117	0.998081
PG2240	Q3UD53	Q3UD53_MOUSE Putative uncharacterized protein OS=Mus musculus GN=Carhsp1 PE=2 SV=1	20.8219	20.6229	20.7454	20.9446	20.7339	20.7793	20.6425	20.7152	20.8682	20.8833	0.00397753	0.956125	0.996128
PG8067	Q8BH69	SPS1_MOUSE Selenide; water dikinase 1 OS=Mus musculus GN=Sephs1 PE=1 SV=1	19.2517	19.1087	19.3693	19.4267	19.4439	19.253	19.2643	19.2568	19.3364	19.5099	0.00402906	0.960809	0.997308
PG15320	D6RHR9	D6RHR9_MOUSE DnaJ homolog subfamily B member 12 OS=Mus musculus GN=Dnajb12 PE=1 SV=1	17.1176	16.9588	17.1736	16.8383	17.0785	17.1076	16.9287	16.8937	17.186	17.0711	0.00408617	0.961267	0.997167
PG16844	Q3UEA1	Q3UEA1_MOUSE Putative uncharacterized protein (Fragment) OS=Mus musculus GN=Acly PE=2 SV=1	18.7102	18.672	18.7569	18.6897	18.6967	18.7456	18.7608	18.6619	18.7175	18.6609	0.00424162	0.870641	0.989235
PG4996	P49138	MAPK2_MOUSE MAP kinase-activated protein kinase 2 OS=Mus musculus GN=Mapkapk2 PE=1 SV=2	20.3108	20.2586	20.377	20.4152	20.4065	20.3305	20.363	20.3638	20.3446	20.3875	0.0042478	0.896112	0.991206
PG1569	P70697	DCUP_MOUSE Uroporphyrinogen decarboxylase OS=Mus musculus GN=Urod PE=1 SV=2	20.9496	20.9017	21.0657	21.4068	21.124	21.0814	21.0491	20.974	21.0644	21.3001	0.00426571	0.968353	0.996747
PG16906	Q3TED3	Q3TED3_MOUSE ATP-citrate synthase OS=Mus musculus GN=Acly PE=2 SV=1	19.5161	19.3223	19.4465	19.3369	19.379	19.4305	19.4575	19.3398	19.3931	19.4015	0.00432121	0.918991	0.99581
PG13139	O08804	O08804_MOUSE NK13 OS=Mus musculus GN=Serpinb6b PE=1 SV=2	18.9097	18.8059	19.0356	19.0083	19.0431	18.9036	18.8813	18.8527	19.0428	19.144	0.00434616	0.953126	0.995668
PG7670	P62305	RUXE_MOUSE Small nuclear ribonucleoprotein E OS=Mus musculus GN=Snrpe PE=1 SV=1	19.9635	19.7455	19.9355	20.2024	20.1394	19.8612	19.9247	19.796	20.0285	20.3982	0.00447281	0.974095	0.997987
PG5016	A2AJI0	MA7D1_MOUSE MAP7 domain-containing protein 1 OS=Mus musculus GN=Map7d1 PE=1 SV=1	21.3741	21.3318	21.3999	21.4917	21.5027	21.4127	21.3638	21.467	21.4265	21.4527	0.00449428	0.908496	0.99404
PG4280	Q4PJX1	ODR4_MOUSE Protein odr-4 homolog OS=Mus musculus GN=Odr4 PE=1 SV=2	17.2329	16.6273	17.3474	16.59	17.6377	16.7014	17.6087	16.4741	17.6127	17.0611	0.00454288	0.988673	0.997751
PG12865	G5E897	G5E897_MOUSE KDEL (Lys-Asp-Glu-Leu) containing 2; isoform CRA_b OS=Mus musculus GN=Kdelc2 PE=1 SV=1	19.8578	19.6774	19.9029	19.9583	19.8764	19.8745	19.931	19.6773	19.8529	19.9608	0.00474217	0.946507	0.996168
PG9189	Q99K23	UFSP2_MOUSE Ufm1-specific protease 2 OS=Mus musculus GN=Ufsp2 PE=1 SV=1	18.433	18.3965	18.6088	18.6813	18.756	18.4513	18.5227	18.5421	18.6166	18.7668	0.00477065	0.958079	0.996319
PG6889	O54941	SMCE1_MOUSE SWI/SNF-related matrix-associated actin-dependent regulator of chromatin subfamily E member 1 OS=Mus musculus GN=Smarce1 PE=1 SV=1	19.6155	19.5592	19.7063	19.6383	19.7721	19.6176	19.6459	19.662	19.7013	19.6886	0.00481557	0.906842	0.993722
PG3107	Q3U125	Q3U125_MOUSE Redox-regulatory protein FAM213A OS=Mus musculus GN=Fam213a PE=1 SV=1	20.7558	20.5817	20.8095	20.8299	20.8337	20.7222	20.8029	20.6289	20.7385	20.9425	0.00485797	0.946523	0.995976
PG4674	P05132	KAPCA_MOUSE cAMP-dependent protein kinase catalytic subunit alpha OS=Mus musculus GN=Prkaca PE=1 SV=3	22.256	22.4253	22.1728	22.3922	22.463	22.4036	22.2934	22.5083	22.1055	22.423	0.00491557	0.957029	0.996248
PG2289	Q9DB34	CHM2A_MOUSE Charged multivesicular body protein 2a OS=Mus musculus GN=Chmp2a PE=1 SV=1	21.2675	21.3271	21.3031	21.3952	21.3011	21.3207	21.3202	21.3932	21.323	21.2617	0.00494449	0.872465	0.989509
PG789	B9EJ97	B9EJ97_MOUSE Atp7a protein OS=Mus musculus GN=Atp7a PE=2 SV=1	17.3945	17.2267	17.4825	17.5124	17.5291	17.3912	17.4183	17.3435	17.447	17.5702	0.00497487	0.942996	0.997031
PG6731	Q61838	PZP_MOUSE Pregnancy zone protein OS=Mus musculus GN=Pzp PE=1 SV=3	23.5187	23.4464	23.6443	24.5618	23.5553	23.6704	23.3388	23.6895	23.9752	24.0776	0.00499301	0.984175	0.998195
PG702	Q9Z2A5-2	ATE1_MOUSE Isoform ATE1-2 of Arginyl-tRNA--protein transferase 1 OS=Mus musculus GN=Ate1	18.9538	18.8467	19.1351	19.1075	19.2016	18.9818	18.9798	19.024	19.0995	19.1847	0.00501259	0.948888	0.995152
PG972	Q61112	CAB45_MOUSE 45 kDa calcium-binding protein OS=Mus musculus GN=Sdf4 PE=1 SV=1	17.8386	17.7147	18.036	18.1883	18.183	17.9207	17.9362	17.9503	18.0827	18.096	0.0050278	0.961727	0.997234
PG4621	Q6P9P6	KIF11_MOUSE Kinesin-like protein KIF11 OS=Mus musculus GN=Kif11 PE=1 SV=1	18.1557	18.0758	18.1288	17.893	18.2065	18.1381	18.0116	18.2096	18.0793	18.0463	0.00504194	0.93951	0.997113
PG489	Q9JIF0	ANM1_MOUSE Protein arginine N-methyltransferase 1 OS=Mus musculus GN=Prmt1 PE=1 SV=1	23.0134	23.1413	22.995	23.0299	23.2483	23.002	23.1158	23.065	22.9632	23.3071	0.00504297	0.949329	0.995402
PG8698	Q91XE8	TM205_MOUSE Transmembrane protein 205 OS=Mus musculus GN=Tmem205 PE=1 SV=1	16.6841	16.6021	16.8823	16.8955	16.9031	16.6757	16.7761	16.7253	16.8244	16.9909	0.0050566	0.952869	0.995809
PG9482	Q7TPN5	Q7TPN5_MOUSE Wiskott-Aldrich syndrome-like (Human) OS=Mus musculus GN=Wasl PE=2 SV=1	18.4055	18.2765	18.522	18.7783	18.5634	18.4483	18.5452	18.3418	18.5145	18.7214	0.0051089	0.962204	0.99712
PG6381	P49443	PPM1A_MOUSE Protein phosphatase 1A OS=Mus musculus GN=Ppm1a PE=1 SV=1	21.1177	21.0248	21.2355	21.2999	21.2745	21.1376	21.1501	21.1439	21.2372	21.3092	0.00513753	0.935857	0.996577
PG8091	I1E4X1	I1E4X1_MOUSE Syntaxin-5 OS=Mus musculus GN=Stx5a PE=1 SV=1	17.4909	17.4981	17.6804	17.7755	17.887	17.571	17.6911	17.4764	17.721	17.8983	0.00518224	0.962003	0.997318
PG6099	Q61990	PCBP2_MOUSE Poly(rC)-binding protein 2 OS=Mus musculus GN=Pcbp2 PE=1 SV=1	17.7699	17.8064	17.8969	18.0044	17.9981	17.8247	17.8745	17.8067	17.8994	18.0966	0.00519043	0.943228	0.997074
PG9209	Q0KL01	UBX2B_MOUSE UBX domain-containing protein 2B OS=Mus musculus GN=Ubxn2b PE=1 SV=2	17.9922	17.8583	18.0367	18.098	18.0642	17.9871	18.1022	17.8144	18.0596	18.1123	0.00521814	0.941447	0.996648
PG6441	P62137	PP1A_MOUSE Serine/threonine-protein phosphatase PP1-alpha catalytic subunit OS=Mus musculus GN=Ppp1ca PE=1 SV=1	20.8616	20.7213	20.8605	20.8112	20.8762	20.8923	20.714	20.8748	20.847	20.8297	0.00538335	0.901869	0.992579
PG3659	P61979-2	HNRPK_MOUSE Isoform 2 of Heterogeneous nuclear ribonucleoprotein K OS=Mus musculus GN=Hnrnpk	19.0915	19.0639	19.2539	19.1367	19.3983	19.0718	19.105	19.3017	19.184	19.3089	0.00539174	0.947016	0.995667
PG12087	B2RY61	B2RY61_MOUSE AT rich interactive domain 4A (RBP1-like) OS=Mus musculus GN=Arid4a PE=2 SV=1	16.9401	16.956	17.1815	17.2533	17.2333	17.0267	17.0407	17.048	17.1033	17.3725	0.00542026	0.955543	0.996757
PG5805	Q8BQ28	Q8BQ28_MOUSE Putative uncharacterized protein OS=Mus musculus GN=Nck2 PE=2 SV=1	19.7391	19.6538	19.8083	19.9924	19.9361	19.7623	19.8338	19.6774	19.8662	20.0172	0.00542965	0.950127	0.995626
PG8090	Q3UKX3	Q3UKX3_MOUSE Putative uncharacterized protein (Fragment) OS=Mus musculus GN=Stau1 PE=2 SV=1	20.1943	20.0568	20.1595	20.1055	20.2394	20.1839	20.1973	20.1178	20.1722	20.1117	0.00549305	0.884553	0.992093
[truncated: 3,137 more rows]

## Sheet: PhosphoSites - Heart
				Pptc7 wild type (WT) replicates					Pptc7 knockout (KO) replicates
[truncated: 11,147 more rows]

## Sheet: ProtCorrectedPhosphoSites-Heart
				Pptc7 wild type (WT) replicates					Pptc7 knockout (KO) replicates
[truncated: 6,716 more rows]
