# Supplementary material for: Pptc7 is an essential phosphatase for promoting mammalian mitochondrial metabolism and biogenesis
Source: Nat Commun. 2019 Jul 19;10:3197. doi: 10.1038/s41467-019-11047-6 (PMC6642090; doi:10.1038/s41467-019-11047-6)
Supplement: Supplementary file 4 — Supplementary Dataset 2 [file 41467_2019_11047_MOESM4_ESM.xlsx]

## Sheet: Summary
Supplementary Dataset 2. Proteomic and phosphoproteomic data from WT and Pptc7 KO liver tissue.
Protein - Liver. Log2 transformed values from TMT intensities for total protein levels, averaged by peptide intensity across the protein.
PhosphoSites - Liver. Phosphoisoform identification and log2 transformed values from TMT intensities for each phosphopeptide quantified.
ProtCorrectedPhosphoSites - Liver. Log2 transformed values form TMT intensities for phosphopeptides normalized to total protein levels. *These are the data reported in the manuscript.
Header information for individual sheets
Protein group name. Means from n=4 independent biological samples
Uniprot ID. Graphical representation of expression profiles over time
FASTA Header. Graphical representation of expression profiles over time
Isoform. For phosphoproteomic datasets, the localized phosphosite identified.
Log2(HX). Log2 transformed value from TMT intensity from one label (HX) , corresponding to a unique biological replicate, X (i.e. one tissue from distinct, genotype verifed animal).
Fold Change. Mean fold change was calculated by taking the difference of averaged, log2 transformed intensities from each condition.
T Test. P value was calculated using Student’s t test assuming equal variance
BH Corrected P Value. Multiple hypothesis testing was performed by Benjimini-Hochberg correction.

## Sheet: Protein - Liver
			Pptc7 wild type (WT) replicates					Pptc7 knockout (KO) replicates
Protein Group Name	Uniprot ID	FASTA Header	log2(L101)	log2(L104)	log2(L105)	log2(L108)	log2(L109)	log2(L102)	log2(L103)	log2(L106)	log2(L107)	log2(L110)	log2(fold change)	T Test	BH Corrected P Value
PG20308	Q8CE30	Q8CE30_MOUSE Putative uncharacterized protein OS=Mus musculus GN=Ncl PE=2 SV=1	22.2064	22.8205	22.9032	21.6085	21.8259	21.018	20.9525	20.6602	20.8194	22.303	-1.12229	0.0211225	0.252004
PG780	Q9DCX2	ATP5H_MOUSE ATP synthase subunit d; mitochondrial OS=Mus musculus GN=Atp5h PE=1 SV=3	24.1336	24.5451	24.8165	24.5326	23.8401	23.2441	23.1035	23.5788	23.6047	23.4319	-0.980963	0.00109651	0.0582745
PG745	P97450	ATP5J_MOUSE ATP synthase-coupling factor 6; mitochondrial OS=Mus musculus GN=Atp5j PE=1 SV=1	22.5444	22.7835	22.7977	22.1605	22.2554	21.8849	21.2549	21.0928	21.6788	21.7696	-0.97212	0.00134298	0.0618192
PG2519	P12787	COX5A_MOUSE Cytochrome c oxidase subunit 5A; mitochondrial OS=Mus musculus GN=Cox5a PE=1 SV=2	22.7802	23.117	23.0905	22.7291	22.6229	22.1062	22.1261	21.4967	21.9141	22.0748	-0.924375	0.000326588	0.0406215
PG365	Q8BVI9	Q8BVI9_MOUSE Putative uncharacterized protein OS=Mus musculus GN=Slc25a4 PE=2 SV=1	22.9093	22.8376	23.3737	23.7253	23.4451	22.4211	22.5872	22.3974	21.8991	22.7556	-0.846098	0.00503448	0.12471
PG8836	Q9WUM5	SUCA_MOUSE Succinate--CoA ligase [ADP/GDP-forming] subunit alpha; mitochondrial OS=Mus musculus GN=Suclg1 PE=1 SV=4	22.9764	23.157	23.5457	22.1401	23.2054	22.2982	22.3365	21.8632	22.2429	22.1669	-0.823387	0.0109112	0.187058
PG6049	Q9CPU2	NDUB2_MOUSE NADH dehydrogenase [ubiquinone] 1 beta subcomplex subunit 2; mitochondrial OS=Mus musculus GN=Ndufb2 PE=1 SV=1	19.1101	19.1813	19.1773	18.8668	19.0306	18.7196	18.3364	17.9914	18.0904	18.2084	-0.803987	0.000419785	0.0454458
PG2837	P26443	DHE3_MOUSE Glutamate dehydrogenase 1; mitochondrial OS=Mus musculus GN=Glud1 PE=1 SV=1	25.9323	26.0969	26.1815	25.8602	25.8556	25.2331	25.2401	24.7542	25.3818	25.338	-0.795855	0.000285931	0.0407693
PG7224	Q9CQB4	Q9CQB4_MOUSE Cytochrome b-c1 complex subunit 7 OS=Mus musculus GN=Uqcrb PE=1 SV=1	22.9345	23.2191	23.5239	23.3497	22.3187	22.3962	22.4088	21.9612	22.1705	22.4439	-0.793025	0.00876029	0.170142
PG1574	P56391	CX6B1_MOUSE Cytochrome c oxidase subunit 6B1 OS=Mus musculus GN=Cox6b1 PE=1 SV=2	22.4815	22.0378	22.3602	22.8132	22.8391	21.7847	21.8046	21.4831	21.9341	21.7511	-0.754842	0.0019278	0.0717822
PG3320	Q9DCW4	ETFB_MOUSE Electron transfer flavoprotein subunit beta OS=Mus musculus GN=Etfb PE=1 SV=3	24.7497	25.1155	25.3067	24.9713	24.8994	24.3061	24.3481	24.0391	24.25	24.3953	-0.740797	0.000182226	0.040973
PG4225	P54071	IDHP_MOUSE Isocitrate dehydrogenase [NADP]; mitochondrial OS=Mus musculus GN=Idh2 PE=1 SV=3	25.0445	25.3356	25.4495	25.3231	25.1453	24.5155	24.6588	24.3574	24.6026	24.4627	-0.74022	3.50232e-05	0.0292499
PG315	Q8CHT0	AL4A1_MOUSE Delta-1-pyrroline-5-carboxylate dehydrogenase; mitochondrial OS=Mus musculus GN=Aldh4a1 PE=1 SV=3	24.9331	24.8465	25.0531	25.1431	24.6517	24.2369	24.4052	23.6505	24.3061	24.3367	-0.738431	0.00179743	0.0709981
PG5812	Q9CZ19	Q9CZ19_MOUSE Myosin light chain 4 OS=Mus musculus GN=Myl4 PE=1 SV=1	18.8149	18.8142	20.372	20.3222	18.9329	18.7221	18.7639	18.7561	18.6249	18.7117	-0.735491	0.0802038	0.442331
PG4152	Q9Z0N2	IF2H_MOUSE Eukaryotic translation initiation factor 2 subunit 3; Y-linked OS=Mus musculus GN=Eif2s3y PE=1 SV=2	19.4132	19.3702	19.6485	18.5425	19.5642	19.0778	18.3594	18.0969	19.1463	18.214	-0.728836	0.0398101	0.337778
PG10001	Q60932	VDAC1_MOUSE Voltage-dependent anion-selective channel protein 1 OS=Mus musculus GN=Vdac1 PE=1 SV=3	23.671	24.1403	23.8209	23.8339	23.7945	23.0497	23.2946	23.0847	23.0752	23.1717	-0.716958	4.37568e-05	0.0255802
PG3999	Q8QZS1	HIBCH_MOUSE 3-hydroxyisobutyryl-CoA hydrolase; mitochondrial OS=Mus musculus GN=Hibch PE=1 SV=1	22.6744	23.0344	23.3056	23.0277	23.1269	22.2955	22.4716	22.0746	22.2423	22.5497	-0.707083	0.000716675	0.0498774
PG2538	O35728	CP4AE_MOUSE Cytochrome P450 4A14 OS=Mus musculus GN=Cyp4a14 PE=1 SV=1	21.7495	21.4612	22.5078	25.1722	24.8074	22.0337	21.9425	21.9979	22.2542	23.9868	-0.696573	0.445855	0.768189
PG6029	Q9D6J5	NDUB8_MOUSE NADH dehydrogenase [ubiquinone] 1 beta subcomplex subunit 8; mitochondrial OS=Mus musculus GN=Ndufb8 PE=1 SV=1	21.4239	21.6443	21.8983	21.531	21.5144	20.7608	21.0383	20.7687	20.9241	21.0482	-0.694358	0.000145754	0.0448461
PG6126	O55125	NIPS1_MOUSE Protein NipSnap homolog 1 OS=Mus musculus GN=Nipsnap1 PE=1 SV=1	22.9341	23.0789	23.3447	22.9311	22.47	22.3581	22.4034	21.8975	22.1784	22.4621	-0.691844	0.00421504	0.115145
PG2739	Q9DCT8	CRIP2_MOUSE Cysteine-rich protein 2 OS=Mus musculus GN=Crip2 PE=1 SV=1	21.5023	20.9914	21.2104	22.6809	22.7542	21.5445	21.5291	20.6198	20.2812	21.7339	-0.686141	0.1838	0.575212
PG2349	P63038	CH60_MOUSE 60 kDa heat shock protein; mitochondrial OS=Mus musculus GN=Hspd1 PE=1 SV=1	26.2902	26.3657	26.5011	26.2949	26.3214	25.6303	25.7801	25.4732	25.7063	25.7529	-0.686077	7.48179e-06	0.0437385
PG532	P56213	ALR_MOUSE FAD-linked sulfhydryl oxidase ALR OS=Mus musculus GN=Gfer PE=1 SV=2	18.8623	18.8646	19.1062	18.8302	19.0672	18.3806	18.471	17.9678	18.1224	18.3769	-0.682367	0.000266931	0.0421746
PG1650	P48771	CX7A2_MOUSE Cytochrome c oxidase subunit 7A2; mitochondrial OS=Mus musculus GN=Cox7a2 PE=1 SV=2	20.6052	20.5611	20.2872	20.5104	20.6204	19.8706	19.8234	19.4531	19.7333	20.2999	-0.680788	0.00186546	0.0717471
PG7142	Q05920	PYC_MOUSE Pyruvate carboxylase; mitochondrial OS=Mus musculus GN=Pc PE=1 SV=1	20.2471	20.5246	20.9964	20.7379	21.1125	19.9175	20.079	19.6375	20.1707	20.4558	-0.671593	0.0119134	0.19346
PG1115	Q3TDN8	Q3TDN8_MOUSE Putative uncharacterized protein OS=Mus musculus GN=Bphl PE=2 SV=1	22.844	23.0997	23.3509	22.4714	22.4496	22.3425	22.3411	21.8207	22.0083	22.3475	-0.671116	0.0117878	0.192491
PG8157	Q99LB7	SARDH_MOUSE Sarcosine dehydrogenase; mitochondrial OS=Mus musculus GN=Sardh PE=1 SV=1	24.1524	24.0931	24.3298	24.4942	24.538	23.6502	23.8697	23.3156	23.5589	23.906	-0.661429	0.00148044	0.0631726
PG3235	Q99JY0	ECHB_MOUSE Trifunctional enzyme subunit beta; mitochondrial OS=Mus musculus GN=Hadhb PE=1 SV=1	24.9519	25.0887	25.1631	25.2439	24.997	24.4949	24.4877	23.9642	24.579	24.6583	-0.652097	0.00120644	0.058288
PG9310	P52196	THTR_MOUSE Thiosulfate sulfurtransferase OS=Mus musculus GN=Tst PE=1 SV=3	24.0214	24.0829	24.4193	23.9812	23.9314	23.4949	23.4947	23.1394	23.4515	23.5995	-0.651249	0.000519869	0.0440458
PG240	P51881	ADT2_MOUSE ADP/ATP translocase 2 OS=Mus musculus GN=Slc25a5 PE=1 SV=3	23.4667	23.7497	24.0986	23.6993	23.6252	22.9997	23.2328	22.5357	23.4521	23.1659	-0.650648	0.00802504	0.160665
PG288	Q8BW75	AOFB_MOUSE Amine oxidase [flavin-containing] B OS=Mus musculus GN=Maob PE=1 SV=4	23.6702	23.8903	23.9803	23.4239	23.8821	23.0838	23.1915	22.7599	23.368	23.1958	-0.649568	0.00183083	0.0713536
PG4846	Q91WN4	KMO_MOUSE Kynurenine 3-monooxygenase OS=Mus musculus GN=Kmo PE=1 SV=1	20.2588	20.1923	20.4737	20.8337	20.797	19.7307	20.0963	19.5311	19.7866	20.1994	-0.64229	0.0074712	0.155988
PG4805	P11725	OTC_MOUSE Ornithine carbamoyltransferase; mitochondrial OS=Mus musculus GN=Otc PE=1 SV=1	24.3611	24.5929	24.3531	24.5128	24.128	23.745	23.9524	23.2682	23.8802	23.903	-0.639809	0.00257681	0.0865742
PG6017	Q8C5H8-3	NAKD2_MOUSE Isoform 3 of NAD kinase 2; mitochondrial OS=Mus musculus GN=Nadk2	22.3089	22.3652	22.5536	22.2241	22.6327	21.8498	21.8284	21.4809	21.7986	21.9409	-0.637174	0.000395927	0.0445114
PG6006	Q62425	NDUA4_MOUSE Cytochrome c oxidase subunit NDUFA4 OS=Mus musculus GN=Ndufa4 PE=1 SV=2	23.3928	23.23	23.5084	23.2121	23.0219	22.7697	22.845	22.5311	22.1654	22.8756	-0.635661	0.00362348	0.104349
PG3988	Q9DCU9	HOGA1_MOUSE 4-hydroxy-2-oxoglutarate aldolase; mitochondrial OS=Mus musculus GN=Hoga1 PE=1 SV=1	22.6552	23.0125	23.1848	22.8343	22.8035	22.2022	22.4384	21.8583	22.3171	22.5339	-0.628112	0.00288893	0.0903133
PG7475	Q9CQI1	Q9CQI1_MOUSE MCG1040641; isoform CRA_a OS=Mus musculus GN=Sftpa1 PE=1 SV=1	17.2602	16.9609	17.2066	20.9999	17.2017	17.1228	17.053	17.0865	17.3386	17.9039	-0.62492	0.449768	0.770165
PG933	P56480	ATPB_MOUSE ATP synthase subunit beta; mitochondrial OS=Mus musculus GN=Atp5b PE=1 SV=2	25.0649	25.3157	25.4447	25.4396	25.4605	24.6982	24.8565	24.5402	24.6258	24.9153	-0.617911	0.00031153	0.0404716
PG20300	Q3UGC3	Q3UGC3_MOUSE Putative uncharacterized protein (Fragment) OS=Mus musculus GN=Cald1 PE=2 SV=1	21.8897	22.2728	22.3938	21.7941	20.6251	21.9085	20.6149	21.0398	20.6494	21.6784	-0.616891	0.170956	0.561782
PG4492	Q8BGT6	MILK1_MOUSE MICAL-like protein 1 OS=Mus musculus GN=Micall1 PE=1 SV=3	17.4837	17.7193	18.1302	18.5255	18.5241	17.2596	17.575	16.9874	17.4492	18.0378	-0.61477	0.0546607	0.383152
PG14509	Q8C5X6	Q8C5X6_MOUSE Flap endonuclease 1 OS=Mus musculus GN=Fen1 PE=2 SV=1	22.7233	23.144	23.268	22.7304	22.9608	21.9969	22.0308	22.8823	21.9423	22.9038	-0.614084	0.0377448	0.328357
PG3910	Q91X72	HEMO_MOUSE Hemopexin OS=Mus musculus GN=Hpx PE=1 SV=2	21.4454	21.4489	21.6599	22.1667	22.2317	21.0228	21.5928	21.0652	20.9746	21.2819	-0.603081	0.0191121	0.239763
PG5791	Q3UA17	Q3UA17_MOUSE Putative uncharacterized protein OS=Mus musculus GN=Mtch2 PE=2 SV=1	21.0841	20.9911	21.3102	21.3272	21.1095	20.5544	20.6851	20.471	20.5945	20.5267	-0.598094	4.5364e-05	0.0221002
PG11913	S4R1W1	S4R1W1_MOUSE Glyceraldehyde-3-phosphate dehydrogenase OS=Mus musculus GN=Gm3839 PE=1 SV=1	21.7446	22.7367	22.8959	20.1847	21.3682	22.3204	22.2321	20.3375	20.2565	20.8093	-0.594855	0.400653	0.742384
PG111	P05202	AATM_MOUSE Aspartate aminotransferase; mitochondrial OS=Mus musculus GN=Got2 PE=1 SV=1	25.2479	25.4061	25.4134	25.3117	25.0687	24.7263	24.8344	24.3587	24.7041	24.8509	-0.594679	0.000606203	0.0466297
PG7075	Q8R1I1	QCR9_MOUSE Cytochrome b-c1 complex subunit 9 OS=Mus musculus GN=Uqcr10 PE=1 SV=1	21.4404	20.4534	20.9532	20.4067	20.499	20.5671	20.1096	19.3725	20.5914	20.1452	-0.593403	0.0805768	0.443135
PG743	Q06185	ATP5I_MOUSE ATP synthase subunit e; mitochondrial OS=Mus musculus GN=Atp5i PE=1 SV=2	21.3965	21.0745	21.2116	20.8554	20.9184	20.6114	20.5525	20.1864	20.6651	20.4799	-0.592218	0.00180579	0.0708509
PG2544	Q8C196	CPSM_MOUSE Carbamoyl-phosphate synthase [ammonia]; mitochondrial OS=Mus musculus GN=Cps1 PE=1 SV=2	27.016	27.0288	27.3843	28.0532	27.6775	26.6726	26.9942	26.4158	26.9181	27.205	-0.590846	0.0394143	0.336867
PG7310	Q925N2	SFXN2_MOUSE Sideroflexin-2 OS=Mus musculus GN=Sfxn2 PE=1 SV=1	21.4783	21.2518	21.7811	21.5901	21.6638	20.9961	21.0712	20.6593	21.0115	21.0777	-0.589843	0.00110358	0.0576029
PG4022	Q91W97	HKDC1_MOUSE Putative hexokinase HKDC1 OS=Mus musculus GN=Hkdc1 PE=2 SV=1	22.8358	22.542	22.8301	22.7518	22.8209	22.0766	22.1914	21.9276	22.4565	22.1872	-0.588288	0.00044823	0.0459708
PG2591	Q9QXX4	CMC2_MOUSE Calcium-binding mitochondrial carrier protein Aralar2 OS=Mus musculus GN=Slc25a13 PE=1 SV=1	24.1289	24.1914	24.6252	24.4852	24.1433	23.683	23.831	23.3896	23.8109	23.9447	-0.582946	0.00299992	0.0932846
PG3826	Q5FW57	GLYAL_MOUSE Glycine N-acyltransferase-like protein OS=Mus musculus GN=Gm4952 PE=1 SV=3	23.1881	23.0557	23.7847	23.5736	23.7144	22.8979	22.9038	22.5748	22.9785	23.0606	-0.580208	0.00834511	0.164816
PG267	Q3UZ58	Q3UZ58_MOUSE NADPH:adrenodoxin oxidoreductase; mitochondrial OS=Mus musculus GN=Fdxr PE=2 SV=1	21.7871	21.4469	21.7864	21.5353	21.6821	21.1402	21.1586	20.8585	21.0658	21.119	-0.579143	0.000164585	0.0418337
PG6183	Q8BK30	NDUV3_MOUSE NADH dehydrogenase [ubiquinone] flavoprotein 3; mitochondrial OS=Mus musculus GN=Ndufv3 PE=1 SV=1	20.3503	20.275	20.044	20.1721	20.2517	19.8772	19.7662	19.2808	19.4924	19.7823	-0.57885	0.00145335	0.0634048
PG5524	Q5EBH4	Q5EBH4_MOUSE Dimethylglycine dehydrogenase OS=Mus musculus GN=Dmgdh PE=2 SV=1	24.1521	24.2421	24.47	24.2195	23.8766	23.5052	23.5362	23.2159	23.9228	23.9134	-0.573353	0.00831533	0.164784
PG2689	Q3UN55	Q3UN55_MOUSE Putative uncharacterized protein OS=Mus musculus GN=Cpt2 PE=2 SV=1	23.5011	23.1727	23.7082	23.7607	23.7068	22.9208	22.9583	22.8567	23.1932	23.0593	-0.572236	0.00169954	0.0675882
PG6098	Q9CQ75	NDUA2_MOUSE NADH dehydrogenase [ubiquinone] 1 alpha subcomplex subunit 2 OS=Mus musculus GN=Ndufa2 PE=1 SV=3	22.8803	22.6729	23.0852	22.853	22.0528	22.3038	22.3119	21.8689	21.9461	22.2524	-0.572208	0.0213245	0.253895
PG309	Q9CZS1	AL1B1_MOUSE Aldehyde dehydrogenase X; mitochondrial OS=Mus musculus GN=Aldh1b1 PE=1 SV=1	23.9951	23.819	24.0015	24.1521	24.1865	23.3884	23.482	23.0694	23.7135	23.6416	-0.571869	0.00235772	0.0820437
PG5377	Q9CW42	MARC1_MOUSE Mitochondrial amidoxime-reducing component 1 OS=Mus musculus GN=Marc1 PE=1 SV=2	21.6426	21.6196	22.1468	21.8823	21.9454	21.2411	21.2957	21.107	21.3857	21.3495	-0.571545	0.000825842	0.0530532
PG129	Q91WS8	Q91WS8_MOUSE Acyl-Coenzyme A dehydrogenase; medium chain OS=Mus musculus GN=Acadm PE=2 SV=1	24.2605	24.2194	24.5273	24.1674	24.4789	23.7474	23.8286	23.4368	23.8578	23.9331	-0.569964	0.000973195	0.0552358
PG8667	Q8BWF0	SSDH_MOUSE Succinate-semialdehyde dehydrogenase; mitochondrial OS=Mus musculus GN=Aldh5a1 PE=1 SV=1	22.9781	22.3697	22.9723	23.4046	23.5021	22.4157	22.5233	22.3637	22.5282	22.582	-0.562789	0.0249769	0.271909
PG6053	E9QPX3	E9QPX3_MOUSE NADH dehydrogenase [ubiquinone] iron-sulfur protein 4; mitochondrial OS=Mus musculus GN=Ndufs4 PE=1 SV=1	22.0936	22.0473	21.9496	22.1867	22.1404	21.5182	21.5745	21.3307	21.5966	21.5862	-0.562263	2.24772e-05	0.0438013
PG9148	Q8QZT1	THIL_MOUSE Acetyl-CoA acetyltransferase; mitochondrial OS=Mus musculus GN=Acat1 PE=1 SV=1	25.4797	25.1804	25.6115	25.5773	25.3121	24.9544	24.7665	24.6363	25.1023	24.905	-0.559304	0.00119789	0.0588469
PG9559	Q9CPQ3	TOM22_MOUSE Mitochondrial import receptor subunit TOM22 homolog OS=Mus musculus GN=Tomm22 PE=1 SV=3	19.9188	19.9432	19.9437	19.9721	19.9369	19.4312	19.4252	19.1631	19.3931	19.5272	-0.554979	1.73678e-05	0.050766
PG6050	Q9D6H6	Q9D6H6_MOUSE Putative uncharacterized protein OS=Mus musculus GN=Ndufb3 PE=2 SV=1	21.1072	21.0793	21.2593	21.249	21.2781	20.6379	20.7209	20.4554	20.6954	20.7006	-0.552521	2.56708e-05	0.0375174
PG3489	Q921G7	ETFD_MOUSE Electron transfer flavoprotein-ubiquinone oxidoreductase; mitochondrial OS=Mus musculus GN=Etfdh PE=1 SV=1	24.0316	23.8849	23.8779	24.8527	24.3504	23.5427	23.6452	23.344	23.8087	23.9002	-0.551352	0.0297589	0.29637
PG3234	Q8BMS1	ECHA_MOUSE Trifunctional enzyme subunit alpha; mitochondrial OS=Mus musculus GN=Hadha PE=1 SV=1	25.5166	25.5642	25.9181	25.3975	25.2943	24.9946	25.0265	24.5648	25.1774	25.1776	-0.549962	0.00739753	0.155562
PG9240	P62073	TIM10_MOUSE Mitochondrial import inner membrane translocase subunit Tim10 OS=Mus musculus GN=Timm10 PE=1 SV=1	19.3583	18.8692	19.3992	19.3642	19.1332	18.637	18.5669	18.6914	18.96	18.5201	-0.549777	0.00248172	0.0843497
PG130	P50544	ACADV_MOUSE Very long-chain specific acyl-CoA dehydrogenase; mitochondrial OS=Mus musculus GN=Acadvl PE=1 SV=3	24.0609	24.0693	24.6413	24.8495	24.5395	23.7798	23.8545	23.816	23.8689	24.0947	-0.549301	0.0111403	0.188771
PG1094	Q80XN0	BDH_MOUSE D-beta-hydroxybutyrate dehydrogenase; mitochondrial OS=Mus musculus GN=Bdh1 PE=1 SV=2	24.3486	24.4549	24.7747	24.6712	24.7177	23.992	24.0053	23.8019	24.3537	24.0716	-0.548501	0.00191963	0.0719369
PG10660	A0A0R4J083	A0A0R4J083_MOUSE Long-chain-specific acyl-CoA dehydrogenase; mitochondrial OS=Mus musculus GN=Acadl PE=1 SV=1	24.5101	24.3715	24.7117	24.8084	24.7395	23.9512	24.0387	23.6993	24.3415	24.3924	-0.543617	0.0071717	0.153013
PG6228	Q9DCS9	NDUBA_MOUSE NADH dehydrogenase [ubiquinone] 1 beta subcomplex subunit 10 OS=Mus musculus GN=Ndufb10 PE=1 SV=3	21.2779	21.316	21.6216	21.7229	21.6086	20.9319	21.0151	20.763	21.1188	21.0205	-0.539554	0.00101308	0.0553498
PG4650	Q9D2G2	ODO2_MOUSE Dihydrolipoyllysine-residue succinyltransferase component of 2-oxoglutarate dehydrogenase complex; mitochondrial OS=Mus musculus GN=Dlst PE=1 SV=1	23.4278	23.3973	23.5845	23.6823	23.1794	22.8415	22.9673	22.7177	22.9874	23.0709	-0.537323	0.000970589	0.0556277
PG6728	P67778	PHB_MOUSE Prohibitin OS=Mus musculus GN=Phb PE=1 SV=1	24.1177	24.0256	23.9495	24.5427	24.6238	23.3006	23.7629	23.7662	23.9401	23.825	-0.532907	0.016568	0.224205
PG19809	Q8BSB5	Q8BSB5_MOUSE Putative uncharacterized protein (Fragment) OS=Mus musculus GN=Stag2 PE=2 SV=1	19.1306	18.9995	19.442	19.2432	19.3684	18.5168	18.8338	18.552	18.8329	18.786	-0.532432	0.00103329	0.0559319
PG7225	Q9CQ69	QCR8_MOUSE Cytochrome b-c1 complex subunit 8 OS=Mus musculus GN=Uqcrq PE=1 SV=3	21.9265	21.8019	21.8794	21.9171	21.8511	21.3835	21.4042	21.0257	21.3591	21.544	-0.531885	0.000322781	0.0410208
PG2846	Q62095	DDX3Y_MOUSE ATP-dependent RNA helicase DDX3Y OS=Mus musculus GN=Ddx3y PE=1 SV=2	20.8778	21.0702	21.0507	19.5774	21.0497	21.039	19.7677	19.6569	20.9303	19.5742	-0.531522	0.256368	0.63398
PG10367	Q5SS00	ZDBF2_MOUSE DBF4-type zinc finger-containing protein 2 homolog OS=Mus musculus GN=Zdbf2 PE=2 SV=1	17.2788	17.0471	17.6049	17.0151	17.5692	16.559	17.0641	16.4112	16.9748	16.8622	-0.528762	0.0170554	0.227639
PG6196	Q4VBC9	Q4VBC9_MOUSE Ndufb11 protein (Fragment) OS=Mus musculus GN=Ndufb11 PE=2 SV=1	20.3913	20.3392	20.52	20.5954	20.6433	19.939	20.0184	19.7979	20.0171	20.0805	-0.527258	0.000118178	0.0431803
PG9606	Q8VBW8	TTC36_MOUSE Tetratricopeptide repeat protein 36 OS=Mus musculus GN=Ttc36 PE=1 SV=1	21.0776	21.0466	20.9842	21.3938	21.3497	20.9681	20.8871	20.2576	20.5358	20.5691	-0.526829	0.00893265	0.170656
PG2613	Q9CPQ1	COX6C_MOUSE Cytochrome c oxidase subunit 6C OS=Mus musculus GN=Cox6c PE=1 SV=3	22.0613	22.1845	20.2184	21.5496	21.5201	21.0931	21.0486	20.596	21.0301	21.1354	-0.526126	0.184146	0.574756
PG5604	Q91X83	METK1_MOUSE S-adenosylmethionine synthase isoform type-1 OS=Mus musculus GN=Mat1a PE=1 SV=1	24.3028	23.7768	24.954	25.6413	25.5186	24.1651	24.3293	23.8852	24.1965	25.0141	-0.520653	0.232209	0.615643
PG791	Q9DB20	ATPO_MOUSE ATP synthase subunit O; mitochondrial OS=Mus musculus GN=Atp5o PE=1 SV=1	23.7151	23.6873	23.7427	23.9165	23.3929	23.1846	23.2995	22.9448	23.2032	23.2249	-0.519506	0.00103633	0.0555816
PG2665	A0A0R4J0N7	A0A0R4J0N7_MOUSE 7-alpha-hydroxycholest-4-en-3-one 12-alpha-hydroxylase OS=Mus musculus GN=Cyp8b1 PE=1 SV=1	20.9096	20.793	21.0287	21.2343	21.4583	20.5454	20.7174	20.3259	20.5088	20.743	-0.516686	0.00631125	0.139756
PG44	Q91VA0	ACSM1_MOUSE Acyl-coenzyme A synthetase ACSM1; mitochondrial OS=Mus musculus GN=Acsm1 PE=1 SV=1	23.5765	23.1006	23.7869	23.3543	23.5099	23.0205	22.9673	22.6787	23.0247	23.0627	-0.514832	0.00497503	0.124291
PG915	Q9CQY3	Q9CQY3_MOUSE Putative uncharacterized protein OS=Mus musculus GN=Atp5l PE=2 SV=1	21.5493	21.5098	21.7487	21.4311	21.5718	21.1202	21.1452	20.849	21.1354	20.9898	-0.514192	0.000164009	0.043582
PG3865	Q61425	HCDH_MOUSE Hydroxyacyl-coenzyme A dehydrogenase; mitochondrial OS=Mus musculus GN=Hadh PE=1 SV=2	24.6118	24.5534	24.7601	24.8413	23.918	24.0556	23.9872	23.8788	24.2275	23.9691	-0.513303	0.017998	0.234336
PG3914	P54869	HMCS2_MOUSE Hydroxymethylglutaryl-CoA synthase; mitochondrial OS=Mus musculus GN=Hmgcs2 PE=1 SV=2	25.2091	24.9107	25.474	25.9315	25.8092	24.7229	24.9221	24.6509	25.257	25.2167	-0.512962	0.0524006	0.375867
PG6227	Q8BU20	Q8BU20_MOUSE Putative uncharacterized protein OS=Mus musculus GN=Ndufb5 PE=2 SV=1	21.0263	21.0792	20.4316	21.2456	21.1147	20.4943	20.5506	20.1516	20.5504	20.5873	-0.512646	0.0136194	0.204677
PG687	Q3V2G1	Q3V2G1_MOUSE Putative uncharacterized protein OS=Mus musculus GN=Apoa1 PE=2 SV=1	24.6522	24.5235	24.5813	25.1229	24.949	24.3857	24.1573	23.8345	24.0391	24.8663	-0.509221	0.0422848	0.342854
PG192	Q3UWN2	Q3UWN2_MOUSE Putative uncharacterized protein OS=Mus musculus GN=Aass PE=2 SV=1	23.9867	23.8084	24.2444	24.6622	24.342	23.552	23.7015	23.3797	23.6881	24.1863	-0.50724	0.03452	0.319815
PG13707	A0A0R4J205	A0A0R4J205_MOUSE tRNA methyltransferase 10 homolog A OS=Mus musculus GN=Trmt10a PE=1 SV=1	17.7624	17.5552	17.9526	17.9594	17.997	17.1787	17.4371	17.0581	17.4706	17.5469	-0.507054	0.00367937	0.105438
PG8427	P12246	SAMP_MOUSE Serum amyloid P-component OS=Mus musculus GN=Apcs PE=1 SV=2	21.906	21.9888	22.2823	21.4541	21.916	21.9745	21.0831	21.0261	21.3719	21.5709	-0.504147	0.0497111	0.368329
PG2607	Q8BGD8	COA6_MOUSE Cytochrome c oxidase assembly factor 6 homolog OS=Mus musculus GN=Coa6 PE=1 SV=1	20.1534	19.6944	20.3682	20.2626	19.8254	19.5144	19.675	19.536	19.81	19.2515	-0.503402	0.0133563	0.202808
PG216	Q07417	ACADS_MOUSE Short-chain specific acyl-CoA dehydrogenase; mitochondrial OS=Mus musculus GN=Acads PE=1 SV=2	23.4156	23.3276	23.5991	23.5605	23.7451	23.0164	23.0941	22.793	23.0482	23.1796	-0.503308	0.000846911	0.0526698
PG4964	Q9WTP6	KAD2_MOUSE Adenylate kinase 2; mitochondrial OS=Mus musculus GN=Ak2 PE=1 SV=5	23.4891	23.3995	23.4488	23.5345	23.5849	22.9407	23.0658	22.8213	23.1347	22.9825	-0.502359	4.29171e-05	0.0278776
PG6181	Q99LY9	NDUS5_MOUSE NADH dehydrogenase [ubiquinone] iron-sulfur protein 5 OS=Mus musculus GN=Ndufs5 PE=1 SV=3	20.8736	20.7431	20.8068	20.5607	20.5257	20.3393	20.3568	20.0338	20.1417	20.1375	-0.500169	0.000652214	0.0470731
PG16718	Q3TF16	Q3TF16_MOUSE Putative uncharacterized protein OS=Mus musculus GN=Hspa8 PE=2 SV=1	21.5932	22.0865	20.7689	21.496	21.7013	21.547	20.672	20.5606	20.8519	21.5156	-0.499768	0.134921	0.524783
PG6266	Q9CQZ5	NDUA6_MOUSE NADH dehydrogenase [ubiquinone] 1 alpha subcomplex subunit 6 OS=Mus musculus GN=Ndufa6 PE=1 SV=1	20.9997	21.1609	21.3635	21.2717	21.4196	20.7159	20.7792	20.5363	20.7778	20.917	-0.497825	0.00090156	0.0532372
PG6005	Q9CQ91	NDUA3_MOUSE NADH dehydrogenase [ubiquinone] 1 alpha subcomplex subunit 3 OS=Mus musculus GN=Ndufa3 PE=1 SV=1	20.6395	20.4267	20.7987	20.8715	20.8007	20.1943	20.2633	20.0119	20.2595	20.3252	-0.496593	0.000866531	0.0522243
PG9773	Q499J1	Q499J1_MOUSE Ttpa protein (Fragment) OS=Mus musculus GN=Ttpa PE=2 SV=1	22.4815	22.9361	23.1695	23.1211	23.2823	23.0329	23.0813	21.7649	22.0207	22.614	-0.495346	0.137403	0.527764
PG6247	P0DN34	NDUB1_MOUSE NADH dehydrogenase [ubiquinone] 1 beta subcomplex subunit 1 OS=Mus musculus GN=Ndufb1 PE=3 SV=1	19.7531	19.6628	19.6052	20.0338	19.6609	19.1402	19.2358	19.2269	19.4133	19.225	-0.494963	0.000517113	0.0444564
PG2765	Q64459	CP3AB_MOUSE Cytochrome P450 3A11 OS=Mus musculus GN=Cyp3a11 PE=1 SV=1	19.975	19.934	20.6505	21.3231	21.3771	19.7494	19.9796	20.0233	20.1086	20.9365	-0.492461	0.222715	0.610117
PG3836	Q91WK5	GCSH_MOUSE Glycine cleavage system H protein; mitochondrial OS=Mus musculus GN=Gcsh PE=1 SV=2	20.4959	20.3883	20.7653	20.3525	20.4171	20.0177	20.0156	19.8394	20.1821	19.9036	-0.49213	0.000815328	0.05296
PG1876	P42125	ECI1_MOUSE Enoyl-CoA delta isomerase 1; mitochondrial OS=Mus musculus GN=Eci1 PE=1 SV=2	23.1872	22.8529	23.3841	23.2944	23.2192	22.6973	22.7675	22.3595	22.8574	22.8039	-0.490446	0.00465438	0.121471
PG4570	Q60597	ODO1_MOUSE 2-oxoglutarate dehydrogenase; mitochondrial OS=Mus musculus GN=Ogdh PE=1 SV=3	23.8813	24.0927	24.1125	24.0324	23.987	23.5018	23.6009	23.3916	23.5561	23.6052	-0.490061	2.68665e-05	0.0314128
PG6663	O35129	PHB2_MOUSE Prohibitin-2 OS=Mus musculus GN=Phb2 PE=1 SV=1	24.0716	24.1044	24.0783	24.1784	24.0159	23.6322	23.6415	23.2251	23.6945	23.8086	-0.48937	0.00139377	0.0626773
PG8559	P09671	SODM_MOUSE Superoxide dismutase [Mn]; mitochondrial OS=Mus musculus GN=Sod2 PE=1 SV=3	22.6354	22.4735	23.0836	22.7935	22.0323	21.9847	22.2373	21.903	22.2677	22.1828	-0.488562	0.0324752	0.310722
PG8481	A2AS89	SPEB_MOUSE Agmatinase; mitochondrial OS=Mus musculus GN=Agmat PE=1 SV=1	21.7109	21.607	21.9123	22.0327	21.9979	21.287	21.472	21.0915	21.4837	21.4861	-0.488094	0.00264246	0.0877733
PG7573	Q62151	RAGE_MOUSE Advanced glycosylation end product-specific receptor OS=Mus musculus GN=Ager PE=1 SV=2	16.3337	16.6491	16.6081	18.3618	16.7432	16.3973	16.3733	16.3784	16.4039	16.7116	-0.486277	0.222798	0.609776
PG3291	Q99LC5	ETFA_MOUSE Electron transfer flavoprotein subunit alpha; mitochondrial OS=Mus musculus GN=Etfa PE=1 SV=2	24.6319	24.4774	24.7209	24.6697	24.4883	24.1167	24.2019	23.8255	24.2337	24.1809	-0.485897	0.000592743	0.0474689
PG5669	Q3THU8	Q3THU8_MOUSE Putative uncharacterized protein OS=Mus musculus GN=Slc25a3 PE=2 SV=1	23.6773	23.6338	23.9383	23.8898	23.7357	23.2385	23.4191	23.1264	23.3653	23.298	-0.485473	0.00025991	0.0422077
PG7085	Q8BJY1	PSMD5_MOUSE 26S proteasome non-ATPase regulatory subunit 5 OS=Mus musculus GN=Psmd5 PE=1 SV=4	22.2066	22.5122	22.6651	21.9844	22.1606	22.0751	21.9296	21.3355	21.5296	22.2371	-0.484413	0.0493373	0.366953
PG13528	Q99N15	Q99N15_MOUSE 17beta-hydroxysteroid dehydrogenase type 10/short chain L-3-hydroxyacyl-CoA dehydrogenase OS=Mus musculus GN=Hsd17b10 PE=1 SV=1	22.6187	22.5837	22.9714	23.0595	22.8525	22.2178	22.4298	22.1667	22.3546	22.5016	-0.483044	0.00275248	0.0893946
PG3237	Q9DBM2	ECHP_MOUSE Peroxisomal bifunctional enzyme OS=Mus musculus GN=Ehhadh PE=1 SV=4	24.3251	24.1398	24.6433	26.0479	25.2131	24.264	24.1353	23.9283	24.3047	25.3269	-0.482002	0.286649	0.661307
PG3481	Q9D172	ES1_MOUSE ES1 protein homolog; mitochondrial OS=Mus musculus GN=D10Jhu81e PE=1 SV=1	22.4509	22.3797	22.7153	22.4561	21.7805	21.9304	22.0168	21.7707	21.7079	21.9508	-0.481176	0.0196557	0.245005
PG3729	Q3UG34	Q3UG34_MOUSE Putative uncharacterized protein OS=Mus musculus GN=Fxn PE=2 SV=1	19.0353	18.9973	18.9357	18.7083	18.7843	18.5821	18.5197	18.3747	18.2056	18.3813	-0.479493	0.000738076	0.0501723
PG23	Q3UZD4	Q3UZD4_MOUSE Putative uncharacterized protein OS=Mus musculus GN=Eif4ebp2 PE=2 SV=1	13.997	13.7139	14.0778	14.3147	13.9595	13.6744	13.5085	13.2717	13.4483	13.7627	-0.479449	0.00608139	0.137266
PG11962	Q7TMF4	Q7TMF4_MOUSE Propionyl Coenzyme A carboxylase; beta polypeptide OS=Mus musculus GN=Pccb PE=2 SV=1	18.8068	18.7102	19.1577	18.9859	19.1071	18.2423	18.6907	18.2393	18.4691	18.7444	-0.476408	0.00837574	0.164863
PG9162	Q91ZE0	TMLH_MOUSE Trimethyllysine dioxygenase; mitochondrial OS=Mus musculus GN=Tmlhe PE=1 SV=2	21.4831	21.2839	21.8382	21.4627	21.5386	20.9509	20.9773	20.7945	21.2819	21.2244	-0.475509	0.00585828	0.133258
PG790	Q91VR2	ATPG_MOUSE ATP synthase subunit gamma; mitochondrial OS=Mus musculus GN=Atp5c1 PE=1 SV=1	23.9168	24.0707	24.1496	24.0306	23.9296	23.5717	23.5611	23.2789	23.6573	23.6574	-0.474182	0.00042216	0.0448718
PG2687	Q3UGT1	Q3UGT1_MOUSE Putative uncharacterized protein OS=Mus musculus GN=Cpt1a PE=2 SV=1	21.7941	21.6765	22.1499	22.8549	22.6759	21.5872	21.6642	21.54	21.8675	22.1222	-0.474016	0.102484	0.481997
PG1902	Q8CFA2	GCST_MOUSE Aminomethyltransferase; mitochondrial OS=Mus musculus GN=Amt PE=1 SV=1	21.4117	21.2539	21.5438	21.3119	21.3284	20.9026	20.9266	20.6929	21.039	20.9251	-0.472708	0.000243196	0.043082
PG156	Q3TJG2	Q3TJG2_MOUSE Acyl carrier protein OS=Mus musculus GN=Ndufab1 PE=2 SV=1	21.6084	21.2245	21.4347	21.4544	21.0624	20.9418	21.0912	20.6482	20.9819	20.7622	-0.471792	0.00528561	0.129288
PG83	Q3UNS8	Q3UNS8_MOUSE Kynurenine/alpha-aminoadipate aminotransferase; mitochondrial OS=Mus musculus GN=Aadat PE=1 SV=1	19.2448	19.1813	19.3958	19.5809	19.6471	18.9043	19.0349	18.6596	18.9149	19.1779	-0.471657	0.00538404	0.129528
PG110	P05201	AATC_MOUSE Aspartate aminotransferase; cytoplasmic OS=Mus musculus GN=Got1 PE=1 SV=3	23.8748	23.5811	24.7597	25.3701	25.2087	23.6516	23.9364	23.6878	23.9853	25.1772	-0.471204	0.329281	0.693935
PG13495	Q8BW15	Q8BW15_MOUSE Putative uncharacterized protein OS=Mus musculus GN=Chchd10 PE=2 SV=1	16.8125	16.6136	17.6136	17.1245	16.8459	16.3975	16.3461	16.9091	16.779	16.2319	-0.469308	0.0630057	0.409256
PG9785	Q9CR68	UCRI_MOUSE Cytochrome b-c1 complex subunit Rieske; mitochondrial OS=Mus musculus GN=Uqcrfs1 PE=1 SV=1	23.2738	23.2546	23.6213	23.5891	23.0803	22.9015	23	22.704	22.7886	23.0827	-0.46846	0.00559727	0.131942
PG388	D3Z041	D3Z041_MOUSE Long-chain-fatty-acid--CoA ligase 1 OS=Mus musculus GN=Acsl1 PE=1 SV=1	25.3282	25.4616	25.6951	25.475	25.5556	25.1536	25.0451	24.6399	25.0903	25.2549	-0.46631	0.0049239	0.124074
PG4602	Q4FZG9	NUA4L_MOUSE NADH dehydrogenase [ubiquinone] 1 alpha subcomplex subunit 4-like 2 OS=Mus musculus GN=Ndufa4l2 PE=3 SV=1	20.9571	19.9237	21.1704	20.4634	20.2987	20.1416	20.4575	19.9717	20.4352	19.4809	-0.465326	0.144333	0.536409
PG8768	Q9Z2I8	SUCB2_MOUSE Succinate--CoA ligase [GDP-forming] subunit beta; mitochondrial OS=Mus musculus GN=Suclg2 PE=1 SV=3	24.2329	24.1157	24.4317	24.4505	24.0181	23.763	23.8174	23.5564	23.8993	23.8934	-0.463854	0.00233506	0.0817414
PG881	Q03265	ATPA_MOUSE ATP synthase subunit alpha; mitochondrial OS=Mus musculus GN=Atp5a1 PE=1 SV=1	25.9003	25.845	26.1108	26.2631	26.1002	25.4543	25.6503	25.4859	25.6618	25.6579	-0.461844	0.000829804	0.0527294
PG4655	Q9WVD5	ORNT1_MOUSE Mitochondrial ornithine transporter 1 OS=Mus musculus GN=Slc25a15 PE=1 SV=1	21.254	21.1013	21.6481	21.6377	21.6298	20.8457	21.0033	20.8187	21.1188	21.1843	-0.460002	0.00969847	0.176626
PG6153	P32020-2	NLTP_MOUSE Isoform SCP2 of Non-specific lipid-transfer protein OS=Mus musculus GN=Scp2	17.9923	18.0685	18.0951	18.6661	18.7761	17.9905	17.9743	17.5582	17.5258	18.2512	-0.459631	0.0662204	0.414925
PG39	Q99KI0	ACON_MOUSE Aconitate hydratase; mitochondrial OS=Mus musculus GN=Aco2 PE=1 SV=1	24.4348	24.2411	24.5364	24.7288	24.4997	23.9381	24.132	23.8536	24.0898	24.1326	-0.458964	0.0014842	0.0628736
PG3767	Q9D6M3	GHC1_MOUSE Mitochondrial glutamate carrier 1 OS=Mus musculus GN=Slc25a22 PE=1 SV=1	21.4642	21.2742	21.68	21.731	21.848	21.0666	21.198	20.8846	21.1956	21.3605	-0.458406	0.00761708	0.156795
PG6142	Q9CQE1	NPS3B_MOUSE Protein NipSnap homolog 3B OS=Mus musculus GN=Nipsnap3b PE=1 SV=1	21.4589	21.3889	21.7173	21.5991	21.7822	21.129	21.13	20.8658	21.1795	21.3536	-0.457717	0.00283779	0.0901612
PG5987	Q4VAE8	Q4VAE8_MOUSE Ndufb4 protein (Fragment) OS=Mus musculus GN=Ndufb4 PE=2 SV=1	20.0529	20.0988	20.1851	20.05	20.1808	19.6809	19.697	19.4875	19.6552	19.769	-0.455624	3.50123e-05	0.0341139
PG249	Q9Z0X1	AIFM1_MOUSE Apoptosis-inducing factor 1; mitochondrial OS=Mus musculus GN=Aifm1 PE=1 SV=1	23.865	23.7957	24.0356	23.9787	23.6138	23.3841	23.4905	23.2144	23.4367	23.4883	-0.454944	0.000976521	0.0548923
PG6182	Q91YT0	NDUV1_MOUSE NADH dehydrogenase [ubiquinone] flavoprotein 1; mitochondrial OS=Mus musculus GN=Ndufv1 PE=1 SV=1	22.8338	22.7798	22.9337	23.0071	22.9981	22.4148	22.5245	22.2855	22.5626	22.5124	-0.450549	0.00015262	0.0446118
PG6007	Q9CQJ8	NDUB9_MOUSE NADH dehydrogenase [ubiquinone] 1 beta subcomplex subunit 9 OS=Mus musculus GN=Ndufb9 PE=1 SV=3	21.328	21.0642	21.4327	21.359	21.4062	20.957	20.8962	20.5329	21.0003	20.9607	-0.448575	0.00323059	0.0978558
PG1691	Q99J39	DCMC_MOUSE Malonyl-CoA decarboxylase; mitochondrial OS=Mus musculus GN=Mlycd PE=1 SV=1	20.4122	20.32	20.9123	20.7246	20.7224	20.0976	20.1827	19.9327	20.3817	20.2547	-0.448411	0.00976154	0.176675
PG9398	P62075	TIM13_MOUSE Mitochondrial import inner membrane translocase subunit Tim13 OS=Mus musculus GN=Timm13 PE=1 SV=1	20.3782	20.3494	20.4253	20.3264	20.2846	20.09	20.0069	19.6526	19.8667	19.908	-0.447931	0.000425201	0.0443879
PG4485	Q8CAQ8-5	MIC60_MOUSE Isoform 5 of MICOS complex subunit Mic60 OS=Mus musculus GN=Immt	22.0238	22.2999	21.8145	22.0718	22.3327	21.5844	21.6844	21.4475	21.761	21.8293	-0.447236	0.00498851	0.124098
PG6051	Q9CR61	NDUB7_MOUSE NADH dehydrogenase [ubiquinone] 1 beta subcomplex subunit 7 OS=Mus musculus GN=Ndufb7 PE=1 SV=3	19.5876	19.6526	20.0118	19.5559	19.4013	19.2163	19.1925	19.2014	19.4599	18.9074	-0.446355	0.0103303	0.181899
PG2577	A0A075DC90	A0A075DC90_MOUSE Cytochrome c oxidase subunit 2 OS=Mus musculus GN=COX2 PE=3 SV=1	21.7007	21.4343	21.7769	21.8743	21.7639	21.2187	21.3311	21.1155	21.3426	21.3199	-0.44445	0.000863158	0.0531167
PG5652	Q9EQ20	MMSA_MOUSE Methylmalonate-semialdehyde dehydrogenase [acylating]; mitochondrial OS=Mus musculus GN=Aldh6a1 PE=1 SV=1	23.4361	23.3265	23.6579	23.7405	23.6538	23.0439	23.248	22.8322	23.168	23.3052	-0.443473	0.0047292	0.121793
PG3687	Q9CR59	G45IP_MOUSE Growth arrest and DNA damage-inducible proteins-interacting protein 1 OS=Mus musculus GN=Gadd45gip1 PE=1 SV=1	19.3045	19.113	19.3198	19.3311	19.4635	18.9014	18.9732	18.7079	18.8553	18.8838	-0.442048	0.000253973	0.0424202
PG8784	Q8R086	SUOX_MOUSE Sulfite oxidase; mitochondrial OS=Mus musculus GN=Suox PE=1 SV=2	21.0676	21.0674	21.339	21.401	21.5812	20.7825	20.8346	20.7458	20.8459	21.045	-0.440484	0.00440234	0.116454
PG7908	Q8VDT9	RM50_MOUSE 39S ribosomal protein L50; mitochondrial OS=Mus musculus GN=Mrpl50 PE=1 SV=2	19.2945	19.2391	19.3663	19.3551	19.5012	18.996	19.0133	18.7329	18.8548	18.9582	-0.440175	0.000199604	0.0376415
PG5549	P97823	LYPA1_MOUSE Acyl-protein thioesterase 1 OS=Mus musculus GN=Lypla1 PE=1 SV=1	22.0547	22.4046	22.6265	21.9117	20.8308	21.7461	21.644	21.0956	21.3028	21.841	-0.439735	0.233166	0.615946
PG3365	Q9CR98	F136A_MOUSE Protein FAM136A OS=Mus musculus GN=Fam136a PE=1 SV=1	21.8476	21.3973	21.9294	21.7172	21.593	21.1736	21.2593	21.1788	21.5637	21.1108	-0.439661	0.00747661	0.155545
PG6198	Q9DCT2	NDUS3_MOUSE NADH dehydrogenase [ubiquinone] iron-sulfur protein 3; mitochondrial OS=Mus musculus GN=Ndufs3 PE=1 SV=2	22.5933	22.303	22.6984	22.7438	22.6938	22.1024	22.2232	21.9876	22.2387	22.2882	-0.438476	0.00189899	0.0716231
PG13534	Q8VGI0	Q8VGI0_MOUSE Olfactory receptor OS=Mus musculus GN=Olfr267 PE=2 SV=1	19.8947	19.6328	19.9297	19.7726	19.8974	19.3	19.4817	19.2523	19.3954	19.5057	-0.438416	0.000352573	0.0420644
PG9243	Q9WV98	TIM9_MOUSE Mitochondrial import inner membrane translocase subunit Tim9 OS=Mus musculus GN=Timm9 PE=1 SV=1	17.5415	17.4372	18.0321	17.9262	17.8932	17.1796	17.1852	17.3032	17.6083	17.3683	-0.437106	0.0143835	0.209692
PG10002	J3QMG3	J3QMG3_MOUSE Voltage-dependent anion-selective channel protein 3 OS=Mus musculus GN=Vdac3 PE=1 SV=1	21.9704	22.1929	21.9301	22.0784	22.1571	21.5902	21.6603	21.3921	21.763	21.7387	-0.436932	0.000814605	0.0535069
PG4268	B2RY90	B2RY90_MOUSE Isoc2a protein OS=Mus musculus GN=Isoc2a PE=2 SV=1	20.3403	20.1412	20.6428	20.646	20.4942	19.9635	20.0101	19.7616	20.1746	20.181	-0.434752	0.00782502	0.157741
PG6248	Q9DC70	NDUS7_MOUSE NADH dehydrogenase [ubiquinone] iron-sulfur protein 7; mitochondrial OS=Mus musculus GN=Ndufs7 PE=1 SV=1	21.1112	20.9181	21.2874	21.3374	21.329	20.6748	20.8119	20.597	20.849	20.8796	-0.434139	0.00209857	0.0766768
PG433	Q9JI91	ACTN2_MOUSE Alpha-actinin-2 OS=Mus musculus GN=Actn2 PE=1 SV=2	18.4511	18.4189	20.2668	18.6332	18.2201	18.575	18.2279	18.3238	18.4163	18.2865	-0.43212	0.285889	0.660596
PG9284	Q8BWT1	THIM_MOUSE 3-ketoacyl-CoA thiolase; mitochondrial OS=Mus musculus GN=Acaa2 PE=1 SV=3	21.4407	21.3715	21.6674	21.5474	21.6209	21.0492	21.1921	20.9959	21.044	21.2121	-0.430936	0.000273334	0.0420506
PG965	O35490	BHMT1_MOUSE Betaine--homocysteine S-methyltransferase 1 OS=Mus musculus GN=Bhmt PE=1 SV=1	24.8285	24.7736	25.2446	25.9453	26.0371	24.4973	25.0029	24.6894	25.2205	25.2644	-0.430891	0.198272	0.58778
PG7526	Q9CZ13	QCR1_MOUSE Cytochrome b-c1 complex subunit 1; mitochondrial OS=Mus musculus GN=Uqcrc1 PE=1 SV=2	23.2231	23.2402	23.5259	23.4116	23.1816	22.8161	22.9415	22.7999	22.9086	22.9638	-0.430464	0.000374375	0.0437722
PG13803	Q8R5L1	Q8R5L1_MOUSE Complement component 1 Q subcomponent-binding protein; mitochondrial OS=Mus musculus GN=C1qbp PE=1 SV=1	21.6249	21.7119	21.8927	21.8395	21.9096	21.2398	21.5178	21.2861	21.3763	21.4117	-0.429373	0.000386526	0.044306
PG2578	P19783	COX41_MOUSE Cytochrome c oxidase subunit 4 isoform 1; mitochondrial OS=Mus musculus GN=Cox4i1 PE=1 SV=2	22.5019	22.4502	22.4717	22.8139	22.7473	22.0744	22.2166	22.0256	22.228	22.3035	-0.427367	0.00165591	0.0676956
PG6197	Q91VD9	NDUS1_MOUSE NADH-ubiquinone oxidoreductase 75 kDa subunit; mitochondrial OS=Mus musculus GN=Ndufs1 PE=1 SV=2	23.8906	23.9939	24.0662	24.1046	24.2077	23.5657	23.6649	23.4499	23.6775	23.7742	-0.426196	0.000533235	0.0445331
PG4896	Q9JHI5	IVD_MOUSE Isovaleryl-CoA dehydrogenase; mitochondrial OS=Mus musculus GN=Ivd PE=1 SV=1	23.3607	23.4034	23.1699	23.6033	23.5331	22.9658	23.0889	22.7582	22.9484	23.1829	-0.425242	0.00345964	0.101127
PG8384	Q99JR1	SFXN1_MOUSE Sideroflexin-1 OS=Mus musculus GN=Sfxn1 PE=1 SV=3	22.3367	22.1155	22.4114	22.3472	22.4205	21.8432	22.0012	21.7692	21.943	21.949	-0.42512	0.000277377	0.0415781
PG8767	Q3UCC6	Q3UCC6_MOUSE Succinate-CoA ligase subunit beta (Fragment) OS=Mus musculus GN=Sucla2 PE=2 SV=1	23.7247	23.6643	23.9167	24.0833	23.3797	23.3003	23.3973	23.1403	23.3355	23.4748	-0.424086	0.0121864	0.195716
PG2880	P50171-2	DHB8_MOUSE Isoform Long of Estradiol 17-beta-dehydrogenase 8 OS=Mus musculus GN=Hsd17b8	20.1814	20.1765	20.4144	20.2054	20.3613	19.8887	20.0471	19.5187	19.8562	19.9203	-0.421599	0.0031423	0.0961774
PG7096	Q9DB77	QCR2_MOUSE Cytochrome b-c1 complex subunit 2; mitochondrial OS=Mus musculus GN=Uqcrc2 PE=1 SV=1	23.3737	23.3116	23.634	23.58	23.7443	23.1018	23.0761	22.8406	23.2156	23.3032	-0.421232	0.00569637	0.132148
PG2268	Q64523	H2A2C_MOUSE Histone H2A type 2-C OS=Mus musculus GN=Hist2h2ac PE=1 SV=3	22.3615	23.0152	23.1828	21.1813	21.7678	22.7276	22.6524	20.3692	22.0954	21.5593	-0.420933	0.483855	0.79233
PG2612	Q9D881	Q9D881_MOUSE Cytochrome c oxidase subunit 5B; mitochondrial OS=Mus musculus GN=Cox5b PE=1 SV=1	23.2356	23.3326	23.6044	23.1153	22.6958	22.7558	22.8483	22.5586	22.8855	22.8311	-0.420878	0.0301124	0.296859
PG4849	Q64339	ISG15_MOUSE Ubiquitin-like protein ISG15 OS=Mus musculus GN=Isg15 PE=1 SV=4	18.188	18.458	17.6047	17.2966	17.6869	17.8615	17.8864	16.8668	17.1219	17.3978	-0.41997	0.185891	0.576509
PG7638	P34022	RANG_MOUSE Ran-specific GTPase-activating protein OS=Mus musculus GN=Ranbp1 PE=1 SV=2	23.4082	23.7206	23.6146	23.0536	23.1524	23.1988	22.4997	23.0584	22.823	23.2701	-0.419869	0.0581948	0.395129
PG1821	Q3TLP5	ECHD2_MOUSE Enoyl-CoA hydratase domain-containing protein 2; mitochondrial OS=Mus musculus GN=Echdc2 PE=1 SV=2	20.8665	20.8751	21.3266	21.1454	21.1706	20.6048	20.7069	20.4247	20.7854	20.768	-0.418891	0.00557953	0.132056
PG1879	D3YVN7	D3YVN7_MOUSE Elongation factor Tu OS=Mus musculus GN=Gm9755 PE=3 SV=1	24.1789	24.0762	24.2879	24.215	24.0114	23.7379	23.8527	23.6105	23.6936	23.784	-0.418124	0.000183194	0.0396654
PG3429	Q8QZR3	EST2A_MOUSE Pyrethroid hydrolase Ces2a OS=Mus musculus GN=Ces2a PE=1 SV=1	22.5874	22.8178	23.2072	22.3521	22.6663	22.5951	22.0589	21.7137	22.6619	22.5172	-0.41679	0.109122	0.491848
PG5532	P08249	MDHM_MOUSE Malate dehydrogenase; mitochondrial OS=Mus musculus GN=Mdh2 PE=1 SV=3	24.5781	24.6906	24.5364	24.8022	24.122	24.118	24.2453	24.0185	24.1097	24.1569	-0.416212	0.00895081	0.170443
PG4649	Q6P3A8	ODBB_MOUSE 2-oxoisovalerate dehydrogenase subunit beta; mitochondrial OS=Mus musculus GN=Bckdhb PE=1 SV=2	21.6945	21.5834	22.0734	21.7824	21.7844	21.3251	21.4687	21.2189	21.5431	21.2825	-0.415984	0.00335907	0.100703
PG8922	Q8K0Z7	TACO1_MOUSE Translational activator of cytochrome c oxidase 1 OS=Mus musculus GN=Taco1 PE=1 SV=1	19.0532	19.0756	19.2465	19.459	19.4489	18.6576	18.9278	18.67	18.8789	19.0697	-0.415831	0.00764641	0.156296
PG5383	Q7TPW6	Q7TPW6_MOUSE Solute carrier family 25 (Mitochondrial carnitine/acylcarnitine translocase); member 20 OS=Mus musculus GN=Slc25a20 PE=2 SV=1	22.2775	22.1399	22.6712	22.8294	22.6364	21.9745	22.0755	21.8574	22.3188	22.2507	-0.415503	0.0279068	0.28824
PG8114	Q8R1S9	S38A4_MOUSE Sodium-coupled neutral amino acid transporter 4 OS=Mus musculus GN=Slc38a4 PE=1 SV=1	17.8802	17.7639	18.8269	18.7121	18.4522	17.12	17.9074	18.0732	18.041	18.4223	-0.414254	0.211499	0.59904
PG6100	Q99LC3	NDUAA_MOUSE NADH dehydrogenase [ubiquinone] 1 alpha subcomplex subunit 10; mitochondrial OS=Mus musculus GN=Ndufa10 PE=1 SV=1	22.8434	22.6753	22.95	22.9872	23.0416	22.4507	22.5189	22.2795	22.5969	22.5828	-0.41374	0.00140824	0.0628442
PG4313	Q71RI9	KAT3_MOUSE Kynurenine--oxoglutarate transaminase 3 OS=Mus musculus GN=Kyat3 PE=1 SV=1	22.7872	22.7311	23.4458	23.3354	23.377	22.708	22.7023	22.4003	22.8986	22.9041	-0.412632	0.0510561	0.372628
PG445	Q3UEG6	AGT2_MOUSE Alanine--glyoxylate aminotransferase 2; mitochondrial OS=Mus musculus GN=Agxt2 PE=1 SV=1	21.8226	21.8073	21.8569	21.9615	22.0136	21.4846	21.6252	21.227	21.4347	21.6281	-0.412452	0.0011998	0.0584504
PG2132	P38647	GRP75_MOUSE Stress-70 protein; mitochondrial OS=Mus musculus GN=Hspa9 PE=1 SV=3	25.9088	25.6587	25.9322	26.0778	25.9551	25.4693	25.4856	25.3697	25.5017	25.6463	-0.412001	0.000989858	0.0551121
PG3418	Q3UFK7	Q3UFK7_MOUSE Putative uncharacterized protein OS=Mus musculus GN=Fam210b PE=2 SV=1	20.9126	20.7761	20.2996	20.8718	20.9588	20.4825	20.4487	20.0992	20.3308	20.3984	-0.411868	0.0174275	0.2305
PG5860	P05977	MYL1_MOUSE Myosin light chain 1/3; skeletal muscle isoform OS=Mus musculus GN=Myl1 PE=1 SV=2	18.2527	18.1639	21.0805	18.2879	18.3225	18.4859	18.3864	18.3459	18.6408	18.2018	-0.409353	0.493149	0.798159
PG5714	Q9D023	MPC2_MOUSE Mitochondrial pyruvate carrier 2 OS=Mus musculus GN=Mpc2 PE=1 SV=1	21.3375	20.9948	21.8122	21.2173	21.2523	20.9955	20.8988	20.6555	21.1717	20.8513	-0.408271	0.0334806	0.3162
PG1641	P62897	CYC_MOUSE Cytochrome c; somatic OS=Mus musculus GN=Cycs PE=1 SV=2	23.1384	22.875	22.8519	23.4198	23.2871	22.5426	22.6839	22.5489	22.802	22.9552	-0.407959	0.0174251	0.230992
PG7176	P99028	QCR6_MOUSE Cytochrome b-c1 complex subunit 6; mitochondrial OS=Mus musculus GN=Uqcrh PE=1 SV=2	20.6182	20.3781	20.7624	20.6334	20.437	20.202	20.2622	20.0235	20.3365	19.9656	-0.407897	0.00341923	0.100447
PG5989	Q9D6J6	NDUV2_MOUSE NADH dehydrogenase [ubiquinone] flavoprotein 2; mitochondrial OS=Mus musculus GN=Ndufv2 PE=1 SV=2	22.5518	22.7616	23.0795	22.1838	21.8523	22.093	22.2438	21.9771	21.7289	22.3467	-0.407878	0.128424	0.515991
PG4910	O88986	KBL_MOUSE 2-amino-3-ketobutyrate coenzyme A ligase; mitochondrial OS=Mus musculus GN=Gcat PE=1 SV=2	22.6143	22.4841	22.7109	22.4724	22.5695	22.2072	22.2203	21.9822	22.2161	22.1968	-0.405717	0.000211102	0.0385654
PG6028	Q3UIU2	NDUB6_MOUSE NADH dehydrogenase [ubiquinone] 1 beta subcomplex subunit 6 OS=Mus musculus GN=Ndufb6 PE=1 SV=3	21.0789	20.8365	20.9578	21.1619	21.2263	20.5817	20.7075	20.4214	20.6987	20.825	-0.405402	0.00324659	0.0978337
PG1651	Q9D0M3	CY1_MOUSE Cytochrome c1; heme protein; mitochondrial OS=Mus musculus GN=Cyc1 PE=1 SV=1	22.3945	22.3401	22.3151	22.3288	22.3654	21.8572	21.9122	21.8614	22.1537	21.9337	-0.405144	9.27852e-05	0.038744
PG5260	Q8CGK3	LONM_MOUSE Lon protease homolog; mitochondrial OS=Mus musculus GN=Lonp1 PE=1 SV=2	23.4789	23.4645	23.5728	23.5713	23.7313	23.1466	23.2297	22.9134	23.166	23.3388	-0.404881	0.00138077	0.0625734
PG8216	Q9JIK9	RT34_MOUSE 28S ribosomal protein S34; mitochondrial OS=Mus musculus GN=Mrps34 PE=1 SV=1	20.2045	20.0512	20.194	20.1728	20.2764	19.7953	19.9632	19.6305	19.6565	19.8321	-0.40425	0.000456754	0.0452569
PG133	Q3UNX5-2	ACSM3_MOUSE Isoform 2 of Acyl-coenzyme A synthetase ACSM3; mitochondrial OS=Mus musculus GN=Acsm3	19.271	19.1944	19.5501	19.7733	19.7798	18.8927	19.2031	18.9112	19.1643	19.377	-0.404048	0.029917	0.296433
PG71	Q8VCW8	ACSF2_MOUSE Acyl-CoA synthetase family member 2; mitochondrial OS=Mus musculus GN=Acsf2 PE=1 SV=1	21.8268	21.7205	22.1212	22.2549	22.2575	21.502	21.5972	21.4972	21.7161	21.849	-0.403898	0.0145141	0.210023
PG18349	F6YZ95	F6YZ95_MOUSE Liprin-beta-1 (Fragment) OS=Mus musculus GN=Ppfibp1 PE=1 SV=1	17.7059	17.0084	17.6741	17.8516	17.844	17.131	17.3229	16.9527	17.2571	17.4108	-0.401899	0.0512114	0.372364
PG9311	Q3UBR8	Q3UBR8_MOUSE Putative uncharacterized protein OS=Mus musculus GN=Timm17b PE=2 SV=1	20.0795	19.8799	20.2585	20.3776	20.3736	19.7147	19.9073	19.7117	19.7088	19.9172	-0.401872	0.00565586	0.131731
PG7026	Q8VCZ9	PROD2_MOUSE Probable proline dehydrogenase 2 OS=Mus musculus GN=Prodh2 PE=1 SV=1	22.6356	22.3219	22.8699	22.8535	22.7903	22.1183	22.2468	21.7387	22.9791	22.3795	-0.401788	0.113931	0.497415
PG5988	P52503	NDUS6_MOUSE NADH dehydrogenase [ubiquinone] iron-sulfur protein 6; mitochondrial OS=Mus musculus GN=Ndufs6 PE=1 SV=2	21.8568	21.6993	21.9011	21.8266	21.8267	21.4866	21.4966	21.1826	21.5276	21.4174	-0.399946	0.000490304	0.0454972
PG8282	Q8R0Y8	S2542_MOUSE Mitochondrial coenzyme A transporter SLC25A42 OS=Mus musculus GN=Slc25a42 PE=1 SV=1	19.5668	19.0251	19.6542	19.8798	19.9424	19.2869	19.2053	18.8851	19.2848	19.4205	-0.397156	0.0650094	0.413093
PG9813	P52760	UK114_MOUSE Ribonuclease UK114 OS=Mus musculus GN=Hrsp12 PE=1 SV=3	23.5421	23.9102	24.0075	23.3278	23.5699	23.0105	23.5804	22.9227	23.2562	23.611	-0.395328	0.0700241	0.425533
PG6030	Q9CQ54	NDUC2_MOUSE NADH dehydrogenase [ubiquinone] 1 subunit C2 OS=Mus musculus GN=Ndufc2 PE=1 SV=1	20.7673	20.5387	20.752	20.9367	20.8996	20.2476	20.3998	20.352	20.423	20.4988	-0.394605	0.00127718	0.05973
PG7608	O89086	RBM3_MOUSE RNA-binding protein 3 OS=Mus musculus GN=Rbm3 PE=1 SV=1	21.3625	21.3443	20.4845	22.6664	22.7374	21.4181	21.5212	21.4796	20.4862	21.7212	-0.39377	0.43815	0.767353
PG4929	Q9WUR9	KAD4_MOUSE Adenylate kinase 4; mitochondrial OS=Mus musculus GN=Ak4 PE=1 SV=1	21.8107	21.417	21.929	21.8049	21.8092	21.4078	21.4446	21.0867	21.4523	21.4106	-0.393761	0.00768383	0.155971
PG9193	Q3UW66	Q3UW66_MOUSE Sulfurtransferase OS=Mus musculus GN=Mpst PE=1 SV=1	22.3165	22.022	22.1663	22.2444	22.2534	21.8753	21.8665	21.6218	21.8116	21.8633	-0.392815	0.000484817	0.0457132
PG5497	Q9CR62	M2OM_MOUSE Mitochondrial 2-oxoglutarate/malate carrier protein OS=Mus musculus GN=Slc25a11 PE=1 SV=3	22.1242	21.8667	22.4442	22.3803	22.4237	21.8509	21.8235	21.5946	21.975	22.0329	-0.392432	0.019447	0.24292
PG6220	Q9DB73	NB5R1_MOUSE NADH-cytochrome b5 reductase 1 OS=Mus musculus GN=Cyb5r1 PE=1 SV=1	17.2214	17.3175	17.3934	17.3074	17.472	16.8928	17.082	16.8426	16.8826	17.0543	-0.391509	0.000303165	0.041217
PG9464	Q9DCC8	TOM20_MOUSE Mitochondrial import receptor subunit TOM20 homolog OS=Mus musculus GN=Tomm20 PE=1 SV=1	18.0556	17.8132	18.0318	18.1117	17.8856	18.2405	17.4384	17.3136	17.4081	17.5435	-0.390736	0.0572867	0.392153
PG4795	Q9D051	ODPB_MOUSE Pyruvate dehydrogenase E1 component subunit beta; mitochondrial OS=Mus musculus GN=Pdhb PE=1 SV=1	22.3707	22.3863	22.6481	22.5605	22.5875	22.0046	22.1947	22.0628	22.1308	22.2193	-0.388176	0.000482331	0.0462248
PG1856	Q9D7J9	ECHD3_MOUSE Enoyl-CoA hydratase domain-containing protein 3; mitochondrial OS=Mus musculus GN=Echdc3 PE=1 SV=1	21.4604	21.294	21.6763	21.3127	21.5963	21.0657	21.1796	20.8191	21.1587	21.1763	-0.388067	0.00519423	0.128123
PG10136	P21614	VTDB_MOUSE Vitamin D-binding protein OS=Mus musculus GN=Gc PE=1 SV=2	22.6155	22.6174	22.2078	22.4396	22.5389	22.4225	22.1451	21.9485	22.1216	21.8571	-0.384884	0.0142801	0.209225
PG4419	Q571M0	Q571M0_MOUSE MKIAA4032 protein (Fragment) OS=Mus musculus GN=Mfn1 PE=2 SV=1	18.2353	18.3807	18.6043	18.4902	18.8489	18.0917	18.1842	17.9567	18.0417	18.3636	-0.384284	0.0153161	0.217328
PG5849	Q8R2R6	MTG1_MOUSE Mitochondrial ribosome-associated GTPase 1 OS=Mus musculus GN=Mtg1 PE=1 SV=2	17.0258	17.0007	17.3066	17.1329	17.6269	16.6468	16.8808	16.8259	16.875	16.9452	-0.383819	0.0159488	0.221465
PG8144	Q9CQV5	RT24_MOUSE 28S ribosomal protein S24; mitochondrial OS=Mus musculus GN=Mrps24 PE=1 SV=1	17.4509	17.4685	17.5433	17.7948	17.8051	17.2294	17.3644	17.1183	16.9813	17.4505	-0.383751	0.0101314	0.180575
PG6807	Q8BP40	PPA6_MOUSE Lysophosphatidic acid phosphatase type 6 OS=Mus musculus GN=Acp6 PE=1 SV=1	20.3056	20.2739	20.4684	20.3424	20.4461	19.9981	20.0266	19.8277	19.9806	20.0912	-0.382424	0.000172575	0.0420367
PG2292	Q9JHS4	CLPX_MOUSE ATP-dependent Clp protease ATP-binding subunit clpX-like; mitochondrial OS=Mus musculus GN=Clpx PE=1 SV=2	22.8457	22.5956	23.0319	22.9683	23.0511	22.406	22.5969	22.3173	22.502	22.7632	-0.381436	0.010148	0.18032
PG8989	P99024	TBB5_MOUSE Tubulin beta-5 chain OS=Mus musculus GN=Tubb5 PE=1 SV=1	22.205	22.5664	22.6425	22.1046	22.1503	22.0375	22.0305	22.1253	21.357	22.2113	-0.381415	0.0787337	0.44215
PG9151	Q9D880	TIM50_MOUSE Mitochondrial import inner membrane translocase subunit TIM50 OS=Mus musculus GN=Timm50 PE=1 SV=1	21.0612	20.928	21.1268	21.1042	21.2287	20.6868	20.764	20.6128	20.6907	20.7888	-0.381154	0.000175239	0.0409779
PG7979	Q9JKF7	RM39_MOUSE 39S ribosomal protein L39; mitochondrial OS=Mus musculus GN=Mrpl39 PE=1 SV=4	19.9502	19.933	20.0291	19.994	20.1632	19.5554	19.7029	19.4811	19.6611	19.7668	-0.380468	0.000407315	0.0449279
PG638	Q3UBS0	Q3UBS0_MOUSE Putative uncharacterized protein OS=Mus musculus GN=Apoe PE=2 SV=1	23.2049	22.9862	23.3771	23.5521	23.6134	23.0203	23.1095	22.6638	22.649	23.3904	-0.380114	0.069708	0.42538
PG6760	Q99MR9	PPR3A_MOUSE Protein phosphatase 1 regulatory subunit 3A OS=Mus musculus GN=Ppp1r3a PE=1 SV=2	18.8466	19.2637	19.3958	18.597	19.1707	18.4562	18.9041	18.1818	18.7061	19.1292	-0.379288	0.124522	0.50906
PG1136	E9PX89	E9PX89_MOUSE BolA-like protein 3 OS=Mus musculus GN=Bola3 PE=1 SV=1	18.6688	18.3751	18.6685	19.0279	18.8662	18.1375	18.5244	18.2367	18.3411	18.4714	-0.379106	0.0200833	0.246653
PG231	Q9CXJ4	ABCB8_MOUSE ATP-binding cassette sub-family B member 8; mitochondrial OS=Mus musculus GN=Abcb8 PE=1 SV=1	19.165	18.7859	19.181	19.336	19.2489	18.7258	18.8202	18.6526	18.8326	18.8055	-0.37602	0.00563667	0.131808
PG5834	P13542	MYH8_MOUSE Myosin-8 OS=Mus musculus GN=Myh8 PE=2 SV=2	21.5224	21.2704	24.3438	21.6253	21.7765	21.7387	21.7036	21.5297	22.0086	21.6884	-0.373855	0.530553	0.820531
PG4597	Q8BMF4	ODP2_MOUSE Dihydrolipoyllysine-residue acetyltransferase component of pyruvate dehydrogenase complex; mitochondrial OS=Mus musculus GN=Dlat PE=1 SV=2	22.9879	22.9543	23.2223	23.1403	23.162	22.6455	22.7679	22.6364	22.7646	22.7846	-0.373542	0.000289549	0.0403025
PG3968	Q9CYW4	HDHD3_MOUSE Haloacid dehalogenase-like hydrolase domain-containing protein 3 OS=Mus musculus GN=Hdhd3 PE=1 SV=1	20.1861	20.096	20.5107	20.4401	20.55	19.8293	19.9749	19.759	20.2493	20.1038	-0.373352	0.0189637	0.240479
PG8191	Q80X85	RT07_MOUSE 28S ribosomal protein S7; mitochondrial OS=Mus musculus GN=Mrps7 PE=1 SV=1	19.476	19.2497	19.4707	19.3558	19.3903	19.0295	19.0436	18.8965	19.093	19.0156	-0.37287	0.000106793	0.0416201
PG3964	Q9D0S9	HINT2_MOUSE Histidine triad nucleotide-binding protein 2; mitochondrial OS=Mus musculus GN=Hint2 PE=1 SV=1	21.342	21.1365	21.4797	21.6283	21.541	21.0409	21.115	20.805	21.1043	21.1982	-0.372847	0.00903066	0.170301
PG7866	Q9DB15	RM12_MOUSE 39S ribosomal protein L12; mitochondrial OS=Mus musculus GN=Mrpl12 PE=1 SV=2	20.4632	20.2349	20.3746	20.4885	20.4129	20.0118	20.1226	19.7444	20.0339	20.1984	-0.372586	0.00304689	0.0942437
PG833	P56135	ATPK_MOUSE ATP synthase subunit f; mitochondrial OS=Mus musculus GN=Atp5j2 PE=1 SV=3	22.349	22.3822	21.8828	22.4314	22.3391	21.9139	21.9976	21.6868	21.9094	22.0149	-0.372414	0.0122559	0.19576
PG5622	Q922Q1	MARC2_MOUSE Mitochondrial amidoxime reducing component 2 OS=Mus musculus GN=Marc2 PE=1 SV=1	24.1521	23.9643	24.3215	24.2457	23.8083	23.6931	23.8695	23.4538	23.884	23.731	-0.372099	0.0157619	0.219915
PG6642	Q9CY19	Q9CY19_MOUSE Perilipin OS=Mus musculus GN=Plin2 PE=2 SV=1	22.3613	22.1278	21.8429	23.3919	23.9152	21.5928	21.991	21.8223	21.6442	24.7317	-0.371456	0.61839	0.860536
PG7050	P20108	PRDX3_MOUSE Thioredoxin-dependent peroxide reductase; mitochondrial OS=Mus musculus GN=Prdx3 PE=1 SV=1	22.5677	22.6207	22.7772	22.6837	22.1458	22.2909	22.5657	22.1851	21.4879	22.4096	-0.3712	0.123542	0.50754
PG5868	Q3TI65	Q3TI65_MOUSE Putative uncharacterized protein OS=Mus musculus GN=Mtfp1 PE=2 SV=1	19.4145	19.3012	19.4953	19.4279	19.6165	19.0569	19.1697	18.8895	19.0859	19.1977	-0.371148	0.00112006	0.0579463
PG185	P56379	68MP_MOUSE 6.8 kDa mitochondrial proteolipid OS=Mus musculus GN=Mp68 PE=1 SV=1	22.2384	20.6912	21.9053	21.093	21.257	21.7856	20.7792	20.7111	21.3466	20.7085	-0.370783	0.325035	0.690462
PG990	Q9CZP5	BCS1_MOUSE Mitochondrial chaperone BCS1 OS=Mus musculus GN=Bcs1l PE=1 SV=1	18.7648	18.8392	18.963	18.8321	19.0929	18.4555	18.5561	18.3111	18.4598	18.8572	-0.370446	0.00900623	0.170942
PG20276	Q9DBN0	Q9DBN0_MOUSE Putative uncharacterized protein OS=Mus musculus GN=Apoa4 PE=2 SV=1	19.541	19.0179	19.1627	20.2626	19.9131	18.7157	18.8041	18.9216	19.2943	20.3132	-0.369668	0.350864	0.707536
PG3002	Q9CQ62	DECR_MOUSE 2;4-dienoyl-CoA reductase; mitochondrial OS=Mus musculus GN=Decr1 PE=1 SV=1	23.4874	23.1154	23.6152	23.8023	23.5627	23.1102	23.1359	22.7891	23.3441	23.3559	-0.369531	0.0420145	0.343998
PG1198	Q3V3R1	C1TM_MOUSE Monofunctional C1-tetrahydrofolate synthase; mitochondrial OS=Mus musculus GN=Mthfd1l PE=1 SV=2	23.3204	23.3593	23.3983	23.3189	23.4866	22.9785	23.1672	22.8248	22.9825	23.0856	-0.368973	0.000491029	0.0448528
PG6054	Q8K3J1	NDUS8_MOUSE NADH dehydrogenase [ubiquinone] iron-sulfur protein 8; mitochondrial OS=Mus musculus GN=Ndufs8 PE=1 SV=1	22.6051	22.0628	22.6512	22.6696	22.5669	22.1512	22.1799	21.8869	22.2859	22.2087	-0.36859	0.0236107	0.26291
PG5317	Q9EP89	LACTB_MOUSE Serine beta-lactamase-like protein LACTB; mitochondrial OS=Mus musculus GN=Lactb PE=1 SV=1	19.4764	19.5141	19.7488	19.8021	19.8931	19.262	19.3482	19.1708	19.3499	19.4621	-0.368247	0.00475512	0.121922
PG6101	Q91WD5	NDUS2_MOUSE NADH dehydrogenase [ubiquinone] iron-sulfur protein 2; mitochondrial OS=Mus musculus GN=Ndufs2 PE=1 SV=1	21.9969	22.0101	22.2522	22.2368	22.2994	21.7361	21.8137	21.6394	21.8362	21.9308	-0.367811	0.00188807	0.072142
PG8295	Q8K2B3	SDHA_MOUSE Succinate dehydrogenase [ubiquinone] flavoprotein subunit; mitochondrial OS=Mus musculus GN=Sdha PE=1 SV=1	24.3578	24.3032	24.3543	24.5441	24.448	23.991	24.1463	23.7971	24.1479	24.0865	-0.367695	0.00154815	0.0646467
PG8204	Q9DC71	RT15_MOUSE 28S ribosomal protein S15; mitochondrial OS=Mus musculus GN=Mrps15 PE=1 SV=2	18.1826	17.996	18.0789	18.0132	18.1534	17.7847	17.7855	17.5384	17.6483	17.8289	-0.367673	0.000501253	0.0443985
PG697	Q925I1	ATAD3_MOUSE ATPase family AAA domain-containing protein 3 OS=Mus musculus GN=Atad3 PE=1 SV=1	22.5167	22.28	22.6527	22.6275	22.7376	22.1095	22.2114	22.032	22.2892	22.342	-0.366043	0.00554494	0.132307
PG8210	P62855	RS26_MOUSE 40S ribosomal protein S26 OS=Mus musculus GN=Rps26 PE=1 SV=3	22.561	22.7146	22.8936	22.5063	22.6156	22.4717	22.3534	21.9154	22.1479	22.5741	-0.365721	0.0277351	0.287993
PG8138	Q5SUD5	Q5SUD5_MOUSE Protein SCO1 homolog; mitochondrial OS=Mus musculus GN=Sco1 PE=1 SV=1	19.6988	19.6471	19.8372	19.6727	19.7567	19.3134	19.3207	19.3069	19.3758	19.4672	-0.365706	4.17471e-05	0.030506
PG1696	Q9CZR8	EFTS_MOUSE Elongation factor Ts; mitochondrial OS=Mus musculus GN=Tsfm PE=1 SV=1	21.9659	21.9506	21.7164	21.9765	21.9905	21.5378	21.6742	21.4711	21.5499	21.5441	-0.364568	0.000330943	0.0403055
PG7905	Q9CQN7	RM41_MOUSE 39S ribosomal protein L41; mitochondrial OS=Mus musculus GN=Mrpl41 PE=1 SV=1	20.8063	20.7983	20.9503	20.888	21.052	20.5194	20.6108	20.4259	20.4997	20.6163	-0.364542	0.000278847	0.0407546
PG6747	Q9D3P8	PLRKT_MOUSE Plasminogen receptor (KT) OS=Mus musculus GN=Plgrkt PE=1 SV=1	20.2325	20.1018	20.2383	20.3248	20.281	19.7027	19.8478	19.9148	20.0728	19.8206	-0.363944	0.000933696	0.054043
PG690	P34928	APOC1_MOUSE Apolipoprotein C-I OS=Mus musculus GN=Apoc1 PE=1 SV=1	19.1211	19.0814	19.0265	19.077	19.2395	18.8473	18.9787	18.6151	18.5244	18.7619	-0.363626	0.00339672	0.100289
PG209	Q00897	A1AT4_MOUSE Alpha-1-antitrypsin 1-4 OS=Mus musculus GN=Serpina1d PE=1 SV=1	20.2758	20.3603	20.7174	21.0057	20.7566	20.3058	20.4105	20.1365	20.0562	20.3889	-0.36359	0.0435014	0.347416
PG7969	Q9CQ40	RM49_MOUSE 39S ribosomal protein L49; mitochondrial OS=Mus musculus GN=Mrpl49 PE=1 SV=1	19.1124	19.0438	19.1378	19.2324	19.2535	18.7279	18.9353	18.7267	18.664	18.9109	-0.363027	0.000627467	0.0476381
PG21198	Q810I7	Q810I7_MOUSE Apoa4 protein OS=Mus musculus GN=Apoa4 PE=2 SV=1	18.4714	17.7831	18.0776	19.3861	19.0877	17.7936	17.7711	17.7369	18.2291	19.4621	-0.362629	0.438816	0.766911
PG597	Q8BTZ5	ANR46_MOUSE Ankyrin repeat domain-containing protein 46 OS=Mus musculus GN=Ankrd46 PE=1 SV=1	17.2579	17.2365	17.5707	17.3183	17.2742	17.0834	17.178	16.8638	17.0407	16.6799	-0.362349	0.00983514	0.176912
PG4663	P58281-2	OPA1_MOUSE Isoform 2 of Dynamin-like 120 kDa protein; mitochondrial OS=Mus musculus GN=Opa1	22.1452	21.8008	22.7137	22.3907	22.2477	21.8565	21.869	21.7352	22.132	21.9079	-0.359489	0.0584181	0.39527
PG1968	Q3V1S0	Q3V1S0_MOUSE Putative uncharacterized protein OS=Mus musculus GN=Abat PE=2 SV=1	23.1771	22.8787	23.361	23.4539	23.0749	22.8193	22.9693	22.5665	22.9036	22.8903	-0.359334	0.0199129	0.246111
PG3372	Q9Z0R9	FADS2_MOUSE Fatty acid desaturase 2 OS=Mus musculus GN=Fads2 PE=1 SV=1	21.6171	21.5009	21.234	21.5449	21.3992	21.2574	21.4807	20.9594	20.9924	20.815	-0.35824	0.0301034	0.297271
PG6099	Q9DC69	NDUA9_MOUSE NADH dehydrogenase [ubiquinone] 1 alpha subcomplex subunit 9; mitochondrial OS=Mus musculus GN=Ndufa9 PE=1 SV=2	22.5394	22.4524	22.4846	22.9297	22.5788	22.1536	22.3053	22.0564	22.288	22.3938	-0.357592	0.0091556	0.171004
PG1265	Q8R3Q6	CCD58_MOUSE Coiled-coil domain-containing protein 58 OS=Mus musculus GN=Ccdc58 PE=1 SV=1	18.8685	18.7696	19.384	19.0331	19.1789	18.4906	18.5881	18.7386	18.9568	18.6871	-0.354563	0.0301938	0.296164
PG3236	Q8BH95	ECHM_MOUSE Enoyl-CoA hydratase; mitochondrial OS=Mus musculus GN=Echs1 PE=1 SV=1	23.8757	23.8216	23.4844	24.0655	23.7049	23.3897	23.5516	23.1867	23.4861	23.5663	-0.354335	0.0174916	0.230827
PG4659	Q9CRD0	OCAD1_MOUSE OCIA domain-containing protein 1 OS=Mus musculus GN=Ociad1 PE=1 SV=1	21.3767	21.2054	21.4926	21.5836	21.5266	21.1537	21.2072	20.8569	21.0477	21.1484	-0.35424	0.00469075	0.121875
PG9242	O35857	TIM44_MOUSE Mitochondrial import inner membrane translocase subunit TIM44 OS=Mus musculus GN=Timm44 PE=1 SV=2	21.7882	21.7279	21.9257	21.8578	21.9718	21.4897	21.5515	21.343	21.5088	21.6075	-0.354172	0.000475669	0.0463453
PG9123	P19221	THRB_MOUSE Prothrombin OS=Mus musculus GN=F2 PE=1 SV=1	21.4514	21.4031	21.4284	21.3765	21.4787	21.2752	21.3851	20.9131	20.795	21.0074	-0.352462	0.0137762	0.205446
PG9939	Q78IK2	USMG5_MOUSE Up-regulated during skeletal muscle growth protein 5 OS=Mus musculus GN=Usmg5 PE=1 SV=1	20.9229	20.9106	21.3431	21.3881	21.1595	20.6543	20.8227	20.6576	20.981	20.847	-0.352307	0.0175933	0.230606
PG2532	P17665	COX7C_MOUSE Cytochrome c oxidase subunit 7C; mitochondrial OS=Mus musculus GN=Cox7c PE=1 SV=1	21.2399	20.5923	21.1636	21.4916	21.2778	20.6381	20.8287	20.5636	20.916	21.0641	-0.350951	0.0810452	0.443211
PG9506	Q80TT4	Q80TT4_MOUSE MKIAA0719 protein (Fragment) OS=Mus musculus GN=Tomm70a PE=2 SV=1	23.1485	23.0506	23.2568	23.2794	23.3086	22.8084	22.896	22.7263	22.9163	22.9426	-0.350852	0.000494261	0.044454
PG2351	Q8BJ64	CHDH_MOUSE Choline dehydrogenase; mitochondrial OS=Mus musculus GN=Chdh PE=1 SV=1	23.2383	22.8885	23.3934	23.2612	23.3091	22.8138	22.9665	22.6021	23.0083	22.9476	-0.350433	0.015171	0.215792
PG8440	Q9CQA3	SDHB_MOUSE Succinate dehydrogenase [ubiquinone] iron-sulfur subunit; mitochondrial OS=Mus musculus GN=Sdhb PE=1 SV=1	24.0937	23.6271	23.9113	24.2628	23.8529	23.5418	23.7089	23.3761	23.7631	23.6058	-0.350426	0.025211	0.272432
PG6048	Q9ERS2	NDUAD_MOUSE NADH dehydrogenase [ubiquinone] 1 alpha subcomplex subunit 13 OS=Mus musculus GN=Ndufa13 PE=1 SV=3	21.9256	21.9637	22.0238	22.0798	22.158	21.5694	21.6586	21.3209	22.0496	21.801	-0.350266	0.0254931	0.274462
PG5558	Q3ULD5	MCCB_MOUSE Methylcrotonoyl-CoA carboxylase beta chain; mitochondrial OS=Mus musculus GN=Mccc2 PE=1 SV=1	22.2443	22.0522	22.3358	22.3471	22.2888	21.9132	22.0118	21.7863	21.8812	21.9252	-0.350062	0.000643144	0.048203
PG8833	Q99JB2	STML2_MOUSE Stomatin-like protein 2; mitochondrial OS=Mus musculus GN=Stoml2 PE=1 SV=1	22.3696	22.2416	22.433	22.4487	22.4885	21.954	22.1602	21.9972	22.0357	22.0883	-0.349222	0.000253502	0.0435876
PG118	Q9QYR9	ACOT2_MOUSE Acyl-coenzyme A thioesterase 2; mitochondrial OS=Mus musculus GN=Acot2 PE=1 SV=2	18.8042	18.7345	18.9626	19.4219	19.3227	18.5134	18.6418	18.5589	18.5715	19.2146	-0.349144	0.102979	0.481613
PG428	Q9CQR4	ACO13_MOUSE Acyl-coenzyme A thioesterase 13 OS=Mus musculus GN=Acot13 PE=1 SV=1	20.0841	20.1028	20.3608	20.5215	20.3976	19.8866	19.9779	19.7578	20.0256	20.0763	-0.348509	0.00943889	0.174621
PG9810	A2AN37	A2AN37_MOUSE Uridine kinase OS=Mus musculus GN=Uck1 PE=1 SV=1	17.0473	16.9111	17.0896	16.9752	17.1025	16.7513	16.7794	16.4163	16.597	16.8413	-0.348089	0.003392	0.100657
PG2320	P28481	CO2A1_MOUSE Collagen alpha-1(II) chain OS=Mus musculus GN=Col2a1 PE=1 SV=2	20.7406	20.2441	20.5676	22.5166	22.3518	20.6673	20.7518	21.3469	20.9219	20.9992	-0.346711	0.500446	0.801097
PG2293	Q8BIG7	CMTD1_MOUSE Catechol O-methyltransferase domain-containing protein 1 OS=Mus musculus GN=Comtd1 PE=1 SV=1	19.1434	18.9941	18.955	18.9715	19.0329	18.7106	18.8029	18.6316	18.7426	18.4815	-0.345523	0.000705152	0.0496651
PG4005	Q3UMP2	Q3UMP2_MOUSE Putative uncharacterized protein OS=Mus musculus GN=Hmgcl PE=2 SV=1	22.7193	22.8856	23.2071	23.0846	22.7098	22.5429	22.6255	22.3197	22.6622	22.7321	-0.344809	0.0220347	0.256603
PG6464	Q91ZA3	PCCA_MOUSE Propionyl-CoA carboxylase alpha chain; mitochondrial OS=Mus musculus GN=Pcca PE=1 SV=2	23.0832	22.9887	23.3169	23.258	23.3504	22.8018	22.905	22.6014	22.9014	23.0642	-0.344688	0.0102872	0.182237
PG5911	P13541	MYH3_MOUSE Myosin-3 OS=Mus musculus GN=Myh3 PE=2 SV=2	19.7342	19.4862	22.1868	20.1779	19.8907	20.0702	19.8748	19.8907	20.0729	19.8467	-0.344124	0.50121	0.801442
PG4439	Q99MR8	MCCA_MOUSE Methylcrotonoyl-CoA carboxylase subunit alpha; mitochondrial OS=Mus musculus GN=Mccc1 PE=1 SV=2	22.0476	22.0181	22.3007	22.1693	22.2907	21.7555	21.8949	21.6732	21.8234	21.9597	-0.343973	0.0021883	0.0780059
PG7871	Q9D1H8	RM53_MOUSE 39S ribosomal protein L53; mitochondrial OS=Mus musculus GN=Mrpl53 PE=1 SV=1	19.4873	19.3661	19.4979	19.5024	19.4854	19.1836	19.2422	18.993	19.104	19.0982	-0.343616	0.000118484	0.0407445
PG14190	Q9EQW4	Q9EQW4_MOUSE Cytochrome P450; CYP3A OS=Mus musculus GN=Cyp3a44 PE=2 SV=1	19.6233	19.5665	19.9293	20.6198	20.4166	19.3551	19.6515	19.4971	19.6453	20.2889	-0.343529	0.230181	0.614448
PG9900	Q78T54	VMA21_MOUSE Vacuolar ATPase assembly integral membrane protein Vma21 OS=Mus musculus GN=Vma21 PE=1 SV=1	19.0546	19.0796	18.9101	18.8732	19.0116	18.7792	18.7992	18.3418	18.5241	18.7688	-0.3432	0.00850584	0.166304
PG7844	Q8K2Y7	RM47_MOUSE 39S ribosomal protein L47; mitochondrial OS=Mus musculus GN=Mrpl47 PE=1 SV=2	20.1814	19.9685	20.1623	20.0993	20.2776	19.7182	19.8016	19.699	19.9398	19.8149	-0.343134	0.000871503	0.0519877
PG6150	Q9Z1P6	NDUA7_MOUSE NADH dehydrogenase [ubiquinone] 1 alpha subcomplex subunit 7 OS=Mus musculus GN=Ndufa7 PE=1 SV=3	22.3649	22.0706	22.464	22.4979	22.4377	22.0265	22.0856	21.8609	22.121	22.0274	-0.342728	0.00494007	0.123946
PG3755	Q571F8	GLSL_MOUSE Glutaminase liver isoform; mitochondrial OS=Mus musculus GN=Gls2 PE=1 SV=2	19.6892	19.7776	20.2986	19.9956	20.1397	19.6296	19.7127	19.4294	19.6387	19.7802	-0.34203	0.0272871	0.286909
PG7855	Q9Z2Q5	RM40_MOUSE 39S ribosomal protein L40; mitochondrial OS=Mus musculus GN=Mrpl40 PE=1 SV=2	20.6827	20.5533	20.7212	20.7106	20.8925	20.3086	20.4793	20.2038	20.3539	20.5064	-0.341668	0.00230373	0.0816217
PG9518	Q9CQV1	TIM16_MOUSE Mitochondrial import inner membrane translocase subunit TIM16 OS=Mus musculus GN=Pam16 PE=1 SV=1	19.4117	19.3547	19.3607	19.468	19.4892	19.1032	19.1261	18.9399	19.0213	19.1901	-0.340709	0.00016257	0.0452573
PG878	Q3UF04	Q3UF04_MOUSE Putative uncharacterized protein OS=Mus musculus GN=Atp5f1 PE=2 SV=1	23.6089	23.4854	23.8469	23.7357	23.1073	23.2174	23.2969	22.7964	23.3356	23.436	-0.340369	0.0788058	0.442131
PG7575	G5E8C3	G5E8C3_MOUSE G protein-coupled receptor; family C; group 5; member A OS=Mus musculus GN=Gprc5a PE=1 SV=1	15.1738	15.0226	15.3338	17.4293	15.2437	15.1137	15.1557	15.4547	15.2691	15.5115	-0.33968	0.478517	0.790452
PG5830	F7C846	F7C846_MOUSE Metaxin-1 OS=Mus musculus GN=Mtx1 PE=1 SV=1	21.3336	21.2083	21.4642	21.3891	21.5391	21.0073	21.1446	20.9903	21.0258	21.0687	-0.339535	0.000647768	0.0479347
PG4794	P53395	ODB2_MOUSE Lipoamide acyltransferase component of branched-chain alpha-keto acid dehydrogenase complex; mitochondrial OS=Mus musculus GN=Dbt PE=1 SV=2	23.5745	23.5536	23.7666	23.778	23.8834	23.3625	23.4582	23.075	23.3926	23.5703	-0.339494	0.0114432	0.192232
PG9233	Q8VCH0	THIKB_MOUSE 3-ketoacyl-CoA thiolase B; peroxisomal OS=Mus musculus GN=Acaa1b PE=1 SV=1	20.6686	20.5258	20.7863	21.7228	21.3984	20.6209	20.6357	20.4531	20.6986	21.0108	-0.336566	0.211108	0.598804
PG1328	P08074	CBR2_MOUSE Carbonyl reductase [NADPH] 2 OS=Mus musculus GN=Cbr2 PE=1 SV=1	19.3694	19.3098	19.4592	22.4374	19.1339	19.4123	19.457	19.7849	19.5109	19.8644	-0.336048	0.609801	0.857564
PG6564	Q9CZL5	PHS2_MOUSE Pterin-4-alpha-carbinolamine dehydratase 2 OS=Mus musculus GN=Pcbd2 PE=1 SV=2	18.2457	18.3182	18.4405	18.183	18.4868	18.0482	17.9469	17.7515	18.0613	18.1872	-0.335841	0.00668402	0.145801
PG843	A0A0R4J023	A0A0R4J023_MOUSE Methylglutaconyl-CoA hydratase; mitochondrial OS=Mus musculus GN=Auh PE=1 SV=1	20.9598	20.8981	21.2392	21.2032	21.3124	20.7091	20.8222	20.5851	20.8987	20.9189	-0.335755	0.0113731	0.191606
PG5986	Q9DCJ5	NDUA8_MOUSE NADH dehydrogenase [ubiquinone] 1 alpha subcomplex subunit 8 OS=Mus musculus GN=Ndufa8 PE=1 SV=3	22.1113	21.688	22.0683	22.3753	21.7328	21.6329	21.6898	21.5409	21.8617	21.5721	-0.33565	0.0430854	0.345513
PG7824	P67984	RL22_MOUSE 60S ribosomal protein L22 OS=Mus musculus GN=Rpl22 PE=1 SV=2	22.7951	23.4687	23.6526	22.236	22.8494	22.3612	22.2035	22.8062	22.8788	23.0816	-0.334142	0.302468	0.673356
PG8243	Q9D125	RT25_MOUSE 28S ribosomal protein S25; mitochondrial OS=Mus musculus GN=Mrps25 PE=1 SV=1	18.2738	17.778	18.1311	17.8189	18.0341	17.8442	17.6557	17.4323	17.9271	17.5071	-0.333888	0.0365484	0.325209
PG13767	A0A0R4J0I1	A0A0R4J0I1_MOUSE MCG1051009 OS=Mus musculus GN=Serpina3k PE=1 SV=1	20.4085	20.0561	21.3476	20.6639	20.4309	20.1201	20.3803	20.0508	20.3576	20.3296	-0.333706	0.176555	0.566488
PG6246	G5E814	G5E814_MOUSE MCG5603 OS=Mus musculus GN=Ndufa11 PE=1 SV=1	18.518	18.7111	19.1388	18.7835	18.8159	18.4914	18.4177	18.4068	18.5849	18.3985	-0.333624	0.0140564	0.207511
PG420	Q3U7C0	Q3U7C0_MOUSE Putative uncharacterized protein OS=Mus musculus GN=Afg3l2 PE=2 SV=1	22.246	22.0661	22.2648	22.2512	22.3728	21.8971	21.9852	21.7624	21.8641	22.0268	-0.333084	0.00117536	0.0582291
PG7943	Q921S7	RM37_MOUSE 39S ribosomal protein L37; mitochondrial OS=Mus musculus GN=Mrpl37 PE=1 SV=1	20.8561	20.8213	21.0378	20.9829	21.1411	20.6075	20.6999	20.4551	20.6497	20.7634	-0.332698	0.00283492	0.0905639
PG4421	Q8BG51-4	MIRO1_MOUSE Isoform 4 of Mitochondrial Rho GTPase 1 OS=Mus musculus GN=Rhot1	18.6962	18.6782	18.7888	18.8699	18.952	18.4319	18.5511	18.309	18.4722	18.5574	-0.332687	0.00131537	0.0610284
PG7892	Q9DCV4	RMD1_MOUSE Regulator of microtubule dynamics protein 1 OS=Mus musculus GN=Rmdn1 PE=1 SV=2	20.1701	20.2756	20.4687	20.299	20.6552	19.9586	20.0923	19.796	20.0452	20.3146	-0.332369	0.0245343	0.270107
PG6693	Q3TH84	Q3TH84_MOUSE Putative uncharacterized protein OS=Mus musculus GN=Pgrmc1 PE=2 SV=1	23.0984	23.1191	23.2006	22.8834	23.0704	23.004	22.5609	22.4602	22.7653	22.9303	-0.330241	0.0220432	0.256191
PG4632	P35486	ODPA_MOUSE Pyruvate dehydrogenase E1 component subunit alpha; somatic form; mitochondrial OS=Mus musculus GN=Pdha1 PE=1 SV=1	23.3903	23.2694	23.2563	23.5303	23.3225	22.9642	23.0652	23.0254	23.0768	22.9885	-0.329734	0.000306148	0.0406756
PG1979	Q91W43	GCSP_MOUSE Glycine dehydrogenase (decarboxylating); mitochondrial OS=Mus musculus GN=Gldc PE=1 SV=1	23.4104	23.1908	23.4581	23.3244	23.409	23.0693	23.1591	22.7293	23.0683	23.1187	-0.329578	0.00642722	0.141788
PG3135	Q99M87	DNJA3_MOUSE DnaJ homolog subfamily A member 3; mitochondrial OS=Mus musculus GN=Dnaja3 PE=1 SV=1	20.4609	20.3996	20.5861	20.4974	20.6669	20.251	20.3206	19.9776	20.103	20.3132	-0.329113	0.00375733	0.107148
PG3151	O08749	DLDH_MOUSE Dihydrolipoyl dehydrogenase; mitochondrial OS=Mus musculus GN=Dld PE=1 SV=2	24.0319	23.7563	24.0705	24.2544	24.0186	23.6012	23.7578	23.5296	23.7906	23.8084	-0.328814	0.00961072	0.176124
PG2764	Q05421	CP2E1_MOUSE Cytochrome P450 2E1 OS=Mus musculus GN=Cyp2e1 PE=1 SV=1	22.7276	22.881	23.2428	24.5129	24.0001	23.2585	23.4428	22.53	23.2566	23.2467	-0.325946	0.410733	0.74616
PG1430	Q8CEE0	CEP57_MOUSE Centrosomal protein of 57 kDa OS=Mus musculus GN=Cep57 PE=1 SV=2	18.0568	17.9466	18.3505	18.5475	18.4455	17.8346	17.9188	17.833	17.8832	18.2476	-0.325933	0.0467604	0.362068
PG5015	Q9WTP7	KAD3_MOUSE GTP:AMP phosphotransferase AK3; mitochondrial OS=Mus musculus GN=Ak3 PE=1 SV=3	23.0652	22.8178	23.0897	23.0543	22.9917	22.6524	22.7858	22.5713	22.7306	22.6515	-0.325416	0.000734293	0.0505019
PG8765	P42227-3	STAT3_MOUSE Isoform Del-701 of Signal transducer and activator of transcription 3 OS=Mus musculus GN=Stat3	18.7394	19.1288	18.9824	18.7763	19.1762	18.966	18.9776	18.355	18.3081	18.5791	-0.323481	0.0924812	0.464871
PG2285	P62806	H4_MOUSE Histone H4 OS=Mus musculus GN=Hist1h4a PE=1 SV=2	25.3685	25.7795	25.3384	24.6918	25.1998	25.2617	24.8807	24.5744	24.7854	25.2616	-0.32281	0.182905	0.575493
PG8367	Q8BGH2	SAM50_MOUSE Sorting and assembly machinery component 50 homolog OS=Mus musculus GN=Samm50 PE=1 SV=1	21.5985	21.5713	21.8259	21.7118	21.8161	21.3026	21.4618	21.2883	21.3874	21.4729	-0.322131	0.00117299	0.0586084
PG3367	Q9D6U8	F162A_MOUSE Protein FAM162A OS=Mus musculus GN=Fam162a PE=1 SV=1	19.6927	19.2411	19.5325	19.4942	19.3905	19.1695	19.1637	19.0183	19.3374	19.0534	-0.321767	0.00884694	0.17013
PG3665	Q3UEK5	Q3UEK5_MOUSE Putative uncharacterized protein OS=Mus musculus GN=Ahsg PE=2 SV=1	23.5368	23.6855	23.9569	24.042	23.8924	23.5228	23.7034	23.5574	23.5566	23.1669	-0.321277	0.0370605	0.326287
PG4200	Q4FJY6	Q4FJY6_MOUSE Ifit3 protein OS=Mus musculus GN=Ifit3 PE=2 SV=1	21.0111	21.1233	20.8674	20.8289	21.1201	20.781	20.9259	20.1608	20.6634	20.816	-0.320745	0.0612477	0.405497
PG13055	Q3U926	Q3U926_MOUSE Putative uncharacterized protein OS=Mus musculus GN=Ptpmt1 PE=2 SV=1	18.9695	19.1045	19.1959	19.149	19.3499	18.8095	18.8129	18.72	18.8917	18.9347	-0.32003	0.00218469	0.0783536
PG7865	Q3TBW2	RM10_MOUSE 39S ribosomal protein L10; mitochondrial OS=Mus musculus GN=Mrpl10 PE=1 SV=2	19.3535	19.2824	19.4243	19.4377	19.5333	19.0085	19.1052	19.0119	19.2174	19.0935	-0.318924	0.000507106	0.0442477
PG5681	Q9DC61	MPPA_MOUSE Mitochondrial-processing peptidase subunit alpha OS=Mus musculus GN=Pmpca PE=1 SV=1	21.7203	21.6417	21.7209	21.8067	21.9836	21.4758	21.5562	21.1922	21.3898	21.6655	-0.318724	0.0123264	0.19635
PG5583	Q9D1I5	MCEE_MOUSE Methylmalonyl-CoA epimerase; mitochondrial OS=Mus musculus GN=Mcee PE=1 SV=1	19.1262	18.9048	19.4613	18.9233	19.1295	18.8238	18.8232	18.5967	18.8957	18.813	-0.318503	0.0219643	0.257321
PG13215	A0A0U1RP81	A0A0U1RP81_MOUSE MICOS complex subunit MIC60 OS=Mus musculus GN=Immt PE=1 SV=1	19.9143	19.3037	19.7687	19.9663	19.8174	19.4735	19.498	19.2482	19.5843	19.3777	-0.317753	0.0415931	0.34247
PG13675	Q9CZN7	Q9CZN7_MOUSE Serine hydroxymethyltransferase OS=Mus musculus GN=Shmt2 PE=1 SV=1	24.1391	23.9093	24.0685	24.016	24.038	23.7096	23.8585	23.5313	23.7636	23.721	-0.317371	0.00123688	0.058787
PG9535	Q9QYA2	TOM40_MOUSE Mitochondrial import receptor subunit TOM40 homolog OS=Mus musculus GN=Tomm40 PE=1 SV=3	20.8525	20.7917	21.0322	21.1344	21.1193	20.5853	20.7493	20.5847	20.7115	20.7137	-0.317124	0.00362301	0.104851
PG4128	E9Q286	ICE1_MOUSE Little elongation complex subunit 1 OS=Mus musculus GN=Ice1 PE=1 SV=1	16.9887	16.949	17.2472	17.3188	17.3452	16.8223	16.903	16.6532	16.8293	17.0573	-0.316731	0.0176384	0.230683
PG13873	Q3U3J1	Q3U3J1_MOUSE 2-oxoisovalerate dehydrogenase subunit alpha; mitochondrial OS=Mus musculus GN=Bckdha PE=1 SV=1	22.5085	22.2989	22.8226	22.9572	22.9302	22.2655	22.4606	22.1904	22.4185	22.5999	-0.316461	0.06463	0.412474
PG8224	Q8BK72	RT27_MOUSE 28S ribosomal protein S27; mitochondrial OS=Mus musculus GN=Mrps27 PE=1 SV=2	20.8159	20.8023	20.8362	20.8517	21.016	20.491	20.6381	20.4335	20.5132	20.6675	-0.315777	0.000699508	0.0498706
PG9402	Z4YNB2	Z4YNB2_MOUSE Troponin T; fast skeletal muscle OS=Mus musculus GN=Tnnt3 PE=1 SV=1	18.6868	18.0034	22.1308	18.7323	18.7251	19.0615	18.858	18.7167	19.4066	18.6572	-0.315681	0.682686	0.889258
PG6151	Q3TD78	Q3TD78_MOUSE Putative uncharacterized protein OS=Mus musculus GN=Gbas PE=2 SV=1	20.3263	20.1434	20.5544	20.3414	20.3054	20.0014	19.9972	20.0424	20.1094	19.9448	-0.315173	0.00217309	0.0784196
PG358	Q69Z91	Q69Z91_MOUSE Acetyl-coenzyme A synthetase (Fragment) OS=Mus musculus GN=Acss1 PE=2 SV=1	22.7255	22.5041	22.7335	22.6398	22.7098	22.3735	22.4203	22.1604	22.3172	22.466	-0.315062	0.00169808	0.0684613
PG9261	P97493	THIOM_MOUSE Thioredoxin; mitochondrial OS=Mus musculus GN=Txn2 PE=1 SV=1	19.1377	19.1561	19.1758	19.2801	19.2909	18.8374	19.0271	18.7568	18.8673	18.9775	-0.314903	0.000650984	0.0475716
PG2546	B3DFI8	B3DFI8_MOUSE Cisd3 protein (Fragment) OS=Mus musculus GN=Cisd3 PE=2 SV=1	19.1293	18.6228	19.2525	19.1312	18.9241	18.7444	18.7951	18.4351	18.9785	18.5376	-0.31384	0.0647727	0.412933
PG4223	Q9D6R2	IDH3A_MOUSE Isocitrate dehydrogenase [NAD] subunit alpha; mitochondrial OS=Mus musculus GN=Idh3a PE=1 SV=1	22.6013	22.4383	22.8221	22.7206	22.7117	22.2846	22.3752	22.2455	22.4545	22.3702	-0.312813	0.00310286	0.0954712
PG14552	Q5SQ27	Q5SQ27_MOUSE MCG140354 OS=Mus musculus GN=Sec14l3 PE=1 SV=1	16.0985	16.0917	16.0871	17.2999	16.2423	15.9625	16.0501	15.9362	15.9837	16.3287	-0.311657	0.241611	0.625813
PG3823	Q80Y14	GLRX5_MOUSE Glutaredoxin-related protein 5; mitochondrial OS=Mus musculus GN=Glrx5 PE=1 SV=2	20.7732	20.5091	20.4986	20.5991	20.585	20.4943	20.436	19.9997	20.2286	20.2517	-0.310944	0.0145962	0.210688
PG3577	Q8R0F8	FAHD1_MOUSE Acylpyruvase FAHD1; mitochondrial OS=Mus musculus GN=Fahd1 PE=1 SV=2	21.5941	21.4265	21.8283	21.7102	21.8317	21.357	21.3968	21.1701	21.4563	21.4583	-0.310463	0.010352	0.181735
PG107	P22599	A1AT2_MOUSE Alpha-1-antitrypsin 1-2 OS=Mus musculus GN=Serpina1b PE=1 SV=2	19.6433	20.0024	20.1396	20.8265	20.3436	19.8448	20.0084	19.8398	19.6668	20.0449	-0.310125	0.172543	0.563197
PG279	Q91Y97	ALDOB_MOUSE Fructose-bisphosphate aldolase B OS=Mus musculus GN=Aldob PE=1 SV=3	25.9816	26.0092	26.2953	26.2328	26.1711	25.8555	25.7232	25.5934	25.9836	25.9853	-0.309829	0.0132809	0.202184
PG7845	Q9CPY1	RM51_MOUSE 39S ribosomal protein L51; mitochondrial OS=Mus musculus GN=Mrpl51 PE=1 SV=1	16.6881	16.6666	16.7588	16.7394	16.9016	16.3639	16.3566	16.3556	16.5165	16.6131	-0.309785	0.00169322	0.0687391
PG8141	Q3U8Y1	Q3U8Y1_MOUSE 28S ribosomal protein S11; mitochondrial OS=Mus musculus GN=Mrps11 PE=1 SV=1	15.7237	15.8065	15.9577	15.8446	15.9544	15.5101	15.6097	15.3522	15.567	15.6995	-0.309663	0.00285915	0.0898627
PG2585	Q9Z0G9	CLD3_MOUSE Claudin-3 OS=Mus musculus GN=Cldn3 PE=1 SV=1	18.3755	18.362	18.5113	19.5831	19.0192	18.3625	18.6541	18.2001	18.6135	18.4748	-0.309258	0.251295	0.631042
PG5592	Q3UMR5	MCU_MOUSE Calcium uniporter protein; mitochondrial OS=Mus musculus GN=Mcu PE=1 SV=2	20.7613	20.5041	20.7967	20.965	20.8656	20.2165	20.4476	20.5877	20.654	20.4428	-0.308836	0.0208072	0.249771
PG19798	Q3UE51	Q3UE51_MOUSE Putative uncharacterized protein (Fragment) OS=Mus musculus GN=Hk1 PE=2 SV=1	18.4994	18.6553	18.5427	18.2077	18.3872	18.2592	18.1945	18.3296	17.981	17.9913	-0.307333	0.0181095	0.234224
PG9913	Q60930	VDAC2_MOUSE Voltage-dependent anion-selective channel protein 2 OS=Mus musculus GN=Vdac2 PE=1 SV=2	23.0647	23.1339	23.0148	23.3226	23.0697	22.6553	22.8744	22.7319	22.9467	22.863	-0.306858	0.00356183	0.103594
PG2634	Q921H9	COA7_MOUSE Cytochrome c oxidase assembly factor 7 OS=Mus musculus GN=Coa7 PE=1 SV=1	20.4897	20.058	20.7045	20.5992	20.3812	20.12	20.2231	20.018	20.2625	20.0766	-0.306476	0.0339906	0.316416
PG4404	Q9DCS3	MECR_MOUSE Trans-2-enoyl-CoA reductase; mitochondrial OS=Mus musculus GN=Mecr PE=1 SV=2	21.1977	21.4164	20.2041	21.1016	21.0541	20.7755	20.7816	20.6016	20.747	20.5481	-0.304004	0.191041	0.580773
PG18800	Q3TB22	Q3TB22_MOUSE Putative uncharacterized protein (Fragment) OS=Mus musculus GN=Fasn PE=2 SV=1	18.0236	18.3771	18.0897	17.6945	17.8091	17.9922	17.9311	17.5946	17.2836	17.6781	-0.302875	0.119603	0.504475
PG4048	P10630-2	IF4A2_MOUSE Isoform 2 of Eukaryotic initiation factor 4A-II OS=Mus musculus GN=Eif4a2	20.0517	20.1686	20.3222	20.1411	20.3942	19.9573	19.9054	19.6664	19.9598	20.0804	-0.301709	0.0114652	0.192048
PG5287	Q9D009	LIPT2_MOUSE Putative lipoyltransferase 2; mitochondrial OS=Mus musculus GN=Lipt2 PE=1 SV=2	18.502	18.1513	18.6086	18.6074	18.5611	18.0828	18.107	18.0604	18.4476	18.2251	-0.301506	0.0272821	0.28789
PG7039	P35700	PRDX1_MOUSE Peroxiredoxin-1 OS=Mus musculus GN=Prdx1 PE=1 SV=1	21.9835	21.8539	22.155	21.3821	21.2736	22.0329	21.0349	21.2246	21.683	21.1697	-0.300603	0.269348	0.646391
PG2910	Q5M8N4	D39U1_MOUSE Epimerase family protein SDR39U1 OS=Mus musculus GN=Sdr39u1 PE=1 SV=1	18.4349	18.3467	18.5521	18.5679	18.624	18.0982	18.2761	18.0427	18.2097	18.3962	-0.300564	0.00576529	0.132694
PG104	A0A0R4J0P1	A0A0R4J0P1_MOUSE Acyl-Coenzyme A dehydrogenase family; member 8 OS=Mus musculus GN=Acad8 PE=1 SV=1	21.54	21.5598	21.9661	21.7055	21.7414	21.4077	21.3393	21.3838	21.4326	21.4493	-0.300035	0.00530346	0.129183
PG8844	Q3U3J6	Q3U3J6_MOUSE SURF1-like protein OS=Mus musculus GN=Surf1 PE=2 SV=1	17.2201	17.1577	17.1363	17.0708	17.1922	16.9027	17.0214	16.6786	16.9277	16.7512	-0.299095	0.00213052	0.0773618
PG6474	Q91VA6	PDIP2_MOUSE Polymerase delta-interacting protein 2 OS=Mus musculus GN=Poldip2 PE=1 SV=1	21.1552	21.003	21.4825	21.4228	21.556	21.0554	21.028	20.7955	21.0481	21.2001	-0.298507	0.0420483	0.343315
PG5771	Q3TCV4	Q3TCV4_MOUSE Mitochondrial pyruvate carrier OS=Mus musculus GN=Mpc1 PE=2 SV=1	22.0986	21.9728	21.7846	22.4094	21.7571	21.6697	21.7003	21.315	21.8141	22.0327	-0.298131	0.111558	0.495191
PG1770	Q8BH64	EHD2_MOUSE EH domain-containing protein 2 OS=Mus musculus GN=Ehd2 PE=1 SV=1	20.9791	20.7944	20.8854	22.8215	22.5279	21.3595	20.9726	22.4256	20.4471	21.3135	-0.297994	0.601339	0.855752
PG4104	P47877	IBP2_MOUSE Insulin-like growth factor-binding protein 2 OS=Mus musculus GN=Igfbp2 PE=2 SV=2	20.9761	20.9954	21.3476	21.5996	21.3492	21.0325	21.122	20.9268	20.6524	21.0457	-0.297684	0.0728564	0.429353
PG1183	P47934	CACP_MOUSE Carnitine O-acetyltransferase OS=Mus musculus GN=Crat PE=1 SV=3	21.0958	20.9163	21.3569	21.492	21.5269	20.8974	20.9504	20.737	21.1103	21.2077	-0.297006	0.072743	0.429552
PG7890	Q99N91	RM34_MOUSE 39S ribosomal protein L34; mitochondrial OS=Mus musculus GN=Mrpl34 PE=1 SV=1	19.9788	19.7638	19.7067	19.9324	19.896	19.5757	19.5064	19.5268	19.7114	19.4725	-0.29697	0.00207078	0.0761383
PG3920	A0A1B0GSD0	A0A1B0GSD0_MOUSE 5-hydroxyisourate hydrolase (Fragment) OS=Mus musculus GN=Urah PE=1 SV=1	20.6476	20.6423	20.9352	20.7808	20.8208	20.6222	20.6401	20.2511	20.417	20.4117	-0.296929	0.0117761	0.193377
PG340	A0A0A0MQA3	A0A0A0MQA3_MOUSE Alpha-1-antitrypsin 1-1 OS=Mus musculus GN=Serpina1a PE=1 SV=1	20.0569	20.3024	20.4321	21.1196	20.6279	20.0841	20.3298	20.1694	20.0786	20.3927	-0.296835	0.156976	0.547543
PG1289	Q91VT4	CBR4_MOUSE Carbonyl reductase family member 4 OS=Mus musculus GN=Cbr4 PE=1 SV=2	20.7138	20.7131	21.0017	20.8481	20.9798	20.5325	20.6625	20.3372	20.5931	20.653	-0.295608	0.00882636	0.170857
PG2628	P01027	CO3_MOUSE Complement C3 OS=Mus musculus GN=C3 PE=1 SV=3	25.1981	24.8549	25.0613	25.2361	25.2103	25.0872	24.8383	24.6144	24.7969	24.7462	-0.295559	0.0228088	0.259922
PG1575	A0A140LIU4	A0A140LIU4_MOUSE Cytochrome c oxidase subunit 7A1; mitochondrial OS=Mus musculus GN=Cox7a1 PE=1 SV=1	16.4918	16.5662	16.7966	16.6913	16.5799	16.279	16.4992	16.125	16.3607	16.3866	-0.2951	0.00699402	0.150875
PG76	Q78JT3	3HAO_MOUSE 3-hydroxyanthranilate 3;4-dioxygenase OS=Mus musculus GN=Haao PE=1 SV=1	24.0412	24.0126	23.8165	23.6202	23.7594	23.5774	23.8437	23.2802	23.3032	23.776	-0.293874	0.0704105	0.42479
PG7856	Q9D0Q7	RM45_MOUSE 39S ribosomal protein L45; mitochondrial OS=Mus musculus GN=Mrpl45 PE=1 SV=1	18.9174	18.8425	19.0121	18.9052	19.1497	18.6225	18.7565	18.5409	18.6791	18.7593	-0.293693	0.0024816	0.0848385
PG4153	Q91YJ5	IF2M_MOUSE Translation initiation factor IF-2; mitochondrial OS=Mus musculus GN=Mtif2 PE=1 SV=2	17.7445	17.8461	17.8002	17.9103	17.9548	17.5408	17.6522	17.3983	17.4552	17.7443	-0.293027	0.00404265	0.111478
PG6469	A0A0R4J0G0	A0A0R4J0G0_MOUSE Phosphoenolpyruvate carboxykinase [GTP]; mitochondrial OS=Mus musculus GN=Pck2 PE=1 SV=1	22.091	22.0445	22.224	21.916	22.0801	21.7785	21.8385	21.6868	21.7812	21.8059	-0.292939	0.000739344	0.0496812
PG2325	Q9CZU6	CISY_MOUSE Citrate synthase; mitochondrial OS=Mus musculus GN=Cs PE=1 SV=1	22.9152	23.0235	22.4886	23.0427	22.8334	22.4633	22.5125	22.6995	22.7165	22.4519	-0.291925	0.0358635	0.325558
PG2664	A1L3S6	A1L3S6_MOUSE Cytochrome P450; family 7; subfamily a; polypeptide 1 OS=Mus musculus GN=Cyp7a1 PE=2 SV=1	19.1535	19.0649	19.3146	18.8975	19.1583	19.0261	18.9193	18.613	18.8022	18.7724	-0.291187	0.0175086	0.230529
PG4692	Q3TGP3	Q3TGP3_MOUSE Putative uncharacterized protein OS=Mus musculus GN=Phyh PE=2 SV=1	21.8044	21.7456	22.1246	22.5055	22.437	21.9241	21.9937	21.6127	21.9063	21.7255	-0.290966	0.128253	0.515655
PG4452	Q8VEA4	MIA40_MOUSE Mitochondrial intermembrane space import and assembly protein 40 OS=Mus musculus GN=Chchd4 PE=1 SV=1	15.6322	15.5117	15.6015	15.5826	15.6743	15.3093	15.3559	15.3158	15.2196	15.3499	-0.290364	4.50364e-05	0.0239346
PG9994	O88967	YMEL1_MOUSE ATP-dependent zinc metalloprotease YME1L1 OS=Mus musculus GN=Yme1l1 PE=1 SV=1	20.0995	20.0845	20.2596	20.3089	20.4023	19.8144	20.0575	19.8825	19.9413	20.0109	-0.289644	0.00483996	0.122487
PG2590	Q8BH59	CMC1_MOUSE Calcium-binding mitochondrial carrier protein Aralar1 OS=Mus musculus GN=Slc25a12 PE=1 SV=1	21.2469	21.2555	20.98	21.5123	21.4473	20.9293	21.0273	20.8917	20.9462	21.2008	-0.289363	0.0281293	0.288496
PG10731	A0A0R4J094	A0A0R4J094_MOUSE Fumarylacetoacetate hydrolase domain-containing protein 2A OS=Mus musculus GN=Fahd2a PE=1 SV=1	21.0399	20.9884	21.1437	21.0649	21.1553	20.7639	20.8626	20.6482	20.7917	20.8815	-0.288851	0.000547037	0.0444167
PG8235	G3X9M0	G3X9M0_MOUSE 28S ribosomal protein S29; mitochondrial OS=Mus musculus GN=Dap3 PE=1 SV=1	19.9341	19.9515	20.0024	20.0541	20.1174	19.7201	19.8723	19.5675	19.6778	19.7829	-0.287801	0.00153022	0.0643553
PG8327	Q99LS3	SERB_MOUSE Phosphoserine phosphatase OS=Mus musculus GN=Psph PE=1 SV=1	22.6019	22.8651	22.2275	22.3647	22.6271	22.092	22.1949	22.2897	21.9473	22.7236	-0.287775	0.132638	0.521452
PG20863	A0A087WQH8	A0A087WQH8_MOUSE Probable UDP-sugar transporter protein SLC35A4 OS=Mus musculus GN=Slc35a4 PE=1 SV=1	17.5568	17.72	17.5894	17.5826	17.7693	17.333	17.4568	17.2649	17.3023	17.4229	-0.287629	0.000865102	0.0526831
PG8225	A0A0R4J0L6	A0A0R4J0L6_MOUSE 28S ribosomal protein S35; mitochondrial OS=Mus musculus GN=Mrps35 PE=1 SV=1	20.3102	20.2718	20.4163	20.4609	20.6378	20.0507	20.1965	20.0904	20.1172	20.2066	-0.287138	0.00377817	0.107219
PG4810	Q8VE38	OXND1_MOUSE Oxidoreductase NAD-binding domain-containing protein 1 OS=Mus musculus GN=Oxnad1 PE=1 SV=2	19.9796	20.0262	20.1996	20.0894	20.2435	19.7005	19.8887	19.6623	19.9359	19.9154	-0.287106	0.00555291	0.131962
PG8143	Q8VE22	RT23_MOUSE 28S ribosomal protein S23; mitochondrial OS=Mus musculus GN=Mrps23 PE=1 SV=1	19.8703	20.0432	20.0375	20.0939	20.2771	19.7686	19.9024	19.5816	19.6329	20.002	-0.286937	0.0232671	0.264116
PG2385	Q8R4N0	CLYBL_MOUSE Citrate lyase subunit beta-like protein; mitochondrial OS=Mus musculus GN=Clybl PE=1 SV=2	21.9885	21.804	22.1883	22.1177	22.1333	21.6933	21.8282	21.5895	21.8468	21.8437	-0.286062	0.0103893	0.1813
PG6578	Q8BX10	PGAM5_MOUSE Serine/threonine-protein phosphatase PGAM5; mitochondrial OS=Mus musculus GN=Pgam5 PE=1 SV=1	21.3582	21.4187	21.4962	21.3745	21.6135	21.1704	21.1921	21.0255	21.1573	21.2898	-0.285203	0.00196033	0.0725335
PG18188	Q3UEA1	Q3UEA1_MOUSE Putative uncharacterized protein (Fragment) OS=Mus musculus GN=Acly PE=2 SV=1	19.8503	19.8999	19.4232	19.0191	19.2304	19.5157	19.2777	19.116	18.9111	19.1827	-0.283941	0.190397	0.580019
PG2109	Q99LP6	GRPE1_MOUSE GrpE protein homolog 1; mitochondrial OS=Mus musculus GN=Grpel1 PE=1 SV=1	22.9614	22.8319	22.8951	23.2047	22.764	22.6591	22.7088	22.4338	22.7041	22.7336	-0.283553	0.0162772	0.222848
PG1615	A0A140GE27	A0A140GE27_MOUSE Cytochrome b (Fragment) OS=Mus musculus PE=3 SV=1	21.0154	20.1736	21.0546	20.7463	20.4978	20.6722	20.3151	20.1319	20.748	20.2044	-0.283216	0.208401	0.596338
PG2537	O88833	CP4AA_MOUSE Cytochrome P450 4A10 OS=Mus musculus GN=Cyp4a10 PE=2 SV=2	20.8797	20.3076	21.1446	23.0965	21.8626	21.0893	20.9115	20.7354	21.0452	22.0949	-0.282932	0.611658	0.858112
PG524	Q3U2X5	Q3U2X5_MOUSE Amine oxidase [flavin-containing] OS=Mus musculus GN=Maoa PE=2 SV=1	20.3508	20.3245	20.4567	20.5687	20.5188	20.0642	20.2209	20.1355	20.1392	20.247	-0.282523	0.0011542	0.0581681
PG1966	P97807	FUMH_MOUSE Fumarate hydratase; mitochondrial OS=Mus musculus GN=Fh PE=1 SV=3	23.8156	23.3886	23.628	23.9135	23.6817	23.4419	23.466	23.1383	23.4779	23.4907	-0.282484	0.0352277	0.322792
PG7864	Q9D773	RM02_MOUSE 39S ribosomal protein L2; mitochondrial OS=Mus musculus GN=Mrpl2 PE=1 SV=1	19.9965	19.9182	20.1816	19.9912	20.1235	19.7593	19.8458	19.689	19.7719	19.7339	-0.28222	0.000841686	0.0529082
PG11880	A0A0A0MQF6	A0A0A0MQF6_MOUSE Glyceraldehyde-3-phosphate dehydrogenase OS=Mus musculus GN=Gapdh PE=1 SV=1	22.1791	22.2672	22.683	21.0652	21.2928	22.3008	22.2064	20.7127	21.8256	21.0313	-0.282105	0.541321	0.824535
PG2768	Q9QXK4	Q9QXK4_MOUSE Cytochrome P450 3A25 OS=Mus musculus GN=Cyp3a25 PE=2 SV=1	19.1271	18.7295	19.0391	20.2488	19.9832	18.9824	19.0556	18.9886	19.417	19.2745	-0.281915	0.382463	0.729724
PG9425	Q8JZQ1	Q8JZQ1_MOUSE Translocase of inner mitochondrial membrane 23 homolog (Yeast) OS=Mus musculus GN=Timm23 PE=2 SV=1	19.6082	19.4568	19.7478	19.7033	19.8119	19.273	19.5442	19.2313	19.3537	19.5178	-0.281583	0.0129587	0.201482
PG860	Q8R429	AT2A1_MOUSE Sarcoplasmic/endoplasmic reticulum calcium ATPase 1 OS=Mus musculus GN=Atp2a1 PE=1 SV=1	16.4919	16.2529	18.2072	16.3984	16.6562	16.5236	16.4654	16.432	16.6592	16.5215	-0.280965	0.457121	0.77414
PG8142	Q9CQE3	RT17_MOUSE 28S ribosomal protein S17; mitochondrial OS=Mus musculus GN=Mrps17 PE=1 SV=1	20.358	20.4044	20.5354	20.3781	20.4807	20.1002	20.1943	20.0964	20.2176	20.1443	-0.280773	0.000138469	0.0449718
PG923	H3BLL2	H3BLL2_MOUSE ATP synthase mitochondrial F1 complex assembly factor 1 OS=Mus musculus GN=Atpaf1 PE=1 SV=1	18.2616	17.8412	18.1529	18.3155	18.3965	17.7832	17.9683	17.7774	18.02	18.016	-0.280556	0.0355096	0.324357
PG8334	A2AER4	A2AER4_MOUSE UDP-galactose translocator OS=Mus musculus GN=Slc35a2 PE=1 SV=1	17.3799	17.2243	17.7103	17.9506	17.9175	17.094	17.47	17.1007	17.5876	17.533	-0.279497	0.159822	0.552198
PG14264	Q5RL20	Q5RL20_MOUSE 39S ribosomal protein L43; mitochondrial OS=Mus musculus GN=Mrpl43 PE=1 SV=1	19.5271	19.236	19.5634	19.6214	19.6678	19.213	19.2384	19.1334	19.3058	19.3294	-0.279165	0.0101003	0.180573
PG2712	Q8K1Z0	COQ9_MOUSE Ubiquinone biosynthesis protein COQ9; mitochondrial OS=Mus musculus GN=Coq9 PE=1 SV=1	21.7451	21.5343	21.9246	21.7649	21.9267	21.5178	21.5361	21.3179	21.571	21.5576	-0.279027	0.0116925	0.192548
PG2488	Q3TYT1	Q3TYT1_MOUSE 5-demethoxyubiquinone hydroxylase; mitochondrial OS=Mus musculus GN=Coq7 PE=1 SV=1	18.0766	18.1415	18.3819	18.4592	18.4558	17.7342	17.9651	17.8942	18.1391	18.3877	-0.278931	0.0780015	0.440573
PG2621	P33267	CP2F2_MOUSE Cytochrome P450 2F2 OS=Mus musculus GN=Cyp2f2 PE=1 SV=1	21.3159	21.3159	21.4662	22.1467	21.6225	21.2879	21.1857	21.3643	21.1872	21.4502	-0.278381	0.124909	0.509926
PG5146	G3X9T7	G3X9T7_MOUSE Galectin OS=Mus musculus GN=Lgals9 PE=1 SV=1	23.4803	23.565	23.5251	22.6088	23.2212	23.2031	23.0793	22.7243	22.9772	23.0256	-0.278174	0.191434	0.580457
PG9591	Q3V0C5-2	UBP48_MOUSE Isoform 2 of Ubiquitin carboxyl-terminal hydrolase 48 OS=Mus musculus GN=Usp48	17.2652	17.0953	17.4623	17.2404	17.4847	16.9824	17.1125	16.8624	17.1486	17.0572	-0.276959	0.0144495	0.209608
PG5125	O89017	LGMN_MOUSE Legumain OS=Mus musculus GN=Lgmn PE=1 SV=1	22.7248	23.0738	23.3158	23.3895	22.5121	22.9109	22.9586	22.0102	22.4879	23.2636	-0.276929	0.344097	0.701391
PG4549	P97457	MLRS_MOUSE Myosin regulatory light chain 2; skeletal muscle isoform OS=Mus musculus GN=Mylpf PE=1 SV=3	19.6869	19.2684	22.5718	19.8445	19.7438	19.9034	19.766	20.3193	19.9831	19.7604	-0.276658	0.659141	0.88177
PG3043	Q9QZD8	DIC_MOUSE Mitochondrial dicarboxylate carrier OS=Mus musculus GN=Slc25a10 PE=1 SV=2	20.9126	20.8352	21.111	21.1412	21.187	20.7062	20.7518	20.6819	20.8849	20.7788	-0.276654	0.00728426	0.154287
PG4388	Q61704	ITIH3_MOUSE Inter-alpha-trypsin inhibitor heavy chain H3 OS=Mus musculus GN=Itih3 PE=1 SV=3	20.7343	20.6959	20.9212	20.8174	21.0454	20.5327	20.6743	20.3638	20.4771	20.7844	-0.276405	0.0220803	0.256118
PG9549	Q8VC30	TKFC_MOUSE Triokinase/FMN cyclase OS=Mus musculus GN=Tkfc PE=1 SV=1	24.9473	24.8098	24.8017	24.7894	25.0542	24.7899	24.707	24.3294	24.7225	24.4773	-0.275264	0.0262355	0.279876
PG8158	Q9CPX7	RT16_MOUSE 28S ribosomal protein S16; mitochondrial OS=Mus musculus GN=Mrps16 PE=1 SV=1	19.2877	19.1867	19.2398	19.1787	19.1229	19.0003	19.1149	18.8022	18.9057	18.8239	-0.273778	0.00281141	0.0908027
PG2108	Q64521	GPDM_MOUSE Glycerol-3-phosphate dehydrogenase; mitochondrial OS=Mus musculus GN=Gpd2 PE=1 SV=2	21.4237	21.2026	21.4809	22.1405	21.7457	21.1297	21.2121	21.3638	21.3477	21.5719	-0.273631	0.16183	0.554225
PG5086	Q91YP0	L2HDH_MOUSE L-2-hydroxyglutarate dehydrogenase; mitochondrial OS=Mus musculus GN=L2hgdh PE=1 SV=1	20.1779	20.189	20.3717	20.3548	20.4899	19.9271	20.1089	19.9667	20.0697	20.153	-0.271566	0.00585084	0.133612
PG2545	Q91WS0	CISD1_MOUSE CDGSH iron-sulfur domain-containing protein 1 OS=Mus musculus GN=Cisd1 PE=1 SV=1	21.9018	21.8974	21.7906	22.3855	21.6403	21.6255	21.6686	21.3227	21.6746	21.9699	-0.270864	0.132612	0.521707
PG2419	Q64433	CH10_MOUSE 10 kDa heat shock protein; mitochondrial OS=Mus musculus GN=Hspe1 PE=1 SV=2	23.7864	23.6163	23.4903	23.644	23.4056	23.3371	23.4025	22.8856	23.5214	23.4422	-0.270752	0.0706015	0.424189
PG9451	Q3UFX3	Q3UFX3_MOUSE Putative uncharacterized protein OS=Mus musculus GN=Trim26 PE=2 SV=1	18.3466	17.9134	17.9895	17.91	18.1852	17.8157	17.8528	17.637	17.7735	17.9127	-0.270601	0.0238858	0.264965
PG8217	Q9CQX8	RT36_MOUSE 28S ribosomal protein S36; mitochondrial OS=Mus musculus GN=Mrps36 PE=1 SV=1	19.635	19.5677	19.7633	19.6781	19.7924	19.4157	19.5105	19.3053	19.4309	19.4291	-0.268993	0.00092219	0.0539118
PG13664	Q91VA7	Q91VA7_MOUSE Isocitrate dehydrogenase [NAD] subunit; mitochondrial OS=Mus musculus GN=Idh3b PE=1 SV=1	22.2713	22.1328	22.3323	22.7745	22.2644	22.0178	22.1281	21.959	22.1309	22.1965	-0.268647	0.0521424	0.37586
PG2489	Q60936	COQ8A_MOUSE Atypical kinase COQ8A; mitochondrial OS=Mus musculus GN=Coq8a PE=1 SV=2	19.5449	19.4067	19.5784	19.462	19.6096	19.2243	19.3485	19.1272	19.1682	19.3907	-0.26854	0.00283082	0.0909298
PG9845	Q6ZWY8	TYB10_MOUSE Thymosin beta-10 OS=Mus musculus GN=Tmsb10 PE=1 SV=3	19.9148	19.8427	19.7645	19.1719	19.2451	19.7779	19.1944	19.2289	19.3186	19.0779	-0.268264	0.212945	0.600521
PG2394	Q9QXT0	CNPY2_MOUSE Protein canopy homolog 2 OS=Mus musculus GN=Cnpy2 PE=1 SV=1	22.2006	22.4035	21.6167	21.9487	22.1172	21.7206	21.6286	21.9054	21.6021	22.089	-0.268207	0.134416	0.525268
PG4016	A0A0R4J039	A0A0R4J039_MOUSE Histidine-rich glycoprotein OS=Mus musculus GN=Hrg PE=1 SV=1	20.3676	20.6074	20.5196	21.0311	20.9913	20.5633	20.6156	20.2229	20.1631	20.6128	-0.267883	0.143503	0.535029
PG316	Q8BGT5	ALAT2_MOUSE Alanine aminotransferase 2 OS=Mus musculus GN=Gpt2 PE=1 SV=1	19.0585	18.7035	18.8782	19.0534	18.8866	18.6072	18.7459	18.698	18.4423	18.7496	-0.267455	0.0156362	0.219733
PG4569	Q9DC50	OCTC_MOUSE Peroxisomal carnitine O-octanoyltransferase OS=Mus musculus GN=Crot PE=1 SV=1	22.4627	22.3427	22.7131	23.3772	23.311	22.581	22.4219	22.3736	22.6706	22.8272	-0.266455	0.278996	0.655023
PG7966	Q9D1N9	RM21_MOUSE 39S ribosomal protein L21; mitochondrial OS=Mus musculus GN=Mrpl21 PE=1 SV=1	19.5467	19.6235	19.6732	19.7244	19.9443	19.6038	19.3608	19.2278	19.4131	19.5744	-0.266448	0.024886	0.271931
PG2814	Q9DBE0	CSAD_MOUSE Cysteine sulfinic acid decarboxylase OS=Mus musculus GN=Csad PE=1 SV=1	24.4995	24.5617	24.5023	24.1144	24.6264	24.5162	24.2757	23.5565	24.2341	24.3897	-0.266434	0.197205	0.586697
PG8788	Q8R570	SNP47_MOUSE Synaptosomal-associated protein 47 OS=Mus musculus GN=Snap47 PE=1 SV=1	17.6813	17.945	17.5504	17.9536	18.434	17.8156	17.7941	17.4907	17.3319	17.8015	-0.266127	0.180187	0.571553
PG4051	P49429	HPPD_MOUSE 4-hydroxyphenylpyruvate dioxygenase OS=Mus musculus GN=Hpd PE=1 SV=3	24.3457	24.6076	24.4251	24.39	24.5783	24.4697	24.1484	23.7038	24.2146	24.4798	-0.266098	0.115571	0.499352
PG1015	P23589	CAH5A_MOUSE Carbonic anhydrase 5A; mitochondrial OS=Mus musculus GN=Ca5a PE=1 SV=2	18.5279	18.3587	18.6072	18.5345	18.6589	18.3424	18.4175	17.9973	18.2772	18.3251	-0.265532	0.0169333	0.226527
PG6179	A0A0R4J275	A0A0R4J275_MOUSE NADH dehydrogenase [ubiquinone] 1 alpha subcomplex subunit 12 OS=Mus musculus GN=Ndufa12 PE=1 SV=1	21.7879	21.6868	22.0795	22.0987	22.0608	21.5918	21.7051	21.5533	21.7618	21.7742	-0.265497	0.0250518	0.271715
PG5676	Q5RKZ7	MOCS1_MOUSE Molybdenum cofactor biosynthesis protein 1 OS=Mus musculus GN=Mocs1 PE=1 SV=2	19.5487	19.6563	19.8368	19.8555	20.0674	19.4543	19.6225	19.418	19.4252	19.7198	-0.264976	0.0397383	0.337659
PG1694	Q9WUR2	ECI2_MOUSE Enoyl-CoA delta isomerase 2; mitochondrial OS=Mus musculus GN=Eci2 PE=1 SV=2	21.8633	21.8537	22.2362	22.3935	22.2664	21.6961	21.8722	21.6421	21.9747	22.1036	-0.264868	0.0956667	0.46918
PG4366	Q91VM9	IPYR2_MOUSE Inorganic pyrophosphatase 2; mitochondrial OS=Mus musculus GN=Ppa2 PE=1 SV=1	21.5626	21.3655	21.6835	21.6474	21.6637	21.26	21.3313	21.1321	21.4004	21.4769	-0.264368	0.0130763	0.202234
PG2713	P56394	COX17_MOUSE Cytochrome c oxidase copper chaperone OS=Mus musculus GN=Cox17 PE=1 SV=2	19.4244	18.9985	19.398	18.8934	18.7699	19.1131	18.8866	18.7392	19.0391	18.3876	-0.263718	0.192544	0.581408
PG2535	P24456	CP2DA_MOUSE Cytochrome P450 2D10 OS=Mus musculus GN=Cyp2d10 PE=1 SV=2	22.0364	22.1265	21.9398	22.2857	22.4113	22.038	22.2267	21.4448	21.7767	22.0059	-0.261514	0.137823	0.528337
PG7094	O35435	PYRD_MOUSE Dihydroorotate dehydrogenase (quinone); mitochondrial OS=Mus musculus GN=Dhodh PE=1 SV=2	20.1214	20.0001	20.2386	20.0452	20.1749	19.8861	19.925	19.6935	19.8629	19.9104	-0.260468	0.00248013	0.0857923
PG3778	A0A0A0MQ68	A0A0A0MQ68_MOUSE Glutaryl-CoA dehydrogenase; mitochondrial OS=Mus musculus GN=Gcdh PE=1 SV=1	22.6683	22.3662	22.9777	22.8732	22.8864	22.442	22.5674	22.1354	22.7096	22.6194	-0.259631	0.117566	0.499849
PG9136	Q5SSK3	TEFM_MOUSE Transcription elongation factor; mitochondrial OS=Mus musculus GN=Tefm PE=1 SV=1	18.7193	18.5582	18.8716	18.7489	18.9371	18.5656	18.5001	18.1543	18.6697	18.6473	-0.259619	0.0523506	0.376438
PG3321	Q9DCM0	ETHE1_MOUSE Persulfide dioxygenase ETHE1; mitochondrial OS=Mus musculus GN=Ethe1 PE=1 SV=2	20.7713	20.6591	20.9171	20.7048	20.7724	20.498	20.5407	20.5774	20.5358	20.3763	-0.259273	0.00164192	0.0675971
PG3540	Q8R3F5	FABD_MOUSE Malonyl-CoA-acyl carrier protein transacylase; mitochondrial OS=Mus musculus GN=Mcat PE=1 SV=3	19.5071	19.1942	19.5379	19.4744	19.4494	19.1082	19.2401	19.0248	19.302	19.1939	-0.258796	0.0109203	0.186668
PG7867	Q9D1I6	RM14_MOUSE 39S ribosomal protein L14; mitochondrial OS=Mus musculus GN=Mrpl14 PE=1 SV=1	19.6136	19.6369	19.6787	19.5809	19.6831	19.4429	19.4793	19.2355	19.2925	19.4494	-0.258731	0.0011243	0.0571537
PG13875	Q3U6I3	Q3U6I3_MOUSE Putative uncharacterized protein OS=Mus musculus GN=Aldh2 PE=2 SV=1	21.4942	22.1681	20.9264	22.0418	21.9796	21.3248	21.6495	21.2486	21.3086	21.7867	-0.258364	0.337184	0.697269
PG4070	Q8R0N6	HOT_MOUSE Hydroxyacid-oxoacid transhydrogenase; mitochondrial OS=Mus musculus GN=Adhfe1 PE=1 SV=2	21.2023	20.9122	21.3317	21.3642	21.356	20.8595	21.0884	20.7057	21.0128	21.2087	-0.258254	0.0682642	0.420963
PG9207	P62077	TIM8B_MOUSE Mitochondrial import inner membrane translocase subunit Tim8 B OS=Mus musculus GN=Timm8b PE=1 SV=1	17.9755	17.7807	17.9072	17.6037	17.5018	17.5299	17.5908	17.6242	17.5884	17.1443	-0.258238	0.0748315	0.433991
PG60	Q8JZN5	ACAD9_MOUSE Acyl-CoA dehydrogenase family member 9; mitochondrial OS=Mus musculus GN=Acad9 PE=1 SV=2	21.5942	21.599	21.8318	21.778	21.8689	21.344	21.4476	21.414	21.6411	21.537	-0.25766	0.0105471	0.183507
PG7651	Q8VC52	RBPS2_MOUSE RNA-binding protein with multiple splicing 2 OS=Mus musculus GN=Rbpms2 PE=1 SV=1	17.882	17.7334	18.0361	17.957	18.1474	17.6872	17.861	17.5118	17.6532	17.76	-0.256538	0.0223763	0.256998
PG13808	Q8R2K3	Q8R2K3_MOUSE Single-stranded DNA-binding protein OS=Mus musculus GN=Ssbp1 PE=1 SV=1	22.0156	22.1738	21.9631	22.0602	22.2473	21.7853	21.8941	21.78	21.7807	21.9406	-0.25588	0.00336804	0.100455
PG5019	Q9D6U7	Q9D6U7_MOUSE Putative uncharacterized protein OS=Mus musculus GN=Ckm PE=2 SV=1	21.6799	21.0672	23.9603	22.277	21.5594	21.404	22.0445	22.339	22.3043	21.1736	-0.255677	0.657452	0.88072
PG1577	Q3TH64	Q3TH64_MOUSE Putative uncharacterized protein OS=Mus musculus GN=Cyb5b PE=2 SV=1	20.5234	20.5403	20.6568	20.4457	20.7071	20.4198	20.3269	20.1793	20.3873	20.2853	-0.254898	0.00382002	0.107883
PG4018	Q3UJR3	Q3UJR3_MOUSE Putative uncharacterized protein OS=Mus musculus GN=Htra2 PE=2 SV=1	20.8202	20.8455	20.8793	20.7235	21.0033	20.5767	20.7369	20.4744	20.5619	20.6525	-0.253897	0.00392958	0.109916
PG5880	P62774	MTPN_MOUSE Myotrophin OS=Mus musculus GN=Mtpn PE=1 SV=2	22.3154	22.6064	22.8284	22.0733	21.8647	21.3219	22.429	22.2923	22.3368	22.0419	-0.253244	0.369091	0.720436
PG5573	Q99KE1	MAOM_MOUSE NAD-dependent malic enzyme; mitochondrial OS=Mus musculus GN=Me2 PE=1 SV=1	20.4726	20.4814	20.5208	20.5174	20.7326	20.2497	20.3664	20.2603	20.1747	20.4113	-0.252459	0.00430033	0.116388
PG42	Q3URE1	ACSF3_MOUSE Acyl-CoA synthetase family member 3; mitochondrial OS=Mus musculus GN=Acsf3 PE=1 SV=2	20.2958	20.292	20.5221	20.4398	20.569	20.1591	20.1997	19.9802	20.1891	20.3321	-0.251715	0.0137727	0.205922
PG9034	P40630	TFAM_MOUSE Transcription factor A; mitochondrial OS=Mus musculus GN=Tfam PE=1 SV=2	22.3582	21.5733	22.1371	22.3653	22.4255	21.9124	21.9843	21.6838	22.0134	22.01	-0.251079	0.176187	0.56655
PG3770	P15105	GLNA_MOUSE Glutamine synthetase OS=Mus musculus GN=Glul PE=1 SV=6	19.4685	19.458	19.8583	19.9003	19.9561	19.473	19.5619	19.334	19.3818	19.6381	-0.250485	0.0757217	0.436561
PG7941	Q9CQ06	RM24_MOUSE 39S ribosomal protein L24; mitochondrial OS=Mus musculus GN=Mrpl24 PE=1 SV=1	20.4668	20.3653	20.5494	20.596	20.6947	20.302	20.3636	20.1614	20.2358	20.3572	-0.250482	0.00614602	0.137664
PG8098	Q9D0G0	RT30_MOUSE 28S ribosomal protein S30; mitochondrial OS=Mus musculus GN=Mrps30 PE=1 SV=1	20.2836	20.0563	20.2944	20.3583	20.4243	20.0975	20.0738	19.8978	20.0147	20.0824	-0.250161	0.00845618	0.165886
PG9108	Q91YM4	TBRG4_MOUSE Protein TBRG4 OS=Mus musculus GN=Tbrg4 PE=1 SV=1	18.8896	18.7827	19.2195	19.1234	19.2656	18.655	18.8596	18.6482	18.8175	19.0499	-0.250143	0.0705131	0.424533
PG4484	Q9DCZ4-3	MIC26_MOUSE Isoform 3 of MICOS complex subunit Mic26 OS=Mus musculus GN=Apoo	20.426	20.1679	20.5305	20.761	20.6601	20.0766	20.3015	20.2279	20.3058	20.3835	-0.250041	0.0611278	0.405165
PG8356	Q8VCL2	SCO2_MOUSE Protein SCO2 homolog; mitochondrial OS=Mus musculus GN=Sco2 PE=1 SV=1	19.704	19.6998	19.9673	19.9006	20.0865	19.5339	19.691	19.4506	19.6936	19.7397	-0.249901	0.0281784	0.287985
PG8891	Q3U4M2	Q3U4M2_MOUSE Putative uncharacterized protein OS=Mus musculus GN=Pars2 PE=2 SV=1	18.9102	18.7822	19.0348	18.8395	19.0689	18.5741	18.6207	18.6266	18.9926	18.5743	-0.249416	0.0326787	0.311645
PG3100	O35215	DOPD_MOUSE D-dopachrome decarboxylase OS=Mus musculus GN=Ddt PE=1 SV=3	23.5336	23.8398	23.7583	23.4697	23.2961	23.1201	23.6878	22.9509	23.3035	23.5888	-0.249267	0.180641	0.572063
PG3129	A2AG30	A2AG30_MOUSE DnaJ (Hsp40) homolog; subfamily B; member 5; isoform CRA_a OS=Mus musculus GN=Dnajb5 PE=1 SV=1	17.45	17.1479	17.5663	17.4789	17.5997	17.046	17.2827	16.9898	17.3192	17.3603	-0.248963	0.053714	0.378326
PG3253	Q9JLJ4	ELOV2_MOUSE Elongation of very long chain fatty acids protein 2 OS=Mus musculus GN=Elovl2 PE=1 SV=1	19.3116	19.2479	19.5145	19.6856	19.7579	19.2596	19.2147	19.0485	19.1853	19.5654	-0.248794	0.0950447	0.468886
PG6235	A0A0N4SUH8	A0A0N4SUH8_MOUSE NFU1 iron-sulfur cluster scaffold homolog; mitochondrial OS=Mus musculus GN=Nfu1 PE=1 SV=1	20.4376	20.4396	20.521	20.4711	20.6135	20.2636	20.3484	20.1349	20.1156	20.3826	-0.24755	0.0045168	0.118945
PG6893	Q99KR7	PPIF_MOUSE Peptidyl-prolyl cis-trans isomerase F; mitochondrial OS=Mus musculus GN=Ppif PE=1 SV=1	21.5641	21.3452	21.6263	21.7838	21.7061	21.3048	21.3748	21.1779	21.4327	21.499	-0.247265	0.0287957	0.291248
PG4516	Q9CWE0	MFR1L_MOUSE Mitochondrial fission regulator 1-like OS=Mus musculus GN=Mtfr1l PE=1 SV=1	18.4803	18.3924	18.59	18.5608	18.621	18.31	18.303	18.1348	18.2761	18.386	-0.246891	0.00285672	0.090272
PG4883	E9PZJ2	E9PZJ2_MOUSE Interferon regulatory factor 9 OS=Mus musculus GN=Irf9 PE=1 SV=1	17.9146	17.9862	17.6907	17.5625	17.7949	17.5638	17.7607	17.3049	17.4645	17.6219	-0.246624	0.0515161	0.373653
PG4884	D3Z7W0	D3Z7W0_MOUSE Iron-sulfur cluster assembly enzyme ISCU; mitochondrial OS=Mus musculus GN=Iscu PE=1 SV=1	19.4629	19.2791	19.6077	19.6882	19.7251	19.2788	19.3162	19.1733	19.3109	19.455	-0.245745	0.0301974	0.295705
PG8215	Q80ZS3	RT26_MOUSE 28S ribosomal protein S26; mitochondrial OS=Mus musculus GN=Mrps26 PE=1 SV=1	19.9762	19.7486	19.8423	19.899	19.9433	19.6956	19.7429	19.4798	19.5881	19.6763	-0.245344	0.00400243	0.110892
PG6065	Q921V3	Q921V3_MOUSE Nitrogen fixation gene 1 (S. cerevisiae) OS=Mus musculus GN=Nfs1 PE=2 SV=1	19.9014	19.882	20.0768	19.9319	19.9857	19.6994	19.7846	19.6556	19.6655	19.7509	-0.24435	0.000455639	0.0459264
PG7949	Q9D8P4	RM17_MOUSE 39S ribosomal protein L17; mitochondrial OS=Mus musculus GN=Mrpl17 PE=1 SV=1	20.3841	20.0917	20.2721	20.3776	20.3506	20.0222	20.1594	19.9624	20.0018	20.1092	-0.244238	0.00581867	0.133396
PG8869	Q70IV5	SYNEM_MOUSE Synemin OS=Mus musculus GN=Synm PE=1 SV=2	18.058	16.6203	17.8926	16.8082	17.5768	17.2526	17.1319	17.2458	17.3082	16.8021	-0.243068	0.444961	0.768464
PG3909	P36552	HEM6_MOUSE Oxygen-dependent coproporphyrinogen-III oxidase; mitochondrial OS=Mus musculus GN=Cpox PE=1 SV=2	24.1645	23.9739	23.9254	23.4828	23.7489	23.9064	23.5822	23.4648	23.7542	23.3727	-0.243039	0.144303	0.536643
PG1548	Q8VCT4	CES1D_MOUSE Carboxylesterase 1D OS=Mus musculus GN=Ces1d PE=1 SV=1	23.7692	23.418	23.0845	24.0712	23.5445	23.7923	22.9417	22.9948	23.2766	23.6683	-0.242721	0.339902	0.698687
PG4797	Q3T9B4	Q3T9B4_MOUSE Putative uncharacterized protein OS=Mus musculus GN=Rexo2 PE=2 SV=1	19.5956	19.6171	19.7204	19.582	19.7248	19.2776	19.6222	19.3429	19.3608	19.426	-0.242107	0.00666338	0.145893
PG3512	Q9DC63	FBX3_MOUSE F-box only protein 3 OS=Mus musculus GN=Fbxo3 PE=1 SV=1	18.0925	18.098	18.3969	18.142	18.3622	17.9079	18.0226	17.8964	17.9655	18.089	-0.242047	0.0126941	0.199491
PG9300	Q9CQN3	TOM6_MOUSE Mitochondrial import receptor subunit TOM6 homolog OS=Mus musculus GN=Tomm6 PE=3 SV=1	19.1143	19.0794	19.1942	19.0894	19.3132	18.9048	19.0276	18.8111	18.8852	18.9529	-0.241796	0.0027164	0.0892145
PG8233	O35680	RT12_MOUSE 28S ribosomal protein S12; mitochondrial OS=Mus musculus GN=Mrps12 PE=2 SV=1	19.3297	18.681	19.2543	19.0263	19.0001	18.9655	18.769	18.617	19.1132	18.6191	-0.241523	0.146061	0.537702
PG7868	Q9CPR5	RM15_MOUSE 39S ribosomal protein L15; mitochondrial OS=Mus musculus GN=Mrpl15 PE=1 SV=1	19.9308	19.7731	19.8404	19.8474	19.9277	19.6472	19.8383	19.434	19.4713	19.7216	-0.241401	0.0181404	0.234103
PG1233	P13634	CAH1_MOUSE Carbonic anhydrase 1 OS=Mus musculus GN=Ca1 PE=1 SV=4	21.0972	21.3836	21.6963	21.5757	22.0908	21.3025	21.4397	20.2595	21.5624	22.0766	-0.240579	0.499624	0.800662
PG7841	Q9D1P0	RM13_MOUSE 39S ribosomal protein L13; mitochondrial OS=Mus musculus GN=Mrpl13 PE=1 SV=1	20.3004	20.2116	20.378	20.4783	20.6581	20.002	20.3769	20.018	20.1488	20.2781	-0.240512	0.0529454	0.377466
PG7015	Q3UCI6	Q3UCI6_MOUSE Putative uncharacterized protein OS=Mus musculus GN=Ptcd1 PE=2 SV=1	17.8615	17.87	17.8072	17.8836	18.0622	17.7655	17.6215	17.4544	17.684	17.7612	-0.239591	0.010299	0.181898
PG5434	A0A0A0MQ82	A0A0A0MQ82_MOUSE Mitogen-activated protein kinase kinase kinase 6 OS=Mus musculus GN=Map3k6 PE=1 SV=1	15.8807	15.7874	16.2178	15.9473	16.5317	15.6376	15.9684	16.0443	15.718	15.8009	-0.239129	0.161692	0.554076
PG9296	Q8BK08	TMM11_MOUSE Transmembrane protein 11; mitochondrial OS=Mus musculus GN=Tmem11 PE=1 SV=1	20.4887	19.9095	20.6186	20.8794	20.5682	20.0772	20.1838	20.2213	20.4956	20.2919	-0.238914	0.207909	0.59668
PG508	P21300	ALD1_MOUSE Aldose reductase-related protein 1 OS=Mus musculus GN=Akr1b7 PE=1 SV=4	22.5985	23.3301	23.7459	23.2026	22.6462	22.9624	22.7343	22.1718	23.2874	23.1743	-0.238636	0.439222	0.766475
PG10042	Q8CC88	VWA8_MOUSE von Willebrand factor A domain-containing protein 8 OS=Mus musculus GN=Vwa8 PE=1 SV=2	21.8927	21.8066	22.0203	22.1504	22.2638	21.7562	21.8529	21.5816	21.8188	21.9317	-0.238518	0.0472432	0.362919
PG11745	A0A0G2JEU1	A0A0G2JEU1_MOUSE Aldehyde dehydrogenase; mitochondrial OS=Mus musculus GN=Aldh2 PE=1 SV=1	17.6316	17.5239	17.8013	17.7298	17.9318	17.4121	17.5295	17.3728	17.4919	17.6204	-0.238337	0.0202021	0.247077
PG5416	Q6PB66	LPPRC_MOUSE Leucine-rich PPR motif-containing protein; mitochondrial OS=Mus musculus GN=Lrpprc PE=1 SV=2	24.6713	24.4729	24.6748	24.7038	24.631	24.4044	24.5045	24.0618	24.4951	24.4974	-0.238091	0.0353668	0.323556
PG6662	P16331	PH4H_MOUSE Phenylalanine-4-hydroxylase OS=Mus musculus GN=Pah PE=1 SV=4	23.265	23.5015	23.8268	23.8446	23.845	23.4538	23.5219	23.1891	23.1156	23.8123	-0.238034	0.202709	0.59222
PG19903	Q3UKQ2	Q3UKQ2_MOUSE Putative uncharacterized protein OS=Mus musculus GN=Cct8 PE=2 SV=1	23.186	23.4086	23.4993	22.9699	23.1292	22.7988	23.3754	22.8295	22.8299	23.1723	-0.237387	0.153327	0.546555
PG13966	Q91X76	Q91X76_MOUSE 5'-nucleotidase domain containing 2 OS=Mus musculus GN=Nt5dc2 PE=1 SV=1	21.1354	21.0896	21.1654	21.0136	21.1295	20.8286	20.9546	20.7808	20.8447	20.941	-0.236782	0.000533974	0.0439658
PG2641	Q9D7J4	COX20_MOUSE Cytochrome c oxidase protein 20 homolog OS=Mus musculus GN=Cox20 PE=1 SV=1	18.7496	18.7042	18.8162	18.6583	18.7852	18.4552	18.539	18.3667	18.5677	18.6033	-0.236336	0.00169884	0.0680249
PG10209	Q8C762	Q8C762_MOUSE Tyrosine-protein kinase OS=Mus musculus GN=Yes1 PE=2 SV=1	18.5973	18.4528	18.6332	18.5023	18.6058	18.2717	18.3301	18.0706	18.4588	18.4804	-0.235976	0.0201686	0.247182
PG13908	Q8VC73	Q8VC73_MOUSE Protein BC021614 OS=Mus musculus GN=BC021614 PE=1 SV=1	21.2377	21.5752	21.3249	21.1588	21.6158	21.266	21.325	20.66	21.03	21.4523	-0.235835	0.194861	0.583587
PG8897	Q14DP3	Q14DP3_MOUSE Leucyl-tRNA synthetase; mitochondrial OS=Mus musculus GN=Lars2 PE=2 SV=1	19.3585	19.2712	19.4096	19.3769	19.4323	19.0959	19.1661	19.0515	19.0788	19.2791	-0.23539	0.00141338	0.0625941
PG9997	Q283N4	URAD_MOUSE 2-oxo-4-hydroxy-4-carboxy-5-ureidoimidazoline decarboxylase OS=Mus musculus GN=Urad PE=1 SV=1	22.5173	22.6858	23.097	22.2275	21.7729	22.753	22.3858	21.6781	22.0206	22.2874	-0.23514	0.434766	0.765556
PG7828	P62892	RL39_MOUSE 60S ribosomal protein L39 OS=Mus musculus GN=Rpl39 PE=1 SV=2	16.7449	16.4145	16.8783	16.7644	16.9513	16.4142	16.7664	16.152	16.4978	16.7515	-0.234326	0.149157	0.541933
PG6396	Q8BFP9	PDK1_MOUSE [Pyruvate dehydrogenase (acetyl-transferring)] kinase isozyme 1; mitochondrial OS=Mus musculus GN=Pdk1 PE=1 SV=2	19.8958	19.8631	20.0265	20.0491	20.1321	19.7569	19.7872	19.6124	19.7114	19.9279	-0.234178	0.0114737	0.191641
PG713	Q61176	ARGI1_MOUSE Arginase-1 OS=Mus musculus GN=Arg1 PE=1 SV=1	24.4925	24.4002	24.8872	25.2469	24.9483	24.4875	24.7552	24.1677	24.3922	25.0048	-0.233541	0.304685	0.674184
PG9516	Q9CQV7	TIM14_MOUSE Mitochondrial import inner membrane translocase subunit TIM14 OS=Mus musculus GN=Dnajc19 PE=1 SV=3	20.8083	20.6084	20.7795	20.8537	20.8403	20.5266	20.6278	20.4076	20.5609	20.6016	-0.233159	0.00409015	0.112261
PG8028	Q9JJ80	RPF2_MOUSE Ribosome production factor 2 homolog OS=Mus musculus GN=Rpf2 PE=2 SV=2	21.6237	21.8105	19.9499	21.383	21.3284	21.0819	21.143	20.8452	20.9104	20.9514	-0.23271	0.505021	0.802488
PG5682	Q9CXT8	MPPB_MOUSE Mitochondrial-processing peptidase subunit beta OS=Mus musculus GN=Pmpcb PE=1 SV=1	21.5527	21.5255	21.5324	21.6791	21.7734	21.329	21.4179	21.2754	21.3869	21.4906	-0.23264	0.00527191	0.129496
PG2762	Q9DBG1	CP27A_MOUSE Sterol 26-hydroxylase; mitochondrial OS=Mus musculus GN=Cyp27a1 PE=1 SV=1	19.8394	19.7391	20.0609	20.193	20.0883	19.6662	19.8851	19.5608	19.7639	19.8842	-0.232113	0.0580749	0.395231
PG9775	Q8JZU2	TXTP_MOUSE Tricarboxylate transport protein; mitochondrial OS=Mus musculus GN=Slc25a1 PE=1 SV=1	21.7732	21.2102	21.6995	21.7491	21.5845	21.3117	21.3277	21.2511	21.6488	21.3171	-0.232015	0.101244	0.480021
PG2503	Q3UIM5	Q3UIM5_MOUSE Putative uncharacterized protein OS=Mus musculus GN=Cpt1b PE=2 SV=1	18.9617	18.6914	19.504	19.4428	19.4045	18.8725	18.884	18.691	19.2034	19.201	-0.230491	0.256417	0.633834
PG7840	Q9CQF0	RM11_MOUSE 39S ribosomal protein L11; mitochondrial OS=Mus musculus GN=Mrpl11 PE=1 SV=1	21.6955	21.572	21.752	21.8225	21.8689	21.4305	21.6001	21.4149	21.5267	21.5926	-0.229228	0.00771749	0.156111
PG2555	E9QPX1	E9QPX1_MOUSE Collagen alpha-1(XVIII) chain OS=Mus musculus GN=Col18a1 PE=1 SV=1	21.7584	21.731	21.9009	21.6953	21.8527	21.7306	21.7451	21.3791	21.5144	21.4237	-0.2291	0.0280175	0.28836
PG2110	Q8C5Q4	GRSF1_MOUSE G-rich sequence factor 1 OS=Mus musculus GN=Grsf1 PE=1 SV=2	20.5174	20.1852	20.5766	20.6007	20.6219	20.3556	20.3063	20.0673	20.3221	20.3074	-0.228612	0.0443547	0.349927
PG5058	P05532	KIT_MOUSE Mast/stem cell growth factor receptor Kit OS=Mus musculus GN=Kit PE=1 SV=3	18.146	18.0762	18.2719	18.2153	18.2703	17.9032	18.1013	17.8135	17.8995	18.1219	-0.228032	0.0129555	0.201968
PG2643	Q91X75	Q91X75_MOUSE Cyp2a4 protein OS=Mus musculus GN=Cyp2a5 PE=1 SV=1	18.5109	18.2653	18.1299	18.0281	18.2197	17.9834	18.177	18.036	17.8953	17.9262	-0.227215	0.0436393	0.347563
PG312	Q8K009	AL1L2_MOUSE Mitochondrial 10-formyltetrahydrofolate dehydrogenase OS=Mus musculus GN=Aldh1l2 PE=1 SV=2	17.2847	17.1855	17.3674	17.1356	17.2994	17.0465	17.0503	16.9779	16.9672	17.0948	-0.22718	0.00147698	0.0634897
PG3946	Q61646	HPT_MOUSE Haptoglobin OS=Mus musculus GN=Hp PE=1 SV=1	23.1484	23.1017	23.2215	23.5274	23.3179	22.6709	23.3924	22.9976	23.1386	22.9834	-0.2268	0.142508	0.534041
PG5072	Q9DCY0	KEG1_MOUSE Glycine N-acyltransferase-like protein Keg1 OS=Mus musculus GN=Keg1 PE=1 SV=1	19.8946	19.8524	20.2871	19.8724	19.9822	19.8189	19.7442	19.5759	19.8118	19.8065	-0.226257	0.0403793	0.337224
PG4410	Q9CZB4	Q9CZB4_MOUSE MICOS complex subunit OS=Mus musculus GN=Apool PE=2 SV=1	21.4757	21.3276	21.6095	21.5618	21.6427	21.1703	21.3028	21.3615	21.3515	21.3032	-0.225606	0.00907707	0.170623
PG18059	E9QNL5	E9QNL5_MOUSE Sulfotransferase OS=Mus musculus GN=Sult1a1 PE=1 SV=1	23.5484	23.9906	23.5409	23.5347	23.852	23.3644	23.7784	22.9481	23.3902	23.8608	-0.224935	0.270053	0.646756
PG781	A0A141CM32	A0A141CM32_MOUSE ATP synthase protein 8 OS=Mus musculus GN=ATP8 PE=3 SV=1	21.9461	21.6045	20.9243	21.9413	21.4057	21.4701	21.0842	21.1834	21.512	21.4479	-0.224862	0.313013	0.680249
PG383	Q9D1A0	AAED1_MOUSE Thioredoxin-like protein AAED1 OS=Mus musculus GN=Aaed1 PE=2 SV=1	17.8496	17.941	17.8205	17.4366	17.7612	17.7704	17.6499	17.2967	17.4958	17.4763	-0.22396	0.0947029	0.46799
PG7942	Q99N92	RM27_MOUSE 39S ribosomal protein L27; mitochondrial OS=Mus musculus GN=Mrpl27 PE=1 SV=1	19.3009	19.1382	19.3393	19.3882	19.5027	19.083	19.2167	18.8764	19.1199	19.2568	-0.223295	0.0367829	0.324822
PG8938	Q8BIJ6	SYIM_MOUSE Isoleucine--tRNA ligase; mitochondrial OS=Mus musculus GN=Iars2 PE=1 SV=1	21.6167	21.6129	21.8651	21.7591	21.8795	21.4634	21.552	21.3953	21.5455	21.6607	-0.223277	0.0156928	0.219472
PG9103	Q7TMM9	TBB2A_MOUSE Tubulin beta-2A chain OS=Mus musculus GN=Tubb2a PE=1 SV=1	21.0211	21.4304	20.2953	20.1505	20.5065	20.9034	20.5187	20.2308	20.2495	20.3866	-0.222958	0.430162	0.762271
PG8567	Q3UMB5	SMCR8_MOUSE Smith-Magenis syndrome chromosomal region candidate gene 8 protein homolog OS=Mus musculus GN=Smcr8 PE=1 SV=2	18.9205	18.8505	19.1811	19.2805	19.2844	18.7516	18.9707	18.696	18.8838	19.1008	-0.222826	0.0938917	0.467941
PG6661	Q66JR7	Q66JR7_MOUSE Pgm2 protein (Fragment) OS=Mus musculus GN=Pgm2 PE=2 SV=1	25.3617	25.5343	25.7026	25.1647	25.1937	25.2992	25.2849	24.7407	25.209	25.3092	-0.222778	0.173093	0.564358
PG8968	Q8BYL4	SYYM_MOUSE Tyrosine--tRNA ligase; mitochondrial OS=Mus musculus GN=Yars2 PE=1 SV=2	20.0022	19.8766	20.1106	19.9768	20.1264	19.8077	19.8695	19.6584	19.7794	19.8658	-0.222347	0.00596632	0.135193
PG3690	P81069	GABP2_MOUSE GA-binding protein subunit beta-2 OS=Mus musculus GN=Gabpb2 PE=1 SV=2	20.3245	19.8223	20.1257	19.9548	20.0982	19.9542	19.9286	19.6021	19.8589	19.8736	-0.221619	0.0685999	0.421253
PG6855	Q3TST0	Q3TST0_MOUSE Putative uncharacterized protein OS=Mus musculus GN=Pnpt1 PE=2 SV=1	21.5607	21.5308	21.5993	21.4493	21.666	21.3659	21.4009	21.1741	21.3116	21.4475	-0.221223	0.00574003	0.13263
PG6946	Q61878	PRG2_MOUSE Bone marrow proteoglycan OS=Mus musculus GN=Prg2 PE=1 SV=1	19.1876	21.8726	22.1713	20.4454	21.2768	19.6595	20.8948	21.0304	20.916	21.3489	-0.220822	0.727298	0.906757
PG2145	Q80W21	GSTM7_MOUSE Glutathione S-transferase Mu 7 OS=Mus musculus GN=Gstm7 PE=1 SV=1	21.8071	22.4531	22.6271	21.379	21.475	22.1099	22.0615	21.2151	21.6858	21.5654	-0.220723	0.486617	0.794405
PG3730	P09528	FRIH_MOUSE Ferritin heavy chain OS=Mus musculus GN=Fth1 PE=1 SV=2	23.6144	23.9153	23.9187	22.9716	23.2816	23.9794	24.1533	22.6196	22.8276	23.0209	-0.220173	0.560681	0.832337
PG519	P32261	ANT3_MOUSE Antithrombin-III OS=Mus musculus GN=Serpinc1 PE=1 SV=1	21.3796	21.5822	21.4663	21.6628	21.6366	21.5167	21.5927	21.2992	20.9895	21.2301	-0.219851	0.104258	0.484109
PG987	Q3UGC5	Q3UGC5_MOUSE Putative uncharacterized protein OS=Mus musculus GN=Bcl2l13 PE=2 SV=1	21.426	21.0767	21.4071	21.5069	21.5534	21.1947	21.1416	20.9599	21.2241	21.3516	-0.219683	0.0702317	0.425023
PG5661	Q791T5	MTCH1_MOUSE Mitochondrial carrier homolog 1 OS=Mus musculus GN=Mtch1 PE=1 SV=1	20.526	20.1269	20.4738	20.7019	20.4328	20.301	20.2873	20.2442	20.1577	20.1747	-0.219311	0.0551622	0.384363
PG3673	Q9CQ92	FIS1_MOUSE Mitochondrial fission 1 protein OS=Mus musculus GN=Fis1 PE=1 SV=1	19.736	19.1468	19.5447	19.0282	19.0965	19.2887	19.0417	18.9229	19.3321	18.8704	-0.219279	0.228183	0.612189
PG10918	A0A0J9YUS5	A0A0J9YUS5_MOUSE Eukaryotic translation initiation factor 4 gamma 1 OS=Mus musculus GN=Eif4g1 PE=1 SV=1	20.092	19.8851	19.6213	19.841	19.9598	20.0784	18.6781	19.6738	19.8875	19.9855	-0.219191	0.434089	0.765053
PG7929	Q99N96	RM01_MOUSE 39S ribosomal protein L1; mitochondrial OS=Mus musculus GN=Mrpl1 PE=1 SV=2	20.4069	20.4372	20.5198	20.3405	20.5834	20.2913	20.294	20.0731	20.249	20.285	-0.219086	0.00645397	0.141841
PG4856	A2ARA8	ITA8_MOUSE Integrin alpha-8 OS=Mus musculus GN=Itga8 PE=1 SV=1	19.4263	19.1993	19.5854	19.5455	19.2737	19.1388	19.339	19.1593	19.2521	19.0457	-0.219082	0.0412454	0.340565
PG1977	Q9DCD6	GBRAP_MOUSE Gamma-aminobutyric acid receptor-associated protein OS=Mus musculus GN=Gabarap PE=1 SV=2	17.4361	17.3604	17.3998	17.2064	17.5774	17.4983	17.293	16.9868	17.1843	16.9235	-0.218841	0.106098	0.487236
PG4578	O08600	NUCG_MOUSE Endonuclease G; mitochondrial OS=Mus musculus GN=Endog PE=1 SV=1	22.4794	21.9981	22.1677	22.4226	22.2793	22.0958	22.0911	21.6871	22.2402	22.1398	-0.218621	0.127839	0.514703
PG4099	Q9D379	HYEP_MOUSE Epoxide hydrolase 1 OS=Mus musculus GN=Ephx1 PE=1 SV=2	22.0582	21.9305	22.0586	22.4478	22.1529	21.9518	22.0125	21.6568	21.8588	22.0763	-0.218362	0.0908611	0.461888
PG7880	P61358	RL27_MOUSE 60S ribosomal protein L27 OS=Mus musculus GN=Rpl27 PE=1 SV=2	23.8001	23.9853	23.9641	23.5252	23.3859	23.3435	23.5587	23.4555	23.5708	23.6409	-0.218194	0.132307	0.521555
PG9164	A0A0R4J272	A0A0R4J272_MOUSE Transmembrane protein 70; mitochondrial OS=Mus musculus GN=Tmem70 PE=1 SV=1	17.2424	17.29	17.5338	17.5722	17.7001	17.1402	17.2888	17.1185	17.1744	17.5259	-0.218157	0.0943001	0.469174
PG8242	P58064	RT06_MOUSE 28S ribosomal protein S6; mitochondrial OS=Mus musculus GN=Mrps6 PE=1 SV=3	20.2881	19.9545	20.1626	20.2978	20.2673	20.0546	20.0524	19.8204	19.9646	19.9882	-0.218018	0.0226175	0.258754
PG8234	Q9CY16	RT28_MOUSE 28S ribosomal protein S28; mitochondrial OS=Mus musculus GN=Mrps28 PE=1 SV=1	20.075	20.1328	20.1166	20.2634	20.3	19.9874	20.0557	19.8602	19.8119	20.0834	-0.217823	0.0136054	0.204993
PG174	P46656	ADX_MOUSE Adrenodoxin; mitochondrial OS=Mus musculus GN=Fdx1 PE=1 SV=1	21.6328	21.1325	21.6463	21.6098	21.3267	21.2859	21.3067	21.1575	21.3626	21.1475	-0.217597	0.0863271	0.453023
PG8140	Q9D7N3	RT09_MOUSE 28S ribosomal protein S9; mitochondrial OS=Mus musculus GN=Mrps9 PE=1 SV=3	20.6197	20.2877	20.62	20.6338	20.5683	20.3594	20.3149	20.1745	20.4154	20.3785	-0.217364	0.0232839	0.263793
PG245	Q920A7	AFG31_MOUSE AFG3-like protein 1 OS=Mus musculus GN=Afg3l1 PE=1 SV=2	20.2012	20.1348	20.3271	20.3494	20.397	20.0052	20.0848	19.899	20.1917	20.1443	-0.21691	0.0160789	0.221694
PG711	P16460	ASSY_MOUSE Argininosuccinate synthase OS=Mus musculus GN=Ass1 PE=1 SV=1	25.4386	25.4659	25.7315	25.7891	25.5798	25.5652	25.3881	24.9229	25.3937	25.6527	-0.216455	0.171456	0.562475
PG4409	Q9CRB9	MIC19_MOUSE MICOS complex subunit Mic19 OS=Mus musculus GN=Chchd3 PE=1 SV=1	23.125	22.975	22.5862	23.284	23.0733	22.77	22.8387	22.6543	22.9007	22.8008	-0.215815	0.119499	0.504397
PG3371	Q920L1	FADS1_MOUSE Fatty acid desaturase 1 OS=Mus musculus GN=Fads1 PE=1 SV=1	20.9643	20.8722	20.8092	20.7043	20.7254	20.756	20.8539	20.4084	20.4664	20.5147	-0.215218	0.0617064	0.406695
PG7889	O35972	RM23_MOUSE 39S ribosomal protein L23; mitochondrial OS=Mus musculus GN=Mrpl23 PE=1 SV=1	18.6856	18.6517	18.7321	18.6726	18.8438	18.5386	18.6004	18.3748	18.3702	18.6275	-0.214829	0.010576	0.183466
PG1135	Q924Y0	BODG_MOUSE Gamma-butyrobetaine dioxygenase OS=Mus musculus GN=Bbox1 PE=1 SV=1	21.4989	21.4973	21.6454	21.8124	21.9235	21.5523	21.4827	21.1136	21.4049	21.7523	-0.214352	0.149551	0.542353
PG1514	P53566-5	CEBPA_MOUSE Isoform 4 of CCAAT/enhancer-binding protein alpha OS=Mus musculus GN=Cebpa	18.5583	18.4906	18.6495	18.5	18.5166	18.6739	18.4194	18.1986	18.3497	18.0019	-0.214312	0.101516	0.48015
PG4066	P70404	IDHG1_MOUSE Isocitrate dehydrogenase [NAD] subunit gamma 1; mitochondrial OS=Mus musculus GN=Idh3g PE=1 SV=1	20.0361	20.0499	20.2353	20.0652	20.1712	19.9015	19.9174	19.9278	19.923	19.8203	-0.213547	0.00124132	0.0585221
PG13976	A0A0R4J1H2	A0A0R4J1H2_MOUSE Glycerate kinase OS=Mus musculus GN=Glyctk PE=1 SV=1	21.8012	21.768	21.8861	21.6442	21.9396	21.7196	21.7108	21.3013	21.5786	21.6615	-0.213462	0.0502204	0.367908
PG12328	A1L3P4	A1L3P4_MOUSE Sodium/hydrogen exchanger OS=Mus musculus GN=Slc9a6 PE=1 SV=1	17.1517	16.9008	18.0101	18.1978	18.1337	16.5173	17.1215	17.4082	17.5528	18.7283	-0.213189	0.650002	0.877985
PG4063	P47879	IBP4_MOUSE Insulin-like growth factor-binding protein 4 OS=Mus musculus GN=Igfbp4 PE=1 SV=2	18.2156	18.3061	18.3661	18.5906	18.7472	18.2869	18.3487	18.1297	18.1329	18.2656	-0.212339	0.082301	0.445908
PG7940	Q3URF5	Q3URF5_MOUSE Putative uncharacterized protein OS=Mus musculus GN=Mrpl19 PE=2 SV=1	18.723	18.7204	18.8819	18.8188	19.0313	18.6504	18.6701	18.5295	18.4658	18.7987	-0.212209	0.0319807	0.306995
PG1671	Q3UY12	Q3UY12_MOUSE Gap junction protein OS=Mus musculus GN=Gjb2 PE=2 SV=1	17.3628	17.249	17.9567	17.8346	17.8519	17.2143	17.3138	17.3565	17.5319	17.7841	-0.210869	0.262775	0.642487
PG6453	Q148P2	Q148P2_MOUSE 3-oxoacyl-[acyl-carrier-protein] synthase; mitochondrial OS=Mus musculus GN=Oxsm PE=2 SV=1	19.4903	19.3168	19.7283	19.4509	19.5444	19.2664	19.3332	19.2388	19.3171	19.3248	-0.210079	0.0165505	0.224489
PG6859	Q05117	PPA5_MOUSE Tartrate-resistant acid phosphatase type 5 OS=Mus musculus GN=Acp5 PE=1 SV=2	20.4065	20.2262	20.5531	20.7433	20.9631	20.2602	20.437	20.0128	20.1867	20.9453	-0.21004	0.334895	0.696229
PG17135	Q66JR2	Q66JR2_MOUSE Stard10 protein (Fragment) OS=Mus musculus GN=Stard10 PE=2 SV=1	23.1192	23.2789	23.3411	22.8785	23.0899	23.3926	22.6356	22.669	22.9648	22.9982	-0.209494	0.224147	0.609757
PG14625	Q3U422	Q3U422_MOUSE NADH dehydrogenase [ubiquinone] flavoprotein 3; mitochondrial OS=Mus musculus GN=Ndufv3 PE=1 SV=1	20.7438	20.4329	20.8749	20.9363	20.8653	20.4734	20.5678	20.4106	20.7974	20.5567	-0.209455	0.0969241	0.471003
PG3488	Q8VCC2	EST1_MOUSE Liver carboxylesterase 1 OS=Mus musculus GN=Ces1 PE=1 SV=1	20.7489	20.6722	20.5449	20.9272	20.8334	20.6447	20.5789	20.2361	20.4238	20.7976	-0.209061	0.110199	0.493279
PG493	Q9DBF1	AL7A1_MOUSE Alpha-aminoadipic semialdehyde dehydrogenase OS=Mus musculus GN=Aldh7a1 PE=1 SV=4	24.1083	24.3093	24.0643	24.0987	23.9006	23.7985	24.0914	23.5065	23.859	24.1834	-0.208479	0.162814	0.553703
PG700	G3X920	G3X920_MOUSE Armadillo repeat containing 8; isoform CRA_b OS=Mus musculus GN=Armc8 PE=1 SV=1	17.8962	17.8835	18.1647	17.7479	18.3139	17.7617	17.7946	17.8097	17.7339	17.866	-0.20808	0.0846287	0.453471
PG2461	Q9D1L0	CHCH2_MOUSE Coiled-coil-helix-coiled-coil-helix domain-containing protein 2 OS=Mus musculus GN=Chchd2 PE=2 SV=1	19.8202	19.5843	20.0319	19.8333	19.7688	19.6593	19.5826	19.7092	19.4829	19.5656	-0.207754	0.0343818	0.319548
PG4129	Q8R035	ICT1_MOUSE Peptidyl-tRNA hydrolase ICT1; mitochondrial OS=Mus musculus GN=Mrpl58 PE=1 SV=1	19.8342	19.5317	19.8908	19.9275	19.886	19.5489	19.7007	19.5269	19.726	19.5313	-0.207306	0.0395915	0.337392
PG9221	Q9WVA2	TIM8A_MOUSE Mitochondrial import inner membrane translocase subunit Tim8 A OS=Mus musculus GN=Timm8a1 PE=1 SV=1	21.378	20.5865	21.2517	21.6486	21.5722	21.0981	21.1718	20.8898	21.0722	21.1708	-0.206885	0.321177	0.687763
PG4799	Q922R5	P4R3B_MOUSE Serine/threonine-protein phosphatase 4 regulatory subunit 3B OS=Mus musculus GN=Ppp4r3b PE=1 SV=2	16.7463	16.7094	16.7433	16.6004	16.9228	16.616	16.6062	16.3714	16.5434	16.5551	-0.20601	0.0163783	0.223187
PG1971	Q80UL3	Q80UL3_MOUSE Galactokinase 1 OS=Mus musculus GN=Galk1 PE=2 SV=1	23.688	23.8158	24.0242	23.4969	23.8125	23.5891	23.4059	23.3181	23.7091	23.786	-0.205848	0.134748	0.524456
PG3922	P14901	HMOX1_MOUSE Heme oxygenase 1 OS=Mus musculus GN=Hmox1 PE=1 SV=1	21.2867	20.9797	21.2314	21.2177	21.5	21.1319	21.1259	20.7909	20.9014	21.2361	-0.205838	0.116457	0.500231
PG10274	A0A140LHN0	A0A140LHN0_MOUSE Protein YIF1B (Fragment) OS=Mus musculus GN=Yif1b PE=1 SV=1	16.2798	16.188	16.4003	16.3118	16.4372	16.1197	16.2079	16.0065	16.0833	16.1733	-0.205271	0.00671074	0.145837
PG5662	Q9D110	MTHFS_MOUSE 5-formyltetrahydrofolate cyclo-ligase OS=Mus musculus GN=Mthfs PE=2 SV=2	16.5168	16.3876	16.711	16.5063	16.8032	16.318	16.4857	16.1285	16.3349	16.6314	-0.205251	0.107674	0.487956
PG4497	Q59J78	MIMIT_MOUSE Mimitin; mitochondrial OS=Mus musculus GN=Ndufaf2 PE=1 SV=1	20.1018	19.9066	20.1203	20.069	20.2083	19.9094	19.8714	19.6809	19.998	19.9204	-0.205191	0.0219929	0.257143
PG1208	Q60865	CAPR1_MOUSE Caprin-1 OS=Mus musculus GN=Caprin1 PE=1 SV=2	23.3609	23.6634	23.3991	23.2542	23.3369	23.4352	23.1642	23.3029	22.963	23.1246	-0.204914	0.0895097	0.459011
PG569	Q3UUH0	Q3UUH0_MOUSE Putative uncharacterized protein OS=Mus musculus GN=Asl PE=2 SV=1	24.0032	24.1182	24.3839	24.4021	24.3474	24.0624	24.0422	23.5159	23.9923	24.6205	-0.204287	0.320173	0.687127
PG5773	G3UVW1	G3UVW1_MOUSE Mpv17 transgene; kidney disease mutant; isoform CRA_b OS=Mus musculus GN=Mpv17 PE=1 SV=1	18.65	18.6424	18.7902	18.6645	18.7584	18.5109	18.542	18.2751	18.6124	18.5435	-0.204281	0.0141554	0.208444
PG1864	P48024	EIF1_MOUSE Eukaryotic translation initiation factor 1 OS=Mus musculus GN=Eif1 PE=1 SV=2	21.169	20.9416	20.832	20.4355	20.5614	20.9701	20.6716	20.2274	20.5771	20.4737	-0.203936	0.28809	0.660718
PG2264	P13707	GPDA_MOUSE Glycerol-3-phosphate dehydrogenase [NAD(+)]; cytoplasmic OS=Mus musculus GN=Gpd1 PE=1 SV=3	24.6492	24.7384	24.7827	24.7454	24.6773	24.7024	24.5209	24.0843	24.6253	24.6432	-0.203399	0.112859	0.496443
PG4463	Q5SW15	Q5SW15_MOUSE Methyltransferase-like protein OS=Mus musculus GN=Mettl16 PE=1 SV=1	17.6477	17.676	17.6262	17.3516	17.581	17.5025	17.5386	17.1437	17.2626	17.4185	-0.203345	0.0638855	0.411317
PG100	Q8R2Y0	ABHD6_MOUSE Monoacylglycerol lipase ABHD6 OS=Mus musculus GN=Abhd6 PE=1 SV=1	17.947	17.9862	18.0486	18.5904	18.6845	17.8486	18.0622	18.0153	17.9236	18.3924	-0.202921	0.303672	0.67398
PG5918	Q9WTI7-4	MYO1C_MOUSE Isoform 4 of Unconventional myosin-Ic OS=Mus musculus GN=Myo1c	19.2197	19.1274	19.2786	19.4508	19.3831	19.0369	19.1924	18.9434	19.0609	19.2149	-0.202205	0.0296809	0.296103
PG13397	D3YU50	D3YU50_MOUSE Protein Mybpc1 OS=Mus musculus GN=Mybpc1 PE=1 SV=1	16.2703	16.1332	17.1972	16.364	16.4435	16.2069	16.3226	16.1466	16.2555	16.4657	-0.202178	0.328023	0.693036
PG102	E9Q4Z2	ACACB_MOUSE Acetyl-CoA carboxylase 2 OS=Mus musculus GN=Acacb PE=1 SV=1	20.6904	20.469	20.4548	20.5205	20.4151	20.3464	20.3557	20.1493	20.1711	20.5187	-0.201713	0.0415889	0.342922
PG8641	B2RQY8	B2RQY8_MOUSE Spastic paraplegia 7 homolog (Human) OS=Mus musculus GN=Spg7 PE=2 SV=1	18.368	18.3085	18.5237	18.5287	18.755	18.163	18.2146	18.2753	18.469	18.354	-0.201597	0.0654103	0.413389
PG8539	Q91WK1	SPRY4_MOUSE SPRY domain-containing protein 4 OS=Mus musculus GN=Spryd4 PE=1 SV=1	21.8583	21.4629	22.0542	22.1699	21.8702	21.6494	21.6824	21.361	21.872	21.8432	-0.201503	0.218351	0.605534
PG14933	Q3TYX5	Q3TYX5_MOUSE 5-formyltetrahydrofolate cyclo-ligase OS=Mus musculus GN=Mthfs PE=2 SV=1	18.7824	18.8637	18.9326	18.7343	18.8905	18.6398	18.8091	18.4082	18.5655	18.7736	-0.201467	0.0380629	0.329166
PG1420	P40237	CD82_MOUSE CD82 antigen OS=Mus musculus GN=Cd82 PE=1 SV=1	21.3269	21.3757	20.8283	21.2047	21.1874	21.1796	21.3663	20.9305	20.2812	21.1595	-0.201169	0.36973	0.720481
PG5250	Q9Z2I0	LETM1_MOUSE LETM1 and EF-hand domain-containing protein 1; mitochondrial OS=Mus musculus GN=Letm1 PE=1 SV=1	21.35	21.0308	20.9518	21.503	21.4303	20.9501	21.0387	21.0276	21.1649	21.0818	-0.200559	0.121542	0.505719
PG9889	Q91Z49	UIF_MOUSE UAP56-interacting factor OS=Mus musculus GN=Fyttd1 PE=1 SV=1	18.5259	18.5317	18.7551	18.6127	18.9525	18.3198	18.464	18.5831	18.501	18.5074	-0.200516	0.0599224	0.39989
PG7964	Q9CQL4	RM20_MOUSE 39S ribosomal protein L20; mitochondrial OS=Mus musculus GN=Mrpl20 PE=1 SV=1	19.3331	19.262	19.5243	19.5172	19.6367	19.1611	19.2866	19.2075	19.2137	19.4023	-0.200422	0.037323	0.327609
PG13997	Q8BG13	Q8BG13_MOUSE RNA-binding protein 3 OS=Mus musculus GN=Rbm3 PE=1 SV=1	16.1013	15.9129	16.1773	16.2088	16.3907	15.7927	15.9768	15.91	15.9991	16.1108	-0.2003	0.0648969	0.412826
PG8731	Q9D0I4	STX17_MOUSE Syntaxin-17 OS=Mus musculus GN=Stx17 PE=1 SV=1	17.5483	17.4754	17.3891	17.2971	17.3485	17.3074	17.2899	17.3513	17.1343	16.975	-0.200081	0.0421046	0.34234
PG14071	G3X925	G3X925_MOUSE Pyruvate kinase OS=Mus musculus GN=Pklr PE=1 SV=1	24.2056	24.0729	24.0631	23.7175	24.0808	23.8986	23.944	23.5384	23.8853	23.8758	-0.199548	0.10714	0.488184
PG6230	Q9CWG8	NDUF7_MOUSE Protein arginine methyltransferase NDUFAF7; mitochondrial OS=Mus musculus GN=Ndufaf7 PE=1 SV=4	18.9775	19.0032	19.0552	18.8834	19.0892	18.8144	18.8181	18.7375	18.783	18.8586	-0.199367	0.00120684	0.0578268
PG3917	Q5FW62	Q5FW62_MOUSE Serine (Or cysteine) peptidase inhibitor; clade D; member 1 OS=Mus musculus GN=Serpind1 PE=2 SV=1	19.051	19.1788	19.0791	19.0561	19.3242	19.1129	19.0687	18.8403	18.7765	18.8944	-0.199288	0.0439697	0.347831
PG4823	Q3TJ84	Q3TJ84_MOUSE Putative uncharacterized protein OS=Mus musculus GN=Paip2 PE=2 SV=1	18.7924	19	18.7491	18.424	18.7595	18.7662	18.6536	18.4382	18.3896	18.4824	-0.199021	0.125496	0.510897
PG5137	F6WIU1	F6WIU1_MOUSE Protein KRI1 homolog OS=Mus musculus GN=Kri1 PE=1 SV=2	16.4735	16.6543	16.5952	16.5954	16.7578	16.2595	16.4903	16.2763	16.3421	16.7129	-0.199002	0.0728718	0.429007
PG5952	E9QJT2	E9QJT2_MOUSE H/ACA ribonucleoprotein complex non-core subunit NAF1 OS=Mus musculus GN=Naf1 PE=1 SV=1	18.0886	18.2257	18.0651	17.545	17.8732	17.9324	17.8525	17.5286	17.7747	17.7201	-0.197854	0.184647	0.574782
PG4645	Q6PEB4	OSGP2_MOUSE Probable tRNA N6-adenosine threonylcarbamoyltransferase; mitochondrial OS=Mus musculus GN=Osgepl1 PE=1 SV=2	16.5752	16.3451	16.7722	16.6391	17.1007	16.4779	16.5203	16.5443	16.4479	16.4567	-0.197051	0.156146	0.547262
PG272	Q9ESW4	AGK_MOUSE Acylglycerol kinase; mitochondrial OS=Mus musculus GN=Agk PE=1 SV=1	19.5658	19.553	19.5108	19.5477	19.5362	19.3942	19.5001	19.1958	19.3269	19.3117	-0.196971	0.00475951	0.121499
PG12899	Q3TT76	Q3TT76_MOUSE Protein disulfide-isomerase (Fragment) OS=Mus musculus GN=P4hb PE=2 SV=1	16.629	16.5058	16.6139	16.5126	16.8183	16.3322	16.5718	16.3098	16.309	16.5752	-0.196308	0.0489333	0.367691
PG1751	O70194	EIF3D_MOUSE Eukaryotic translation initiation factor 3 subunit D OS=Mus musculus GN=Eif3d PE=1 SV=2	23.4094	23.6895	23.705	23.3374	23.5406	23.4677	23.2761	23.3046	23.1521	23.4997	-0.196305	0.0788246	0.441811
PG6052	A2AIL4	NDUF6_MOUSE NADH dehydrogenase (ubiquinone) complex I; assembly factor 6 OS=Mus musculus GN=Ndufaf6 PE=1 SV=1	18.4828	18.4247	18.5697	18.3868	18.6658	18.2977	18.3136	18.1291	18.3005	18.5076	-0.196279	0.036766	0.32517
PG9514	Q3UPJ8	Q3UPJ8_MOUSE Putative uncharacterized protein OS=Mus musculus GN=Trap1 PE=2 SV=1	23.7667	23.7646	23.7644	23.6826	23.8415	23.6395	23.639	23.2847	23.5683	23.707	-0.196272	0.0364317	0.325654
PG21042	Q3UFD0	Q3UFD0_MOUSE Putative uncharacterized protein OS=Mus musculus PE=2 SV=1	20.5963	20.2907	20.6537	20.6934	20.6539	20.3445	20.4489	20.2282	20.4518	20.4338	-0.196166	0.0500048	0.367714
PG5731	Q8VCX5-2	MICU1_MOUSE Isoform 2 of Calcium uptake protein 1; mitochondrial OS=Mus musculus GN=Micu1	17.8368	17.8791	18.0687	18.0051	18.1806	17.6117	17.8798	17.7992	17.8321	17.8711	-0.195261	0.039519	0.337267
PG62	Q4VWZ5	Q4VWZ5_MOUSE Acyl-CoA-binding protein OS=Mus musculus GN=Dbi PE=1 SV=1	23.4219	23.0141	22.7097	22.6545	22.5507	22.9174	22.9106	22.1575	22.6045	22.7855	-0.195074	0.384321	0.729933
PG3177	A0A087WR24	A0A087WR24_MOUSE alpha-1;2-Mannosidase OS=Mus musculus GN=Edem3 PE=1 SV=1	17.5069	17.5124	17.5315	17.4971	17.7426	17.3647	17.4647	17.1917	17.1849	17.6092	-0.195026	0.0706902	0.424283
PG2309	P60824	CIRBP_MOUSE Cold-inducible RNA-binding protein OS=Mus musculus GN=Cirbp PE=1 SV=1	20.0016	19.8697	20.2992	20.8153	20.4787	19.8401	20.0438	20.2107	20.0032	20.3928	-0.194765	0.343815	0.701304
PG4273	A6X935	ITIH4_MOUSE Inter alpha-trypsin inhibitor; heavy chain 4 OS=Mus musculus GN=Itih4 PE=1 SV=2	21.8563	21.7877	21.7818	21.8637	22.0151	21.7814	21.9468	21.4853	21.512	21.6056	-0.194713	0.0792242	0.441093
PG16172	E9PV44	E9PV44_MOUSE ATPase inhibitor; mitochondrial OS=Mus musculus GN=Atpif1 PE=1 SV=1	23.1845	23.0688	22.8212	22.5029	22.0824	23.136	23.0322	21.9125	22.2839	22.3225	-0.194537	0.54602	0.826093
PG352	P00329	ADH1_MOUSE Alcohol dehydrogenase 1 OS=Mus musculus GN=Adh1 PE=1 SV=2	24.5461	24.3555	24.5797	24.2472	24.1226	24.1371	24.4249	23.9093	24.2304	24.1797	-0.193952	0.145332	0.537387
PG208	Q99L13	3HIDH_MOUSE 3-hydroxyisobutyrate dehydrogenase; mitochondrial OS=Mus musculus GN=Hibadh PE=1 SV=1	21.0655	20.8854	21.1749	21.2124	21.2523	20.8207	20.8927	20.7848	21.1942	20.9286	-0.1939	0.0825755	0.44656
PG92	Q61102	ABCB7_MOUSE ATP-binding cassette sub-family B member 7; mitochondrial OS=Mus musculus GN=Abcb7 PE=1 SV=3	21.4247	21.2095	21.497	21.6148	21.5272	21.2127	21.3575	21.0977	21.3217	21.3154	-0.193636	0.0484901	0.366242
PG3963	Q6A0E4	Q6A0E4_MOUSE MKIAA0025 protein (Fragment) OS=Mus musculus GN=Herpud1 PE=2 SV=1	17.7318	17.7748	17.9504	17.6514	17.72	17.604	17.7035	17.4644	17.4817	17.6073	-0.193484	0.020267	0.247357
PG263	Q07456	AMBP_MOUSE Protein AMBP OS=Mus musculus GN=Ambp PE=1 SV=2	21.8072	21.8339	21.8847	21.9004	21.9711	21.7785	21.9567	21.5147	21.4979	21.6833	-0.193236	0.0645655	0.412515
PG5750	E9QN37	E9QN37_MOUSE Macrophage-expressed gene 1 protein OS=Mus musculus GN=Mpeg1 PE=1 SV=1	17.4217	17.3888	17.5284	17.2812	17.5851	17.1319	17.4232	17.1358	17.162	17.3877	-0.192905	0.0504849	0.368919
PG2101	Q99JX3	GORS2_MOUSE Golgi reassembly-stacking protein 2 OS=Mus musculus GN=Gorasp2 PE=1 SV=3	22.1532	22.1723	21.4557	21.9937	22.0028	22.136	21.6811	21.2221	21.605	22.1703	-0.192657	0.406899	0.745684
PG6245	Q9CPP6	NDUA5_MOUSE NADH dehydrogenase [ubiquinone] 1 alpha subcomplex subunit 5 OS=Mus musculus GN=Ndufa5 PE=1 SV=3	21.8704	21.4499	21.2591	22.1707	21.1524	21.3406	21.4996	21.2386	21.4272	21.4371	-0.191909	0.358758	0.712158
PG968	Q91X34	BAAT_MOUSE Bile acid-CoA:amino acid N-acyltransferase OS=Mus musculus GN=Baat PE=1 SV=1	18.5173	18.6206	18.9099	18.8078	18.7332	18.4772	18.593	18.3291	18.7215	18.509	-0.191788	0.0771787	0.438902
PG5977	B6DT57	B6DT57_MOUSE p40phox OS=Mus musculus GN=Ncf4 PE=2 SV=1	18.484	18.5765	18.5762	18.5334	18.6238	18.3261	18.4035	18.2896	18.2912	18.5265	-0.191396	0.00538863	0.129106
PG3083	Q99J87	DHX58_MOUSE Probable ATP-dependent RNA helicase DHX58 OS=Mus musculus GN=Dhx58 PE=1 SV=2	16.2298	16.3145	16.2508	16.3195	16.5264	15.9571	16.3157	15.9192	16.076	16.416	-0.191364	0.124371	0.509157
PG7035	Q8BKR5	PPR37_MOUSE Protein phosphatase 1 regulatory subunit 37 OS=Mus musculus GN=Ppp1r37 PE=1 SV=1	17.2884	17.2	17.5932	17.3362	17.6786	17.1191	17.2286	17.1317	17.4347	17.2258	-0.191294	0.114599	0.49699
PG6074	Q80TM9	NISCH_MOUSE Nischarin OS=Mus musculus GN=Nisch PE=1 SV=2	18.6067	18.6007	18.6983	18.4568	18.5141	18.4377	18.5803	18.2489	18.308	18.3474	-0.190828	0.0278801	0.288984
PG4411	Q3UHF3	MIER3_MOUSE Mesoderm induction early response protein 3 OS=Mus musculus GN=Mier3 PE=1 SV=2	16.5549	16.5022	16.7451	16.4107	16.9555	16.3813	16.3333	16.5328	16.5815	16.3882	-0.190256	0.117478	0.500196
PG8906	G5E881	G5E881_MOUSE Phosphatidate cytidylyltransferase; mitochondrial OS=Mus musculus GN=Tamm41 PE=1 SV=1	18.3835	18.2211	18.3744	18.4086	18.592	18.0641	18.278	18.1873	18.1251	18.3755	-0.189907	0.0467729	0.361206
PG8097	P58059	RT21_MOUSE 28S ribosomal protein S21; mitochondrial OS=Mus musculus GN=Mrps21 PE=1 SV=1	19.4943	19.0321	19.4986	19.2755	19.183	19.1638	19.0449	19.1026	19.3578	18.8688	-0.189148	0.154826	0.546237
PG696	Q9D5T0	ATAD1_MOUSE ATPase family AAA domain-containing protein 1 OS=Mus musculus GN=Atad1 PE=1 SV=1	20.6672	20.6171	20.8458	20.7642	20.7898	20.4769	20.6677	20.4899	20.5974	20.5088	-0.188669	0.00927614	0.172698
PG668	Q9D0L7	ARM10_MOUSE Armadillo repeat-containing protein 10 OS=Mus musculus GN=Armc10 PE=1 SV=1	18.5174	18.3944	18.5602	18.5352	18.6297	18.2889	18.4262	18.2064	18.3224	18.4502	-0.188559	0.0127238	0.199415
PG7795	A0A1B0GSG5	A0A1B0GSG5_MOUSE Ribonuclease inhibitor OS=Mus musculus GN=Rnh1 PE=1 SV=1	23.4307	23.6049	23.6036	23.4287	23.0488	23.2851	23.3712	23.2883	22.9831	23.2491	-0.187976	0.15926	0.550584
PG9554	Q9CR76	TM186_MOUSE Transmembrane protein 186 OS=Mus musculus GN=Tmem186 PE=1 SV=2	17.741	17.6276	17.9392	17.9254	17.9532	17.5468	17.6771	17.5928	17.5997	17.8307	-0.187861	0.051318	0.372672
PG9166	G8JL73	G8JL73_MOUSE Transmembrane and ubiquitin-like domain-containing protein 2 (Fragment) OS=Mus musculus GN=Tmub2 PE=1 SV=1	16.3119	16.3483	16.3988	16.3925	16.6668	16.2097	16.3728	16.109	16.0726	16.4167	-0.187507	0.0790729	0.441512
PG9770	G3X8X1	G3X8X1_MOUSE RIKEN cDNA 2810439F02 OS=Mus musculus GN=Ttc39c PE=1 SV=1	18.9379	18.6431	18.9617	18.7229	18.6521	18.7962	18.624	18.3732	18.6625	18.5248	-0.187392	0.0951726	0.46873
PG4385	Q9DCC7	ISC2B_MOUSE Isochorismatase domain-containing protein 2B OS=Mus musculus GN=Isoc2b PE=1 SV=1	18.1201	18.1162	18.2922	18.2286	18.3622	17.9012	18.0466	17.9709	18.1433	18.1209	-0.18725	0.0220855	0.255672
PG2862	Q5U458	DJC11_MOUSE DnaJ homolog subfamily C member 11 OS=Mus musculus GN=Dnajc11 PE=1 SV=2	21.7867	21.6172	21.869	21.8545	21.9622	21.5883	21.6192	21.4953	21.7165	21.7365	-0.18673	0.0326595	0.311974
PG14043	G5E8U1	G5E8U1_MOUSE Sulfate anion transporter 1 OS=Mus musculus GN=Slc26a1 PE=1 SV=1	15.3892	15.2099	15.3612	15.5142	15.5159	15.2087	15.3199	14.9847	15.1214	15.4231	-0.18654	0.0850658	0.453734
PG3329	Q8BYW9	EOGT_MOUSE EGF domain-specific O-linked N-acetylglucosamine transferase OS=Mus musculus GN=Eogt PE=1 SV=1	15.3266	15.2715	15.4328	15.3672	15.4336	15.0377	15.3002	15.1323	15.1519	15.2772	-0.186483	0.0120949	0.195864
PG4162	E9QLW5	E9QLW5_MOUSE Insulin-like growth factor II OS=Mus musculus GN=Igf2 PE=1 SV=1	19.0289	19.0276	19.149	18.8059	18.7784	18.8626	19.0581	18.7094	18.6341	18.5969	-0.185765	0.132041	0.521555
PG8970	Q9R1Q6	T176B_MOUSE Transmembrane protein 176B OS=Mus musculus GN=Tmem176b PE=1 SV=1	18.2458	18.2165	18.0662	18.5696	18.3438	18.1026	18.3927	17.9833	17.8823	18.1527	-0.185674	0.160318	0.552604
PG8096	G5E8U5	G5E8U5_MOUSE 28S ribosomal protein S10; mitochondrial OS=Mus musculus GN=Mrps10 PE=1 SV=1	16.9885	17.0237	16.9111	17.0339	17.3886	16.7855	16.9104	16.7154	16.7994	17.2077	-0.185497	0.1605	0.552258
PG4427	E9Q8Y0	E9Q8Y0_MOUSE Myosin regulatory light chain 2; ventricular/cardiac muscle isoform OS=Mus musculus GN=Myl2 PE=1 SV=1	18.2566	18.2366	18.9946	18.3428	18.4915	18.1678	18.3797	18.1018	18.28	18.4685	-0.184864	0.267619	0.646486
PG2742	Q8BGX2	CS052_MOUSE Uncharacterized protein C19orf52 homolog OS=Mus musculus PE=1 SV=1	18.6002	18.4244	18.7013	18.672	18.7725	18.4466	18.5338	18.3503	18.4052	18.5104	-0.184829	0.0265614	0.282326
PG5216	Q3TI70	Q3TI70_MOUSE Putative uncharacterized protein OS=Mus musculus GN=Lrrc8d PE=2 SV=1	16.3565	16.4354	16.477	16.64	16.9312	16.2297	16.4475	16.3133	16.3487	16.5781	-0.184564	0.157055	0.547491
PG9563	Q921I1	TRFE_MOUSE Serotransferrin OS=Mus musculus GN=Tf PE=1 SV=1	20.5492	20.4425	20.6674	20.8899	20.5094	20.2914	20.5727	20.4985	20.5305	20.2443	-0.184198	0.111619	0.495086
PG9215	Q62351	TFR1_MOUSE Transferrin receptor protein 1 OS=Mus musculus GN=Tfrc PE=1 SV=1	24.6444	24.8439	24.5999	24.2958	24.6999	24.4988	24.3188	24.2493	24.3769	24.7193	-0.18413	0.170361	0.56109
PG4809	Q3TC56	Q3TC56_MOUSE Putative uncharacterized protein OS=Mus musculus GN=Oxa1l PE=2 SV=1	19.5258	19.0957	19.4718	19.5113	19.5685	19.2361	19.3663	19.1054	19.2867	19.259	-0.183905	0.0918157	0.463917
PG1543	Q3TJM4	CENPT_MOUSE Centromere protein T OS=Mus musculus GN=Cenpt PE=2 SV=2	16.4321	16.402	16.537	16.4502	16.6847	16.393	16.3492	16.0023	16.3693	16.4741	-0.18361	0.0929886	0.465825
PG8369	Q9D0K2	SCOT1_MOUSE Succinyl-CoA:3-ketoacid coenzyme A transferase 1; mitochondrial OS=Mus musculus GN=Oxct1 PE=1 SV=1	21.719	21.611	21.4003	22.0186	21.6822	21.3593	21.5653	22.1434	21.0126	21.4396	-0.182177	0.409929	0.746554
PG21226	Q3TWN5	Q3TWN5_MOUSE Putative uncharacterized protein OS=Mus musculus GN=Hnrnpu PE=2 SV=1	19.665	19.9561	19.8085	19.7544	19.6526	19.8319	19.7201	19.6653	19.272	19.4374	-0.181995	0.153562	0.54639
PG3206	Q8CHR6	DPYD_MOUSE Dihydropyrimidine dehydrogenase [NADP(+)] OS=Mus musculus GN=Dpyd PE=1 SV=1	23.2736	23.2083	23.3137	23.5948	23.603	23.2735	23.363	22.8101	23.1698	23.4671	-0.181975	0.231028	0.613907
PG5209	Q9DBN5	LONP2_MOUSE Lon protease homolog 2; peroxisomal OS=Mus musculus GN=Lonp2 PE=1 SV=1	20.521	20.5532	20.6269	20.9359	21.1597	20.5702	20.6433	20.2917	20.5436	20.8381	-0.181965	0.266152	0.646682
PG6331	Q9CQA9	NTPCR_MOUSE Cancer-related nucleoside-triphosphatase homolog OS=Mus musculus GN=Ntpcr PE=1 SV=1	18.616	18.5823	18.8239	18.73	18.9083	18.4628	18.6368	18.4059	18.5376	18.7074	-0.181957	0.0585694	0.394919
PG7857	A0A0U1RNX4	A0A0U1RNX4_MOUSE Unconventional prefoldin RPB5 interactor (Fragment) OS=Mus musculus GN=Uri1 PE=1 SV=1	17.1155	17.2659	17.2241	17.4029	17.2829	17.2322	17.1875	16.9783	16.8534	17.1309	-0.181795	0.0630863	0.409327
PG3521	Q9QXD6	F16P1_MOUSE Fructose-1;6-bisphosphatase 1 OS=Mus musculus GN=Fbp1 PE=1 SV=3	25.0834	25.2027	25.5509	24.8065	25.3178	25.0786	24.985	24.7883	25.2395	24.9646	-0.181049	0.243907	0.626485
PG6058	Q91YP2	NEUL_MOUSE Neurolysin; mitochondrial OS=Mus musculus GN=Nln PE=1 SV=1	20.6525	20.697	20.8624	20.7563	20.9393	20.6466	20.6093	20.3644	20.5789	20.8031	-0.181046	0.0740012	0.431749
PG6381	O70250	PGAM2_MOUSE Phosphoglycerate mutase 2 OS=Mus musculus GN=Pgam2 PE=1 SV=3	17.7057	17.7875	19.0845	18.3055	17.8659	18.0271	18.0274	17.7235	18.0608	18.0054	-0.180968	0.510907	0.806146
PG7903	Q99N93	RM16_MOUSE 39S ribosomal protein L16; mitochondrial OS=Mus musculus GN=Mrpl16 PE=1 SV=1	19.1637	18.9807	19.1269	18.9765	19.1367	18.8397	18.9103	18.7565	18.9975	18.9756	-0.180946	0.0168807	0.226339
PG10268	A2A5K6	ZN335_MOUSE Zinc finger protein 335 OS=Mus musculus GN=Znf335 PE=1 SV=1	14.4959	13.9219	14.4028	14.5136	14.5943	14.0914	14.2831	13.9323	14.2124	14.509	-0.180077	0.275424	0.652402
PG5796	Q6ZPE2-2	MTMR5_MOUSE Isoform 2 of Myotubularin-related protein 5 OS=Mus musculus GN=Sbf1	17.2551	17.3496	17.3321	17.4017	17.6003	17.1071	17.2617	17.0885	17.1771	17.4067	-0.179579	0.0605417	0.403565
PG13659	Q80X81	Q80X81_MOUSE Acetyl-Coenzyme A acetyltransferase 3 OS=Mus musculus GN=Acat3 PE=1 SV=1	19.7688	19.8744	19.9177	19.6747	19.8495	19.7119	19.8316	19.3774	19.6029	19.6657	-0.179136	0.0723625	0.429476
PG8229	Q8CBB9	RSAD2_MOUSE Radical S-adenosyl methionine domain-containing protein 2 OS=Mus musculus GN=Rsad2 PE=1 SV=1	21.3421	21.4407	20.8471	20.5439	20.7664	21.0753	21.1855	20.4658	20.585	20.7363	-0.178434	0.444051	0.76825
PG8568	P62317	SMD2_MOUSE Small nuclear ribonucleoprotein Sm D2 OS=Mus musculus GN=Snrpd2 PE=1 SV=1	23.4224	23.6753	23.3106	23.2649	22.7551	22.9895	22.8041	23.6017	22.913	23.2328	-0.177435	0.416239	0.751025
PG13628	Q921Y1	Q921Y1_MOUSE DEAH (Asp-Glu-Ala-His) box polypeptide 16 OS=Mus musculus GN=Dhx16 PE=2 SV=1	18.2761	18.4069	18.3677	18.2578	18.4386	18.2294	18.2053	17.994	18.1229	18.3095	-0.177183	0.0248924	0.271492
PG4199	D2CGM5	D2CGM5_MOUSE Melanoma differentiation-associated protein 5 OS=Mus musculus GN=Ifih1 PE=2 SV=1	20.2739	20.4179	20.1995	20.0609	20.3182	20.191	20.2381	19.8385	20.0555	20.0632	-0.17681	0.0899024	0.459413
PG10182	Q80W47	WIPI2_MOUSE WD repeat domain phosphoinositide-interacting protein 2 OS=Mus musculus GN=Wipi2 PE=1 SV=1	18.4739	18.3611	18.4912	18.4017	18.327	18.3418	18.3134	18.2684	18.203	18.0458	-0.176475	0.0207424	0.250018
PG3417	Q8BGY7	F210A_MOUSE Protein FAM210A OS=Mus musculus GN=Fam210a PE=1 SV=1	19.8391	19.1868	19.5831	19.8768	19.7075	19.4542	19.5802	19.2747	19.5344	19.4678	-0.176439	0.226815	0.611605
PG3854	P01899	HA11_MOUSE H-2 class I histocompatibility antigen; D-B alpha chain OS=Mus musculus GN=H2-D1 PE=1 SV=2	19.2638	19.4285	19.4503	19.3905	19.7231	19.156	19.397	19.1081	19.1514	19.5618	-0.176367	0.165839	0.555585
PG1728	Q8K0D5	EFGM_MOUSE Elongation factor G; mitochondrial OS=Mus musculus GN=Gfm1 PE=1 SV=1	21.3917	21.3715	21.4902	21.6604	21.8245	21.3199	21.4232	21.2204	21.3354	21.5614	-0.175625	0.127615	0.514504
PG9882	Q9CQY6	UQCC2_MOUSE Ubiquinol-cytochrome-c reductase complex assembly factor 2 OS=Mus musculus GN=Uqcc2 PE=1 SV=1	19.5279	19.3368	19.3961	19.3953	19.3891	19.3695	19.3347	19.0682	19.2238	19.1717	-0.175448	0.0242124	0.267574
PG2387	Q3U5Q7	CMPK2_MOUSE UMP-CMP kinase 2; mitochondrial OS=Mus musculus GN=Cmpk2 PE=1 SV=2	20.5312	20.6687	20.5525	20.5035	20.5996	20.4443	20.5256	20.2367	20.3525	20.4222	-0.174825	0.0148556	0.213385
PG2437	Q91WM2	CECR5_MOUSE Cat eye syndrome critical region protein 5 homolog OS=Mus musculus GN=Cecr5 PE=1 SV=1	19.1383	19.1846	19.2674	19.2965	19.3797	18.9868	19.1776	18.9189	19.0291	19.28	-0.174816	0.0561537	0.388032
PG12385	Q60977	Q60977_MOUSE Tumor-associated glycoprotein E4 OS=Mus musculus GN=Pvr PE=2 SV=1	16.0988	16.1323	16.2969	16.3602	16.4959	16.0135	16.2281	16.071	15.9265	16.272	-0.174596	0.112875	0.49614
PG1829	P21550	ENOB_MOUSE Beta-enolase OS=Mus musculus GN=Eno3 PE=1 SV=3	20.0574	19.9706	21.0891	20.2266	20.1298	20.015	20.1855	20.0686	20.2925	20.04	-0.174369	0.429522	0.761828
PG5340	P27656	LIPC_MOUSE Hepatic triacylglycerol lipase OS=Mus musculus GN=Lipc PE=2 SV=2	16.3348	16.394	16.4506	16.3489	16.5441	16.3293	16.1989	16.2149	16.1175	16.34	-0.17436	0.0153179	0.216822
PG3680	Q91XD4	FTCD_MOUSE Formimidoyltransferase-cyclodeaminase OS=Mus musculus GN=Ftcd PE=1 SV=1	23.7467	23.8705	23.9296	23.7679	24.0251	23.8487	23.8001	23.2549	23.7531	23.8114	-0.174312	0.191457	0.580228
PG12110	Q6ZWZ4	Q6ZWZ4_MOUSE 60S ribosomal protein L36 OS=Mus musculus GN=Rpl36 PE=1 SV=1	23.4573	23.674	23.1712	23.2417	22.9401	23.2376	22.7075	23.1493	23.3161	23.2043	-0.173901	0.322682	0.689724
PG8418	Q9DCP2	S38A3_MOUSE Sodium-coupled neutral amino acid transporter 3 OS=Mus musculus GN=Slc38a3 PE=1 SV=1	17.949	17.7607	18.4851	18.9566	18.612	17.7694	18.1001	18.2019	18.2106	18.6138	-0.173523	0.519574	0.813014
PG3031	Q3UX88	Q3UX88_MOUSE Putative uncharacterized protein OS=Mus musculus GN=Dlgap5 PE=2 SV=1	15.9327	15.918	16.1477	16.0879	16.317	15.8108	15.9045	15.8278	15.842	16.1509	-0.17347	0.111388	0.494813
PG19074	O88568	O88568_MOUSE Heterogenous nuclear ribonucleoprotein U OS=Mus musculus GN=Hnrnpu PE=2 SV=1	19.5038	19.9346	19.8157	19.8099	19.6512	19.6669	19.599	19.6767	19.3201	19.5866	-0.173165	0.118765	0.502388
PG15472	M0QW48	M0QW48_MOUSE Methionine aminopeptidase 2 (Fragment) OS=Mus musculus GN=Metap2 PE=1 SV=1	17.8299	18.0309	17.9439	17.8349	18.0173	17.8179	17.857	17.7345	17.6438	17.738	-0.173155	0.0157974	0.219881
PG8694	Q3TV94	Q3TV94_MOUSE Putative uncharacterized protein OS=Mus musculus GN=Ssr1 PE=2 SV=1	22.7193	22.9276	21.359	22.4364	22.5765	22.5494	22.1043	21.7616	22.0398	22.6979	-0.173154	0.606667	0.856039
PG194	Q9DBL9	ABHD5_MOUSE 1-acylglycerol-3-phosphate O-acyltransferase ABHD5 OS=Mus musculus GN=Abhd5 PE=1 SV=1	19.6947	19.7361	19.567	19.5564	19.6483	19.5003	19.529	19.4259	19.354	19.5306	-0.172584	0.0078455	0.157615
PG2506	P01029	CO4B_MOUSE Complement C4-B OS=Mus musculus GN=C4b PE=1 SV=3	22.4557	22.2101	22.4229	22.3579	22.6469	22.4332	22.5594	21.9142	22.1836	22.1403	-0.172571	0.23381	0.616535
PG8203	Q99N87	RT05_MOUSE 28S ribosomal protein S5; mitochondrial OS=Mus musculus GN=Mrps5 PE=1 SV=1	21.4169	21.1326	21.3276	21.4065	21.518	21.2732	21.2933	21.0081	21.103	21.2625	-0.172288	0.0789789	0.441828
PG7851	Q9D7N6	RM30_MOUSE 39S ribosomal protein L30; mitochondrial OS=Mus musculus GN=Mrpl30 PE=1 SV=1	18.5863	17.9302	18.5078	18.8099	18.7426	18.2418	18.3674	18.2552	18.5286	18.3253	-0.171703	0.326248	0.692033
PG16790	Q3U5V3	Q3U5V3_MOUSE Putative uncharacterized protein OS=Mus musculus GN=Psmc2 PE=2 SV=1	15.4179	15.5129	15.4358	15.4262	15.5948	15.2608	15.4322	15.1924	15.0532	15.5914	-0.17155	0.123919	0.508373
PG430	Q9QYR7	ACOT3_MOUSE Acyl-coenzyme A thioesterase 3 OS=Mus musculus GN=Acot3 PE=1 SV=1	17.292	17.0022	17.2055	17.8611	17.8199	17.2844	17.1622	16.935	17.2388	17.7042	-0.171216	0.443785	0.7687
PG3591	Q05860	FMN1_MOUSE Formin-1 OS=Mus musculus GN=Fmn1 PE=1 SV=2	19.5649	19.4383	19.7432	19.3783	19.4173	19.5618	19.6223	18.9513	19.1286	19.4224	-0.171122	0.271508	0.648646
PG6837	Q8BVZ1	PLIN5_MOUSE Perilipin-5 OS=Mus musculus GN=Plin5 PE=1 SV=1	17.2012	16.5017	17.4649	17.2643	17.5426	16.9456	16.9686	16.6703	17.211	17.3239	-0.171064	0.452436	0.770446
PG8237	Q61733	RT31_MOUSE 28S ribosomal protein S31; mitochondrial OS=Mus musculus GN=Mrps31 PE=1 SV=1	19.4032	19.2193	19.3984	19.5115	19.5275	19.2776	19.2207	19.0279	19.2658	19.4137	-0.170812	0.0739715	0.432001
PG5935	Q02566	MYH6_MOUSE Myosin-6 OS=Mus musculus GN=Myh6 PE=1 SV=2	18.0589	18.2539	18.2546	18.1488	18.161	17.9918	18.0238	18.071	18.0016	17.9381	-0.170194	0.00397427	0.110641
PG36	Q9R0X4	ACOT9_MOUSE Acyl-coenzyme A thioesterase 9; mitochondrial OS=Mus musculus GN=Acot9 PE=1 SV=1	19.4401	19.2695	19.4902	19.7019	19.659	19.2047	19.3331	19.281	19.3993	19.493	-0.169942	0.103281	0.481485
PG206	Q9EQC1	3BHS7_MOUSE 3 beta-hydroxysteroid dehydrogenase type 7 OS=Mus musculus GN=Hsd3b7 PE=1 SV=1	20.2226	20.2939	20.3549	20.4372	20.6515	20.3553	20.3772	19.8256	20.2051	20.3476	-0.169861	0.218812	0.60567
PG13241	A3KFU5	A3KFU5_MOUSE Polyadenylate-binding protein OS=Mus musculus GN=Pabpc4 PE=1 SV=1	17.5393	17.6871	17.6399	17.5707	17.7453	17.6391	17.4889	17.2731	17.3362	17.5963	-0.169746	0.068133	0.421042
PG6997	Q3UK51	Q3UK51_MOUSE Putative uncharacterized protein OS=Mus musculus GN=Ptcd3 PE=2 SV=1	20.8635	20.7657	20.9588	20.9407	21.0834	20.6609	20.8058	20.6336	20.7419	20.9215	-0.169698	0.0510817	0.372348
PG4704	Q6P1Z6	Q6P1Z6_MOUSE Protein-L-isoaspartate (D-aspartate) O-methyltransferase domain containing 1 OS=Mus musculus GN=Pcmtd1 PE=2 SV=1	18.3412	18.3072	18.3627	18.1111	18.2829	18.146	18.2329	18.0264	18.1332	18.0186	-0.169576	0.0223596	0.257315
PG8091	P62242	RS8_MOUSE 40S ribosomal protein S8 OS=Mus musculus GN=Rps8 PE=1 SV=2	23.9438	24.069	24.0532	23.6781	23.931	23.9231	23.6864	23.6349	23.7257	23.8589	-0.169223	0.0920687	0.463991
PG826	F6Q8D3	F6Q8D3_MOUSE Phospholipid-transporting ATPase OS=Mus musculus GN=Atp11c PE=1 SV=1	16.4017	16.6439	16.7577	16.7041	16.8356	16.3574	16.6083	16.3706	16.4351	16.7264	-0.169079	0.140162	0.528979
PG3629	Q3TX72	Q3TX72_MOUSE Putative uncharacterized protein OS=Mus musculus GN=Fkbp5 PE=2 SV=1	22.8466	22.8683	23.144	22.663	22.757	22.8134	22.5031	22.5342	22.6337	22.9496	-0.169	0.187575	0.578363
PG1202	Q3URS9	CCD51_MOUSE Coiled-coil domain-containing protein 51 OS=Mus musculus GN=Ccdc51 PE=1 SV=1	18.8053	18.8378	18.9546	19.0445	19.0707	18.7046	18.8197	18.8188	18.7264	18.7984	-0.168974	0.0203074	0.246815
PG12737	A2AQN4	A2AQN4_MOUSE Acetyl-coenzyme A synthetase; cytoplasmic OS=Mus musculus GN=Acss2 PE=1 SV=1	23.0997	22.5552	22.7574	22.5302	22.3723	22.5816	22.6089	22.3009	22.4873	22.4939	-0.168438	0.251611	0.630754
PG1075	Q5XK33	Q5XK33_MOUSE Succinate dehydrogenase complex; subunit C; integral membrane protein OS=Mus musculus GN=Sdhc PE=2 SV=1	19.5569	19.1005	19.9382	19.9738	18.2883	18.9659	19.293	18.9654	19.5822	19.212	-0.16786	0.628688	0.865185
PG11167	E9Q6Y8	E9Q6Y8_MOUSE Protein Usp31 OS=Mus musculus GN=Usp31 PE=1 SV=1	18.7282	17.8969	18.7015	19.0092	18.7615	18.3529	18.4878	18.1911	18.5759	18.6507	-0.16777	0.43848	0.767013
PG16040	Q61297	Q61297_MOUSE Pancreatic alpha amylase isozyme OS=Mus musculus PE=2 SV=1	15.6805	15.6663	15.8745	15.8009	16.153	15.5649	15.8195	15.3792	15.6825	15.8911	-0.16762	0.223759	0.609835
PG4166	Q3U5N2	Q3U5N2_MOUSE Putative uncharacterized protein OS=Mus musculus GN=Ifit1 PE=2 SV=1	18.6106	18.7838	18.7477	18.7674	18.9782	18.5423	18.6557	18.3853	18.7351	18.7323	-0.167388	0.0955228	0.469262
PG8313	Q8C6I2	SDHF2_MOUSE Succinate dehydrogenase assembly factor 2; mitochondrial OS=Mus musculus GN=Sdhaf2 PE=1 SV=1	18.4459	18.423	18.5127	18.5008	18.6588	18.3587	18.4103	18.1241	18.3634	18.4481	-0.167312	0.0438726	0.348005
PG7854	Q8K2M0	RM38_MOUSE 39S ribosomal protein L38; mitochondrial OS=Mus musculus GN=Mrpl38 PE=1 SV=2	19.5156	19.4315	19.595	19.5991	19.7421	19.377	19.4284	19.3582	19.3658	19.5178	-0.167249	0.0227195	0.259404
PG9216	Q8CAY6	THIC_MOUSE Acetyl-CoA acetyltransferase; cytosolic OS=Mus musculus GN=Acat2 PE=1 SV=2	19.4908	19.4103	19.4928	19.0852	19.1885	19.3429	19.2293	19.0169	19.2069	19.0357	-0.167176	0.145458	0.537178
PG8059	Q9D6S7	RRFM_MOUSE Ribosome-recycling factor; mitochondrial OS=Mus musculus GN=Mrrf PE=1 SV=1	20.4481	19.9327	20.325	20.3796	20.3508	20.0724	20.162	19.921	20.2583	20.1881	-0.166874	0.160683	0.552233
PG10443	E9Q9B7	E9Q9B7_MOUSE Protein Kidins220 OS=Mus musculus GN=Kidins220 PE=1 SV=1	16.9117	16.9592	17.0988	17.0238	17.3441	16.7328	16.9567	16.824	16.895	17.0949	-0.16687	0.125603	0.510631
PG14366	Q9CPX4	Q9CPX4_MOUSE Ferritin OS=Mus musculus GN=Ftl1 PE=1 SV=1	22.8769	23.1533	22.1041	21.8671	22.4097	22.9152	22.7743	21.9162	22.0043	21.9672	-0.166793	0.619039	0.860825
PG6902	Q8K411	PREP_MOUSE Presequence protease; mitochondrial OS=Mus musculus GN=Pitrm1 PE=1 SV=1	23.1836	23.0962	23.0296	23.1057	23.2183	22.9833	23.0317	22.8437	22.9409	23.0016	-0.166404	0.00742038	0.155479
PG7345	Q3TJN6	Q3TJN6_MOUSE Sorting nexin OS=Mus musculus GN=Snx5 PE=2 SV=1	23.18	23.4992	22.5195	23.0134	23.2765	23.2466	22.869	22.3231	22.9073	23.3106	-0.1664	0.508978	0.805054
PG8814	P16546-2	SPTN1_MOUSE Isoform 2 of Spectrin alpha chain; non-erythrocytic 1 OS=Mus musculus GN=Sptan1	18.9702	18.9729	19.3072	19.222	19.2111	18.8099	18.9516	18.9655	19.0292	19.0963	-0.16617	0.0839735	0.451616
PG346	Q9R0H0	ACOX1_MOUSE Peroxisomal acyl-coenzyme A oxidase 1 OS=Mus musculus GN=Acox1 PE=1 SV=5	22.2071	22.1013	22.5312	23.4292	23.5169	22.4486	22.382	22.2822	22.5212	23.3208	-0.166165	0.651509	0.877785
PG6576	A0A0R4J1J1	A0A0R4J1J1_MOUSE MCG114807; isoform CRA_c OS=Mus musculus GN=Pnkd PE=1 SV=1	16.4678	16.0515	16.4081	16.9611	16.774	16.4388	16.3792	16.408	16.3259	16.2798	-0.166162	0.328224	0.692706
PG2105	Q69ZG4	Q69ZG4_MOUSE MKIAA1560 protein (Fragment) OS=Mus musculus GN=Gpam PE=2 SV=1	19.3146	19.1756	19.5569	19.3639	19.3483	19.2846	19.224	18.9851	19.221	19.2149	-0.165964	0.0719249	0.427306
PG5785	P16332	MUTA_MOUSE Methylmalonyl-CoA mutase; mitochondrial OS=Mus musculus GN=Mut PE=1 SV=2	23.0736	22.9558	23.3534	23.5013	23.2154	22.9968	23.1356	22.658	23.2019	23.28	-0.165406	0.290869	0.663189
PG5227	A0A0A6YVZ7	A0A0A6YVZ7_MOUSE Protein lin-9 homolog OS=Mus musculus GN=Lin9 PE=1 SV=1	15.9821	15.9924	16.003	16.0609	16.1856	15.8113	16.0367	15.7328	15.8516	15.966	-0.165098	0.037281	0.327737
PG3746	Q61107	GBP4_MOUSE Guanylate-binding protein 4 OS=Mus musculus GN=Gbp4 PE=1 SV=1	18.9286	19.0422	18.9248	18.945	19.1663	18.8396	18.9419	18.6915	18.7796	18.9289	-0.165078	0.0368803	0.325194
PG4206	A0A0R4J0J5	A0A0R4J0J5_MOUSE Integrator complex subunit 9 OS=Mus musculus GN=Ints9 PE=1 SV=1	18.6012	18.6035	18.7219	18.6948	18.787	18.5151	18.5528	18.4354	18.4408	18.6401	-0.164848	0.0133568	0.202292
PG7402	A0A140LJ01	A0A140LJ01_MOUSE Signal peptidase complex subunit 2 (Fragment) OS=Mus musculus GN=Spcs2 PE=1 SV=1	22.8115	22.3631	22.4258	22.7544	22.2836	22.4418	21.6893	22.2083	22.5437	22.932	-0.16466	0.496644	0.799389
PG4667	Q66JV6	Q66JV6_MOUSE Origin recognition complex subunit 6 OS=Mus musculus GN=Orc6 PE=1 SV=1	18.0038	18.2553	18.08	17.8582	18.2142	17.9696	18.0516	17.8048	17.7578	18.0055	-0.164428	0.112683	0.496792
PG2418	B8JJN0	B8JJN0_MOUSE Protein Gm20547 OS=Mus musculus GN=Gm20547 PE=3 SV=1	21.616	21.4919	21.5882	21.6206	21.7575	21.5498	21.5841	21.2877	21.3184	21.513	-0.164237	0.0592644	0.397773
PG3166	E9PUE3	E9PUE3_MOUSE Endothelin-converting enzyme 2 OS=Mus musculus GN=Ece2 PE=1 SV=1	17.4296	17.6521	17.6957	17.5815	17.6297	17.5521	17.5107	17.2766	17.3789	17.4512	-0.163837	0.0404649	0.336979
PG1992	F6ZHD8	F6ZHD8_MOUSE 1;4-alpha-glucan-branching enzyme OS=Mus musculus GN=Gbe1 PE=1 SV=2	23.0275	22.6916	23.1207	22.7409	22.7688	22.8144	22.8586	22.4101	22.7848	22.6626	-0.163786	0.201535	0.590565
PG11203	G3UY93	G3UY93_MOUSE Valine--tRNA ligase (Fragment) OS=Mus musculus GN=Vars PE=1 SV=1	18.3605	18.4356	18.4724	17.4648	18.0243	18.2644	18.2106	17.9424	17.8802	17.6421	-0.16359	0.479795	0.790553
PG6532	A0A0R4J0N5	A0A0R4J0N5_MOUSE Programmed cell death 2; isoform CRA_b OS=Mus musculus GN=Pdcd2 PE=1 SV=1	17.8051	17.842	17.7805	17.5096	17.8615	17.754	17.688	17.4633	17.4012	17.6758	-0.163253	0.121403	0.505497
PG4851	Q3UW00	Q3UW00_MOUSE Putative uncharacterized protein OS=Mus musculus GN=Isg20 PE=2 SV=1	19.7963	20.0429	19.7634	19.3612	19.8441	19.9747	19.7055	19.3593	19.4527	19.5	-0.163134	0.327127	0.693145
PG7906	Q9CY73	RM44_MOUSE 39S ribosomal protein L44; mitochondrial OS=Mus musculus GN=Mrpl44 PE=1 SV=3	19.889	19.6386	19.9859	19.9879	20.067	19.7468	19.7619	19.6216	19.8521	19.7711	-0.162976	0.0854418	0.453263
PG6553	F7DFD7	F7DFD7_MOUSE Phosphatidylinositol-glycan biosynthesis class X protein OS=Mus musculus GN=Pigx PE=1 SV=1	15.7653	15.9869	15.9505	16.0169	16.1118	15.7019	15.7591	15.7529	15.8484	15.9545	-0.162935	0.0542101	0.380448
PG8150	Q8R0F9	S14L4_MOUSE SEC14-like protein 4 OS=Mus musculus GN=Sec14l4 PE=1 SV=1	21.9656	21.8346	21.7633	21.8229	21.8904	21.8199	21.9312	21.3817	21.4644	21.8675	-0.162435	0.203944	0.593756
PG5831	Q8C454	Q8C454_MOUSE Putative uncharacterized protein OS=Mus musculus GN=Mtx2 PE=2 SV=1	18.9677	18.9103	19.1976	19.0297	19.1491	18.783	18.8935	18.6786	19.0241	19.0637	-0.162335	0.10952	0.492497
PG8160	Q9CXW2	RT22_MOUSE 28S ribosomal protein S22; mitochondrial OS=Mus musculus GN=Mrps22 PE=1 SV=1	20.713	20.5449	20.7444	20.7886	20.8735	20.5411	20.6973	20.4821	20.5371	20.5952	-0.162322	0.037708	0.328526
PG5046	Q8BWJ3	KPB2_MOUSE Phosphorylase b kinase regulatory subunit alpha; liver isoform OS=Mus musculus GN=Phka2 PE=1 SV=1	19.4469	19.2404	19.5002	19.3049	19.4503	19.2384	19.2901	19.1326	19.2635	19.2072	-0.162173	0.020494	0.248044
PG626	E9Q414	APOB_MOUSE Apolipoprotein B-100 OS=Mus musculus GN=Apob PE=1 SV=1	24.01	23.7546	24.0092	24.3942	24.4434	24.0141	24.0612	23.6441	23.9379	24.1434	-0.162159	0.328066	0.692871
PG2642	A0A075DCG2	A0A075DCG2_MOUSE Cytochrome c oxidase subunit 3 OS=Mus musculus GN=COX3 PE=3 SV=1	18.0476	17.5677	18.3315	18.3527	18.0665	17.8238	17.897	17.7536	18.1943	17.8868	-0.162102	0.341753	0.700521
PG9040	P36423	THAS_MOUSE Thromboxane-A synthase OS=Mus musculus GN=Tbxas1 PE=1 SV=2	17.0048	17.0212	17.3265	17.149	17.3535	16.8168	17.1724	16.6679	17.1183	17.2701	-0.161923	0.266883	0.645511
PG3919	Q8VCS4	Q8VCS4_MOUSE Hepatocyte growth factor activator OS=Mus musculus GN=Hgfac PE=2 SV=1	19.1925	18.9898	19.1635	19.1848	19.294	19.0336	19.0882	18.9993	18.8608	19.0337	-0.161778	0.0319741	0.307439
PG3387	P12710	FABPL_MOUSE Fatty acid-binding protein; liver OS=Mus musculus GN=Fabp1 PE=1 SV=2	24.4976	24.7234	24.7874	24.1769	24.4812	24.7662	24.3271	23.491	24.6742	24.6001	-0.161597	0.545173	0.825455
PG7116	Q3UNZ8	QORL2_MOUSE Quinone oxidoreductase-like protein 2 OS=Mus musculus PE=1 SV=1	19.331	19.072	19.3029	19.3403	19.4633	19.1405	19.1894	18.9224	19.1518	19.2978	-0.161506	0.104912	0.485219
PG4163	P0C6B7	IGSF6_MOUSE Immunoglobulin superfamily member 6 OS=Mus musculus GN=Igsf6 PE=2 SV=1	16.3552	16.2928	16.4833	16.4626	16.5664	16.2314	16.3275	16.1659	16.2776	16.3511	-0.161361	0.0252971	0.27285
PG3884	P22907	HEM3_MOUSE Porphobilinogen deaminase OS=Mus musculus GN=Hmbs PE=1 SV=2	23.4558	23.5062	23.3853	22.8855	23.2852	23.5593	22.9513	22.9719	22.9805	23.2487	-0.161276	0.347815	0.705037
PG764	Q3UH27	Q3UH27_MOUSE Putative uncharacterized protein OS=Mus musculus GN=Asap2 PE=2 SV=1	16.1848	16.356	16.4502	16.4346	16.5869	16.0108	16.3212	16.2105	16.2136	16.4511	-0.161084	0.138903	0.529357
PG1234	Q9R1W5	CALRL_MOUSE Calcitonin gene-related peptide type 1 receptor OS=Mus musculus GN=Calcrl PE=1 SV=2	16.4419	16.8071	16.6815	17.4965	16.8544	16.6685	16.7382	16.5523	16.5813	16.9357	-0.16107	0.416959	0.751399
PG6360	Q61282	PGCA_MOUSE Aggrecan core protein OS=Mus musculus GN=Acan PE=1 SV=2	19.3355	19.1786	19.4803	20.3613	19.3417	19.3676	19.3654	19.2834	19.3369	19.5394	-0.160917	0.476126	0.788731
PG12155	F8WHL2	F8WHL2_MOUSE Coatomer subunit alpha OS=Mus musculus GN=Copa PE=1 SV=1	20.9596	20.6	20.7385	20.9277	20.7495	21.3462	20.5286	20.7775	19.452	21.0678	-0.160633	0.642046	0.872276
PG10409	A0A0N4SUT9	A0A0N4SUT9_MOUSE Protein Brpf1 OS=Mus musculus GN=Brpf1 PE=1 SV=1	18.1265	18.0128	18.3835	18.3665	18.3944	18.0491	18.1108	18.0136	18.196	18.1121	-0.160422	0.094378	0.46837
PG4562	O35685	NUDC_MOUSE Nuclear migration protein nudC OS=Mus musculus GN=Nudc PE=1 SV=1	23.01	23.3303	23.4306	22.8942	23.1264	23.4064	23.4354	22.4956	22.5615	23.091	-0.160356	0.494985	0.799139
PG3428	P23953	EST1C_MOUSE Carboxylesterase 1C OS=Mus musculus GN=Ces1c PE=1 SV=4	19.2932	19.3905	19.3718	19.8558	19.6311	19.2494	19.5036	19.1286	19.3212	19.5381	-0.160279	0.249729	0.629276
PG4661	Q3TJF2	Q3TJF2_MOUSE Obg-like ATPase 1 OS=Mus musculus GN=Ola1 PE=2 SV=1	22.8146	22.9289	23.0209	22.672	22.1414	22.1222	23.0435	22.0526	22.8466	22.7122	-0.160144	0.542564	0.82428
PG5627	P97287	MCL1_MOUSE Induced myeloid leukemia cell differentiation protein Mcl-1 homolog OS=Mus musculus GN=Mcl1 PE=1 SV=3	19.3854	19.2782	19.3883	19.5335	19.5337	19.2211	19.4174	19.1778	19.2498	19.2545	-0.159682	0.0365438	0.325661
PG5303	Q3V384	LACE1_MOUSE Lactation elevated protein 1 OS=Mus musculus GN=Lace1 PE=1 SV=1	15.9942	16.0244	16.1321	16.1176	16.0214	15.8897	15.9279	15.9221	15.8928	15.8602	-0.159411	0.000791835	0.0526034
PG954	O08734	BAK_MOUSE Bcl-2 homologous antagonist/killer OS=Mus musculus GN=Bak1 PE=1 SV=3	15.7164	15.756	15.6413	15.6912	15.7381	15.4898	15.72	15.5669	15.4376	15.5328	-0.159134	0.0153615	0.216915
PG6583	Q9CQJ2	PIHD1_MOUSE PIH1 domain-containing protein 1 OS=Mus musculus GN=Pih1d1 PE=1 SV=1	19.0712	19.1607	19.0065	19.0375	18.9682	19.0502	19.0643	18.7648	18.7955	18.7737	-0.159115	0.0697341	0.425101
PG3743	P48760-3	FOLC_MOUSE Isoform 3 of Folylpolyglutamate synthase; mitochondrial OS=Mus musculus GN=Fpgs	16.9594	17.0289	16.9189	17.0453	17.3562	16.8696	16.9516	16.8236	16.7264	17.1423	-0.159033	0.165447	0.556188
PG21052	Q3TL71	Q3TL71_MOUSE Putative uncharacterized protein OS=Mus musculus GN=Hnrnpk PE=2 SV=1	17.5781	17.5777	17.6772	17.6309	17.8103	17.3799	17.614	17.3354	17.4516	17.6985	-0.158957	0.0873453	0.453886
PG7479	Q8K2C6	SIR5_MOUSE NAD-dependent protein deacylase sirtuin-5; mitochondrial OS=Mus musculus GN=Sirt5 PE=1 SV=1	19.5183	19.4441	19.6173	19.5145	19.5609	19.5059	19.4517	19.1588	19.3922	19.352	-0.158894	0.0424248	0.34351
PG7703	Q64FW2	RETST_MOUSE All-trans-retinol 13;14-reductase OS=Mus musculus GN=Retsat PE=1 SV=3	18.5422	18.088	18.5353	19.0517	18.9822	18.387	18.327	18.2921	18.9036	18.4959	-0.15877	0.4656	0.780585
PG1127	Q8CAK1	CAF17_MOUSE Putative transferase CAF17 homolog; mitochondrial OS=Mus musculus GN=Iba57 PE=1 SV=1	18.6597	18.6874	18.773	18.6954	18.8879	18.4717	18.7292	18.3884	18.5903	18.7349	-0.157807	0.0849364	0.453871
PG868	Q6VEU5	Q6VEU5_MOUSE H+ transporting F1 ATP synthase epsilon subunit OS=Mus musculus GN=Atp5e PE=2 SV=1	22.1277	21.936	21.1915	22.3314	22.2588	21.7739	21.9467	21.7293	21.9284	21.6782	-0.157784	0.479221	0.7905
PG4202	P52293	IMA1_MOUSE Importin subunit alpha-1 OS=Mus musculus GN=Kpna2 PE=1 SV=2	21.2612	21.3524	21.2663	21.1981	21.3573	21.1281	21.288	21.061	21.0317	21.1381	-0.1577	0.0188281	0.239281
PG6945	P99029	PRDX5_MOUSE Peroxiredoxin-5; mitochondrial OS=Mus musculus GN=Prdx5 PE=1 SV=2	23.2112	23.4053	23.1057	23.2347	23.2673	23.1009	23.1299	22.9202	23.142	23.1436	-0.157501	0.0402048	0.337701
PG9137	Q8C0B6	Q8C0B6_MOUSE Putative uncharacterized protein OS=Mus musculus GN=Tesk2 PE=2 SV=1	18.4599	17.1917	17.1917	16.8815	17.7035	18.0003	17.1626	17.1978	17.3059	16.9747	-0.157416	0.644442	0.873502
PG4815	Q8BKZ9	ODPX_MOUSE Pyruvate dehydrogenase protein X component; mitochondrial OS=Mus musculus GN=Pdhx PE=1 SV=1	20.4323	20.3568	20.5298	20.608	20.6169	20.2619	20.3612	20.3107	20.3545	20.4721	-0.156673	0.0339536	0.317583
PG9906	P25688	URIC_MOUSE Uricase OS=Mus musculus GN=Uox PE=1 SV=2	24.6312	24.9579	25.1374	24.7678	24.4594	24.8509	24.6539	24.0404	24.8792	24.7461	-0.156642	0.443826	0.768544
PG17127	Q80XJ7	Q80XJ7_MOUSE Aldo-keto reductase family 1; member A4 (Aldehyde reductase) OS=Mus musculus GN=Akr1a1 PE=2 SV=1	23.9276	24.1748	24.1395	23.689	23.3736	23.6869	23.7511	23.1628	24.0741	23.8483	-0.156258	0.482572	0.792004
PG4212	Q6ZPR6	IBTK_MOUSE Inhibitor of Bruton tyrosine kinase OS=Mus musculus GN=Ibtk PE=1 SV=3	17.3352	17.4755	17.6418	17.7092	17.5182	17.3015	17.5031	17.3455	17.251	17.4976	-0.156252	0.0972426	0.470984
PG8936	Q9D8Y1	T126A_MOUSE Transmembrane protein 126A OS=Mus musculus GN=Tmem126a PE=1 SV=1	18.9737	18.9562	19.1171	19.069	19.2352	18.9527	18.9604	18.8041	18.86	18.9958	-0.155631	0.0365434	0.326154
PG2365	Q80VP5	CL065_MOUSE Probable peptide chain release factor C12orf65 homolog; mitochondrial OS=Mus musculus PE=1 SV=1	15.8199	15.8979	15.9767	15.9882	16.2004	15.5404	15.8675	15.8352	15.8888	15.9733	-0.155562	0.149003	0.541714
PG6865	Q91VC7	PP14A_MOUSE Protein phosphatase 1 regulatory subunit 14A OS=Mus musculus GN=Ppp1r14a PE=1 SV=1	15.8257	15.814	15.9473	16.2611	16.1102	15.6234	15.8203	16.0482	15.8751	15.8138	-0.155531	0.193595	0.58218
PG8232	B2CY77	B2CY77_MOUSE Laminin receptor (Fragment) OS=Mus musculus GN=Rpsa PE=2 SV=1	23.6389	23.9857	23.6504	23.6057	23.7355	23.6746	23.5608	23.5327	23.3834	23.6871	-0.155518	0.116496	0.49966
PG9197	Q5SSZ5	TENS3_MOUSE Tensin-3 OS=Mus musculus GN=Tns3 PE=1 SV=1	19.6887	19.4843	19.6188	19.8657	19.7304	19.502	19.5989	19.496	19.4829	19.5311	-0.155397	0.0469441	0.361571
PG4167	Q8BV49	IFIX_MOUSE Pyrin and HIN domain-containing protein 1 OS=Mus musculus GN=Pyhin1 PE=1 SV=1	18.8541	18.8889	19.3013	18.7544	19.0441	18.859	18.8444	18.7245	18.7137	18.927	-0.154833	0.174177	0.565379
PG4666	Q60862	ORC2_MOUSE Origin recognition complex subunit 2 OS=Mus musculus GN=Orc2 PE=1 SV=1	16.1357	16.1646	16.2107	16.0851	16.2556	15.9529	16.0085	15.8272	16.0636	16.2254	-0.154826	0.063192	0.409557
PG7100	A2ADA5	PUSL1_MOUSE tRNA pseudouridine synthase-like 1 OS=Mus musculus GN=Pusl1 PE=1 SV=1	19.0558	19.1421	19.1786	19.0901	19.2471	18.9152	19.0551	18.924	18.9176	19.1291	-0.154541	0.0234675	0.263826
PG9092	Q9Z1A9	TBCD8_MOUSE TBC1 domain family member 8 OS=Mus musculus GN=Tbc1d8 PE=1 SV=2	18.9178	18.8233	19.0291	19.0605	19.1284	18.8475	18.8871	18.7265	18.7669	18.9589	-0.154444	0.053577	0.378728
PG247	Q9CY02	AHSP_MOUSE Alpha-hemoglobin-stabilizing protein OS=Mus musculus GN=Ahsp PE=1 SV=1	21.838	21.3915	20.855	21.0765	21.0499	21.4111	21.4793	20.5345	20.9591	21.055	-0.154356	0.541726	0.824721
PG2459	E9PY58	E9PY58_MOUSE Caseinolytic peptidase B protein homolog OS=Mus musculus GN=Clpb PE=1 SV=1	21.1128	20.872	21.2011	21.2306	21.282	20.9326	21.0023	20.8452	21.0857	21.0628	-0.153958	0.106637	0.488174
PG9270	P25446	TNR6_MOUSE Tumor necrosis factor receptor superfamily member 6 OS=Mus musculus GN=Fas PE=1 SV=2	17.6868	17.6373	17.7757	17.839	17.9985	17.6554	17.7301	17.3486	17.7348	17.6986	-0.153934	0.148605	0.541277
PG2848	Q8K301	DDX52_MOUSE Probable ATP-dependent RNA helicase DDX52 OS=Mus musculus GN=Ddx52 PE=2 SV=2	16.2645	16.2272	16.1651	16.0811	16.425	16.0587	16.1476	15.8517	16.0464	16.292	-0.153304	0.133708	0.523543
PG2686	P84086	CPLX2_MOUSE Complexin-2 OS=Mus musculus GN=Cplx2 PE=1 SV=1	16.4216	16.4165	16.3351	16.3022	16.461	16.2196	16.2518	16.1663	16.2532	16.2792	-0.153249	0.00248057	0.0853011
PG2916	Q91YD3	DCP1A_MOUSE mRNA-decapping enzyme 1A OS=Mus musculus GN=Dcp1a PE=1 SV=1	16.1292	16.1679	16.2481	16.2225	16.4152	16.0226	16.1962	15.9881	15.8913	16.3185	-0.15323	0.131241	0.521217
PG8867	Q99KK9	SYHM_MOUSE Probable histidine--tRNA ligase; mitochondrial OS=Mus musculus GN=Hars2 PE=1 SV=1	19.8421	19.7237	19.8971	19.9729	19.8731	19.6921	19.7635	19.6805	19.7093	19.6984	-0.153015	0.00762745	0.156453
PG2946	Q3TI21	Q3TI21_MOUSE Putative uncharacterized protein OS=Mus musculus GN=Ddx41 PE=2 SV=1	17.7793	17.9754	17.9618	17.8028	18.1458	17.7546	17.7634	17.6601	17.7416	17.9826	-0.152589	0.112242	0.496341
PG2194	P01898	HA10_MOUSE H-2 class I histocompatibility antigen; Q10 alpha chain OS=Mus musculus GN=H2-Q10 PE=1 SV=3	18.8784	18.9197	18.9336	18.9126	19.1233	18.9516	18.9473	18.5205	18.6955	18.89	-0.152557	0.146003	0.537823
PG6841	Q4FJT5	Q4FJT5_MOUSE Pltp protein OS=Mus musculus GN=Pltp PE=2 SV=1	16.7217	16.945	16.9368	16.999	17.0348	16.6938	16.8685	16.6057	16.7412	16.9656	-0.152489	0.106696	0.488064
PG5743	Q9D187	MIP18_MOUSE Mitotic spindle-associated MMXD complex subunit MIP18 OS=Mus musculus GN=Fam96b PE=1 SV=1	19.1086	19.1479	19.095	18.9071	19.0652	19.1974	19.1256	18.5807	18.6242	19.0337	-0.152442	0.294321	0.665869
PG19777	Q3TWM2	Q3TWM2_MOUSE Glutathione synthetase OS=Mus musculus GN=Gss PE=2 SV=1	19.2418	19.386	19.3481	18.8003	19.4085	19.3705	19.2179	18.6646	18.7683	19.4023	-0.152212	0.449079	0.770338
PG6317	O08705	NTCP_MOUSE Sodium/bile acid cotransporter OS=Mus musculus GN=Slc10a1 PE=1 SV=1	18.4577	18.364	18.7216	19.0127	18.9646	18.8153	18.6216	18.1712	18.4932	18.6609	-0.1517	0.396767	0.739869
PG93	Q9JI39	ABCBA_MOUSE ATP-binding cassette sub-family B member 10; mitochondrial OS=Mus musculus GN=Abcb10 PE=1 SV=1	20.8226	20.7793	20.8499	20.7304	20.9432	20.7014	20.7554	20.468	20.604	20.8388	-0.151547	0.0725804	0.429454
PG19688	Q9D8L4	Q9D8L4_MOUSE Uncharacterized protein OS=Mus musculus PE=1 SV=1	20.115	20.1504	20.3959	20.9308	20.4436	20.2342	19.9677	20.1183	20.3623	20.5955	-0.151513	0.42714	0.75991
PG621	Q9DCR2	AP3S1_MOUSE AP-3 complex subunit sigma-1 OS=Mus musculus GN=Ap3s1 PE=1 SV=2	19.9793	19.764	19.775	19.8974	19.901	20.1783	18.7829	19.9044	19.7905	19.9041	-0.15131	0.553019	0.828328
PG8311	Q3UBE4	Q3UBE4_MOUSE Putative uncharacterized protein OS=Mus musculus GN=Sdcbp PE=2 SV=1	14.6452	14.9926	14.8782	15.1342	15.4426	14.7058	14.9853	14.7487	14.7521	15.1445	-0.151291	0.365367	0.717721
PG8645	Q8BH69	SPS1_MOUSE Selenide; water dikinase 1 OS=Mus musculus GN=Sephs1 PE=1 SV=1	17.819	17.8068	17.9306	17.8222	18.0782	17.654	17.8513	17.6817	17.6317	17.8816	-0.151288	0.0741238	0.43117
PG4269	Q9DCB8	ISCA2_MOUSE Iron-sulfur cluster assembly 2 homolog; mitochondrial OS=Mus musculus GN=Isca2 PE=1 SV=2	19.9142	19.8936	20.0645	20.0872	20.1723	19.8082	19.965	19.7738	19.8291	19.9995	-0.151232	0.0617634	0.406606
PG9588	P20065	TYB4_MOUSE Thymosin beta-4 OS=Mus musculus GN=Tmsb4x PE=1 SV=1	21.5807	21.6257	21.073	21.0954	21.0777	21.583	21.2415	20.8412	21.0467	20.9851	-0.151024	0.428464	0.760416
PG9345	Q7TQD2	TPPP_MOUSE Tubulin polymerization-promoting protein OS=Mus musculus GN=Tppp PE=1 SV=1	16.8028	16.879	17.0897	16.9336	17.1261	16.7376	16.9246	16.6611	16.8895	16.8638	-0.150896	0.0935601	0.466683
PG10159	B7ZMP1	XPP3_MOUSE Probable Xaa-Pro aminopeptidase 3 OS=Mus musculus GN=Xpnpep3 PE=1 SV=1	19.3316	19.3709	19.3615	19.444	19.5899	19.2515	19.4284	19.0777	19.1128	19.4732	-0.150856	0.14191	0.533167
PG10021	Q8VC51	WAP53_MOUSE Telomerase Cajal body protein 1 OS=Mus musculus GN=Wrap53 PE=2 SV=1	16.4325	16.4011	16.4507	16.5087	16.6021	16.3441	16.3941	16.0706	16.2561	16.5766	-0.150707	0.133521	0.523169
PG7783	Q3TIR3	RIC8A_MOUSE Synembryn-A OS=Mus musculus GN=Ric8a PE=1 SV=2	19.2681	19.3331	19.3716	19.3681	19.4715	19.1555	19.2709	19.1212	19.127	19.3849	-0.150591	0.0381561	0.329484
PG1474	P60766-1	CDC42_MOUSE Isoform 1 of Cell division control protein 42 homolog OS=Mus musculus GN=Cdc42	17.3799	17.4787	17.435	17.1824	17.5781	17.1341	17.4162	17.1625	17.1836	17.4059	-0.150361	0.134576	0.524842
PG12076	D3Z7I1	D3Z7I1_MOUSE 40S ribosomal protein S14 (Fragment) OS=Mus musculus GN=Rps14 PE=1 SV=1	17.6991	17.6874	17.7407	17.2178	17.3078	17.6944	17.3826	17.2485	17.3328	17.2443	-0.150014	0.308995	0.677567
PG3350	Q3U3V1	Q3U3V1_MOUSE Coagulation factor X OS=Mus musculus GN=F10 PE=1 SV=1	19.4261	19.3939	19.5528	19.4619	19.4956	19.3013	19.4172	19.1742	19.2477	19.4406	-0.149862	0.0311567	0.301058
PG13620	Q91XL1	Q91XL1_MOUSE Leucine-rich HEV glycoprotein OS=Mus musculus GN=Lrg1 PE=1 SV=1	17.919	17.9281	18.0213	17.9573	18.0963	17.7801	18.0027	17.6729	17.7139	18.0069	-0.149081	0.0945594	0.46807
PG2098	Q3U3C9-2	GSE1_MOUSE Isoform 2 of Genetic suppressor element 1 OS=Mus musculus GN=Gse1	16.4802	16.5171	16.5349	16.5944	16.9383	16.3205	16.5497	16.4966	16.4472	16.5077	-0.148639	0.145855	0.537969
PG782	A0A0R4J1C5	A0A0R4J1C5_MOUSE ATP synthase mitochondrial F1 complex assembly factor 2 OS=Mus musculus GN=Atpaf2 PE=1 SV=1	16.9454	16.8824	16.9999	16.8855	17.0891	16.7795	16.8588	16.5938	16.7035	17.1237	-0.148598	0.165711	0.555792
PG7467	Q61009	SCRB1_MOUSE Scavenger receptor class B member 1 OS=Mus musculus GN=Scarb1 PE=1 SV=1	21.9676	22.3819	22.7049	21.7824	20.715	21.4039	21.5561	21.8224	22.0998	21.9268	-0.148543	0.692143	0.893217
PG6666	P61458	PHS_MOUSE Pterin-4-alpha-carbinolamine dehydratase OS=Mus musculus GN=Pcbd1 PE=1 SV=2	22.2161	22.4829	22.6929	21.6145	21.9381	22.578	22.3332	21.2359	21.9365	22.1189	-0.148396	0.6316	0.865728
PG8720	Q8C8M3	Q8C8M3_MOUSE Signal transducer and activator of transcription OS=Mus musculus GN=Stat1 PE=2 SV=1	22.2094	22.372	22.128	22.0546	22.3829	22.1521	22.2353	21.8368	22.0204	22.1638	-0.147704	0.16227	0.553787
PG6357	Q91XC9	PEX16_MOUSE Peroxisomal membrane protein PEX16 OS=Mus musculus GN=Pex16 PE=1 SV=2	19.0029	18.9907	19.3158	19.4455	19.5093	19.0347	19.0977	18.9147	19.1685	19.3107	-0.147582	0.280813	0.656389
PG803	Q4QY64	ATAD5_MOUSE ATPase family AAA domain-containing protein 5 OS=Mus musculus GN=Atad5 PE=1 SV=1	20.0999	20.1913	19.9155	19.7547	20.1624	19.9515	20.0623	19.775	19.6699	19.9294	-0.147126	0.210102	0.598852
PG3175	Q3UG02	Q3UG02_MOUSE Dual specificity protein phosphatase OS=Mus musculus GN=Dusp6 PE=2 SV=1	16.4322	16.4946	16.4683	16.4558	16.6683	16.4416	16.4505	16.3404	16.233	16.3183	-0.147067	0.0365895	0.325084
PG7241	Q9ET01	PYGL_MOUSE Glycogen phosphorylase; liver form OS=Mus musculus GN=Pygl PE=1 SV=4	25.6184	25.7537	25.6269	25.1654	25.4718	25.5236	25.4267	24.9792	25.4712	25.5015	-0.146827	0.335145	0.695509
PG6503	Q8CAS9	PARP9_MOUSE Poly [ADP-ribose] polymerase 9 OS=Mus musculus GN=Parp9 PE=1 SV=2	20.8718	20.926	20.9366	20.7979	20.9629	20.7799	20.829	20.5931	20.7829	20.7764	-0.146766	0.0194266	0.243186
PG5204	Q3U784	Q3U784_MOUSE Lipoprotein lipase OS=Mus musculus GN=Lpl PE=2 SV=1	19.2433	19.3305	19.3457	19.4137	19.3699	19.4859	19.4144	19.2766	18.8775	18.9162	-0.146494	0.289615	0.661103
PG6263	Q8K4Z3	NNRE_MOUSE NAD(P)H-hydrate epimerase OS=Mus musculus GN=Naxe PE=1 SV=1	21.7743	21.6841	21.8579	21.5308	21.6122	21.6602	21.6507	21.3552	21.5507	21.5106	-0.146384	0.105129	0.484686
PG6974	O08709	PRDX6_MOUSE Peroxiredoxin-6 OS=Mus musculus GN=Prdx6 PE=1 SV=3	20.3432	20.0764	20.3037	19.9823	20.06	20.1762	20.1333	19.7197	19.9707	20.0349	-0.146121	0.211752	0.59947
PG7087	Q9CR00	PSMD9_MOUSE 26S proteasome non-ATPase regulatory subunit 9 OS=Mus musculus GN=Psmd9 PE=1 SV=1	22.1029	22.0351	22.3008	22.0223	22.0565	22.1251	21.9564	21.7694	21.9853	21.9514	-0.145992	0.0923293	0.464506
PG8082	P62908	RS3_MOUSE 40S ribosomal protein S3 OS=Mus musculus GN=Rps3 PE=1 SV=1	24.4437	24.8415	24.4416	24.2542	24.4557	24.4349	24.4685	23.9804	24.332	24.4918	-0.14585	0.31038	0.679073
PG5886	Q5ND52	MRM3_MOUSE rRNA methyltransferase 3; mitochondrial OS=Mus musculus GN=Mrm3 PE=2 SV=1	18.2501	18.1131	18.3714	18.472	18.5148	18.0042	18.1969	18.2827	18.2071	18.3015	-0.145831	0.145933	0.537904
PG3693	Q8K0E8	FIBB_MOUSE Fibrinogen beta chain OS=Mus musculus GN=Fgb PE=1 SV=1	24.8636	24.4837	24.7994	24.4911	24.2617	24.3834	24.5345	24.2292	24.4047	24.6203	-0.14545	0.29516	0.666217
PG5790	Q3TN62	Q3TN62_MOUSE Putative uncharacterized protein OS=Mus musculus GN=Nadk PE=2 SV=1	16.9382	17.3663	17.2155	17.2492	17.6001	17.0722	17.1918	17.0015	17.1137	17.2629	-0.145436	0.248619	0.62864
PG3772	Q64516	GLPK_MOUSE Glycerol kinase OS=Mus musculus GN=Gk PE=1 SV=2	17.5667	17.4096	17.4819	17.5465	17.9037	17.4462	17.4478	17.1687	17.393	17.7259	-0.145387	0.270957	0.647596
PG2849	Q8CD14	Q8CD14_MOUSE Putative uncharacterized protein OS=Mus musculus GN=Ddx54 PE=2 SV=1	19.9381	19.906	19.8895	20.067	20.1382	19.8662	19.9855	19.7041	19.5868	20.0696	-0.145304	0.189	0.578775
PG20822	Q3UA53	Q3UA53_MOUSE Putative uncharacterized protein OS=Mus musculus GN=Ppa1 PE=2 SV=1	16.4231	16.3782	16.9418	16.6679	16.6646	16.314	16.6717	16.3934	16.5217	16.4505	-0.144841	0.254895	0.634367
PG3469	Q9QZN4	FBX6_MOUSE F-box only protein 6 OS=Mus musculus GN=Fbxo6 PE=1 SV=1	20.3037	20.2734	20.3705	20.2695	20.3921	20.2653	20.3254	19.8476	20.118	20.3292	-0.14474	0.163156	0.554222
PG6658	Q8BWM0	PGES2_MOUSE Prostaglandin E synthase 2 OS=Mus musculus GN=Ptges2 PE=1 SV=3	21.4435	21.2826	21.2743	21.4801	21.3675	21.5166	20.8473	21.1631	21.3111	21.288	-0.144366	0.25496	0.633445
PG345	Q32Q92	ACOT6_MOUSE Acyl-coenzyme A thioesterase 6 OS=Mus musculus GN=Acot6 PE=1 SV=1	15.5092	15.5398	15.6373	15.6348	15.7125	15.4751	15.5384	15.2957	15.4925	15.5103	-0.144331	0.0339077	0.318181
PG1172	Q3TH99	Q3TH99_MOUSE Putative uncharacterized protein OS=Mus musculus GN=Cdc42ep4 PE=2 SV=1	17.3523	17.3342	17.4883	17.5038	17.4618	17.2784	17.3553	17.1884	17.3084	17.2889	-0.144185	0.0121135	0.19562
PG7978	Q99N94	RM09_MOUSE 39S ribosomal protein L9; mitochondrial OS=Mus musculus GN=Mrpl9 PE=1 SV=2	19.8073	19.7328	19.8423	20.0001	20.0096	19.597	19.7938	19.7562	19.7706	19.7581	-0.143268	0.0584397	0.394959
PG8616	Q9WTK7	STK11_MOUSE Serine/threonine-protein kinase STK11 OS=Mus musculus GN=Stk11 PE=1 SV=1	15.8826	16.0364	15.8828	16.1583	16.3233	15.9228	15.8945	15.7574	15.8862	16.1065	-0.143196	0.195154	0.583863
PG4705	Q91ZH2	Q91ZH2_MOUSE Proliferating cell nuclear antigen OS=Mus musculus GN=Pcna PE=2 SV=1	23.7418	24.0646	23.8675	23.4009	23.7537	23.3732	24.0242	23.6421	23.4301	23.6446	-0.142862	0.390309	0.734627
PG9084	Q62293	TGTP1_MOUSE T-cell-specific guanine nucleotide triphosphate-binding protein 1 OS=Mus musculus GN=Tgtp1 PE=1 SV=1	19.5624	19.7305	19.6324	19.2388	19.5823	19.6299	19.6028	19.0863	19.3331	19.3806	-0.142721	0.301842	0.672987
PG3306	Q9ER73	ELP4_MOUSE Elongator complex protein 4 OS=Mus musculus GN=Elp4 PE=1 SV=2	15.7727	15.9252	16.0727	15.7671	16.0426	15.7067	15.8539	15.6362	15.6996	15.9708	-0.142626	0.146697	0.537339
PG1779	Q60902-3	EP15R_MOUSE Isoform 3 of Epidermal growth factor receptor substrate 15-like 1 OS=Mus musculus GN=Eps15l1	15.3812	15.4288	15.4197	15.5183	15.6074	15.265	15.4541	15.178	15.4356	15.3102	-0.142528	0.0634249	0.409704
PG4876	Q5SVQ0	KAT7_MOUSE Histone acetyltransferase KAT7 OS=Mus musculus GN=Kat7 PE=1 SV=1	15.8983	15.8637	16.0739	15.9621	16.3449	15.8344	15.8632	15.9871	15.7353	16.0104	-0.142493	0.194239	0.58232
PG10439	J3QN89	J3QN89_MOUSE Protein Aamp OS=Mus musculus GN=Aamp PE=1 SV=1	19.0894	19.1308	19.1072	19.1654	19.3659	19.0602	19.1615	18.8289	18.9941	19.1031	-0.142175	0.0984489	0.473688
PG1786	Q3U3I5	Q3U3I5_MOUSE Putative uncharacterized protein OS=Mus musculus GN=Ercc3 PE=2 SV=1	16.7482	16.7927	16.9895	16.8712	17.0658	16.7568	16.843	16.5516	16.6642	16.9414	-0.142083	0.153819	0.546305
PG9278	Q08639	TFDP1_MOUSE Transcription factor Dp-1 OS=Mus musculus GN=Tfdp1 PE=1 SV=1	17.629	17.6475	17.562	17.6647	17.8539	17.4902	17.6284	17.3441	17.4692	17.7154	-0.141949	0.118246	0.500554
PG14017	F6ZGI7	F6ZGI7_MOUSE Molybdopterin synthase sulfur carrier subunit OS=Mus musculus GN=Mocs2 PE=1 SV=1	19.0569	19.0493	19.1403	19.1134	19.1742	19.0197	18.9755	18.8082	18.9838	19.0375	-0.141909	0.017113	0.227373
PG8212	P62702	RS4X_MOUSE 40S ribosomal protein S4; X isoform OS=Mus musculus GN=Rps4x PE=1 SV=2	23.66	23.8862	23.7808	23.3228	23.4779	23.8494	23.7873	23.3289	23.0697	23.3842	-0.141633	0.450609	0.7698
PG4480	E9QJW0	E9QJW0_MOUSE Microsomal glutathione S-transferase 1 OS=Mus musculus GN=Mgst1 PE=1 SV=1	22.0858	22.1385	21.7414	22.0348	21.9025	22.019	22.0356	21.5903	21.8928	21.6582	-0.141404	0.258832	0.637106
PG6530	Q8BSX3	Q8BSX3_MOUSE Putative uncharacterized protein OS=Mus musculus GN=Pck1 PE=2 SV=1	23.7006	23.3105	24.6263	25.0215	24.7775	23.0295	23.9076	24.0259	24.2876	25.4793	-0.141288	0.790842	0.927807
PG1032	Q9D8S9	BOLA1_MOUSE BolA-like protein 1 OS=Mus musculus GN=Bola1 PE=1 SV=1	19.9551	19.8919	20.064	19.9719	20.141	19.8663	19.9984	19.6257	19.7403	20.088	-0.141045	0.173968	0.565325
PG8995	Q99LH8	Q99LH8_MOUSE Tacc3 protein OS=Mus musculus GN=Tacc3 PE=1 SV=1	16.1477	16.1457	16.1356	15.9047	16.1753	15.8371	16.207	15.7216	15.9165	16.1218	-0.140992	0.206546	0.595108
PG17222	A2A817	A2A817_MOUSE Protein deglycase DJ-1 (Fragment) OS=Mus musculus GN=Park7 PE=1 SV=1	17.1959	17.1984	17.3365	17.2667	17.4768	17.1279	17.108	17.0257	17.1627	17.3458	-0.140838	0.0951499	0.469012
PG9865	P62257	UBE2H_MOUSE Ubiquitin-conjugating enzyme E2 H OS=Mus musculus GN=Ube2h PE=1 SV=1	19.7008	19.6853	19.8456	20.0689	19.9928	19.6944	19.7562	19.5474	19.6419	19.9497	-0.140783	0.204684	0.593544
PG4420	Q9D074-5	MGRN1_MOUSE Isoform 5 of E3 ubiquitin-protein ligase MGRN1 OS=Mus musculus GN=Mgrn1	16.1363	16.1213	16.3051	16.1773	16.2658	16.129	16.1433	15.9655	15.9691	16.0957	-0.140635	0.0292376	0.29318
PG6570	Q3UTI7	Q3UTI7_MOUSE Peptidyl-prolyl cis-trans isomerase OS=Mus musculus GN=Pin1 PE=2 SV=1	19.1303	19.3258	19.2734	19.1543	19.3027	19.2509	19.1534	19.0545	18.7606	19.2644	-0.140528	0.199215	0.58819
PG757	Q9DAP7	ASF1B_MOUSE Histone chaperone ASF1B OS=Mus musculus GN=Asf1b PE=1 SV=1	19.1399	19.2821	19.1026	19.0372	19.4973	19.1302	19.1964	18.9927	18.8595	19.1779	-0.140468	0.212996	0.600373
PG4792	O88622	PARG_MOUSE Poly(ADP-ribose) glycohydrolase OS=Mus musculus GN=Parg PE=1 SV=2	17.5721	17.6146	17.5433	17.6372	17.731	17.5042	17.5126	17.3553	17.2727	17.7524	-0.140214	0.150096	0.542647
PG3210	Q9Z2R9	E2AK1_MOUSE Eukaryotic translation initiation factor 2-alpha kinase 1 OS=Mus musculus GN=Eif2ak1 PE=1 SV=2	16.6391	16.6798	16.5994	16.3513	16.7277	16.4581	16.4897	16.2734	16.3309	16.7448	-0.14008	0.217978	0.605079
PG13405	Q6XL46	Q6XL46_MOUSE UDP-glucuronosyltransferase OS=Mus musculus GN=Ugt1a6b PE=2 SV=1	20.1719	20.2424	20.3833	20.2393	20.4779	20.1775	20.2738	19.9169	20.0618	20.3875	-0.139477	0.19615	0.585645
PG5147	P97930	KTHY_MOUSE Thymidylate kinase OS=Mus musculus GN=Dtymk PE=1 SV=2	21.146	21.3871	21.326	21.3729	21.5216	21.1297	21.2802	21.1048	21.1197	21.4228	-0.139309	0.145666	0.537602
PG6521	Q3TFD2	PCAT1_MOUSE Lysophosphatidylcholine acyltransferase 1 OS=Mus musculus GN=Lpcat1 PE=1 SV=1	18.8099	18.4556	18.7261	20.2371	19.0219	18.8078	18.9408	18.8559	18.836	19.1143	-0.139168	0.670558	0.884296
PG6883	Q62084	PP14B_MOUSE Protein phosphatase 1 regulatory subunit 14B OS=Mus musculus GN=Ppp1r14b PE=1 SV=2	16.4593	16.6931	16.5243	16.5302	16.5776	16.5381	16.6585	16.5811	16.0206	16.2905	-0.139126	0.291292	0.663117
PG2662	E9Q7C8	E9Q7C8_MOUSE Cytochrome P450 2C40 OS=Mus musculus GN=Cyp2c40 PE=1 SV=1	19.3962	19.1109	19.4366	19.4145	19.426	19.2358	19.4047	18.9544	19.1807	19.3161	-0.13848	0.195444	0.584431
PG8202	P62082	RS7_MOUSE 40S ribosomal protein S7 OS=Mus musculus GN=Rps7 PE=2 SV=1	23.2732	23.353	23.502	23.3146	22.8783	23.1565	23.1513	23.0886	22.7806	23.4529	-0.138247	0.381164	0.728434
PG431	Q8BWN8	ACOT4_MOUSE Acyl-coenzyme A thioesterase 4 OS=Mus musculus GN=Acot4 PE=1 SV=1	19.3651	19.4574	19.4981	19.7513	19.8149	19.3853	19.4701	19.1596	19.4894	19.6919	-0.138127	0.292743	0.665389
PG18642	Q3TIH9	Q3TIH9_MOUSE Putative uncharacterized protein OS=Mus musculus PE=2 SV=1	17.3607	17.3796	17.3522	17.3622	17.5461	17.2101	17.2663	17.1796	17.1591	17.4966	-0.137834	0.0898561	0.459984
PG6414	Q8BZF8	PGM5_MOUSE Phosphoglucomutase-like protein 5 OS=Mus musculus GN=Pgm5 PE=1 SV=2	19.3092	19.1124	19.3976	19.2884	19.3665	19.0672	19.217	19.1016	19.1372	19.2621	-0.137798	0.0550516	0.384514
PG3857	Q3TVI9	Q3TVI9_MOUSE Putative uncharacterized protein OS=Mus musculus GN=H2-K1 PE=2 SV=1	21.0409	20.9247	20.9913	20.7992	21.0933	20.8778	21.0231	20.5957	20.7233	20.9417	-0.137582	0.174216	0.565188
PG1549	Q9D727	CF226_MOUSE Uncharacterized protein C6orf226 homolog OS=Mus musculus PE=1 SV=1	18.8619	18.7176	19.0333	19.5026	19.4547	19.0002	19.1681	18.751	18.9418	19.0212	-0.137572	0.444647	0.768605
PG3754	Q9WU65	GLPK2_MOUSE Glycerol kinase 2 OS=Mus musculus GN=Gk2 PE=1 SV=1	16.6909	16.7995	17.042	16.9611	17.1558	16.7712	16.8249	16.4398	16.8018	17.1238	-0.137526	0.344314	0.70159
PG2824	Q9D9Z5	DDA1_MOUSE DET1- and DDB1-associated protein 1 OS=Mus musculus GN=Dda1 PE=1 SV=1	16.5434	16.518	16.8657	16.6282	16.9009	16.4164	16.585	16.5917	16.6599	16.5159	-0.13745	0.167748	0.559108
PG1980	Q3TWH7	Q3TWH7_MOUSE Putative uncharacterized protein OS=Mus musculus GN=Serpine2 PE=2 SV=1	18.7509	18.8337	19.0547	18.8632	18.9784	18.6731	18.7859	18.7284	18.7079	18.8985	-0.137435	0.0734635	0.430326
PG163	Q00898	A1AT5_MOUSE Alpha-1-antitrypsin 1-5 OS=Mus musculus GN=Serpina1e PE=1 SV=1	21.5632	21.43	21.5413	21.8108	21.7036	21.3184	21.4834	21.4439	21.612	21.504	-0.137427	0.131115	0.521436
PG7696	Q9JM62	REEP6_MOUSE Receptor expression-enhancing protein 6 OS=Mus musculus GN=Reep6 PE=1 SV=1	20.3998	20.3973	20.0028	20.3556	20.4964	20.5236	20.524	19.7839	20.0245	20.1101	-0.137151	0.438609	0.767011
PG4981	P41230	KDM5C_MOUSE Lysine-specific demethylase 5C OS=Mus musculus GN=Kdm5c PE=1 SV=4	16.622	16.645	16.6609	16.788	16.8885	16.4228	16.692	16.4827	16.5793	16.7428	-0.136934	0.121376	0.505741
PG3805	Q9QXF8	GNMT_MOUSE Glycine N-methyltransferase OS=Mus musculus GN=Gnmt PE=1 SV=3	22.3633	22.3777	22.6381	22.623	22.703	22.4058	22.5694	22.0791	22.3681	22.5983	-0.136883	0.274707	0.651496
PG20284	Q5DTG9	Q5DTG9_MOUSE MKIAA4219 protein (Fragment) OS=Mus musculus GN=Sptb PE=2 SV=1	19.1518	19.1163	18.9391	18.8602	19.161	18.9473	19.0788	18.6296	18.7323	19.157	-0.136662	0.278524	0.654448
PG19461	Q8BXX7	Q8BXX7_MOUSE Putative uncharacterized protein OS=Mus musculus GN=Mthfd1 PE=2 SV=1	18.0566	18.2044	18.0684	17.9606	18.1917	18.0401	18.0763	17.7512	17.8218	18.1102	-0.136421	0.149882	0.542878
PG7951	Q9EQI8	RM46_MOUSE 39S ribosomal protein L46; mitochondrial OS=Mus musculus GN=Mrpl46 PE=1 SV=1	21.2216	20.8987	21.2112	21.308	21.3434	21.0078	21.0962	20.9232	21.1188	21.1555	-0.136292	0.164719	0.555019
PG153	Q9D061	ACBD6_MOUSE Acyl-CoA-binding domain-containing protein 6 OS=Mus musculus GN=Acbd6 PE=1 SV=2	17.5102	17.2228	17.659	17.4992	17.7262	17.2973	17.4581	17.3349	17.3242	17.5221	-0.136153	0.198545	0.587991
PG166	A0A0R4J0I6	A0A0R4J0I6_MOUSE Acyl-CoA dehydrogenase family member 11 OS=Mus musculus GN=Acad11 PE=1 SV=1	23.1589	23.2258	23.6755	23.4758	23.2545	23.3245	23.256	22.8132	23.372	23.3444	-0.136073	0.363463	0.717359
PG2579	P56393	COX7B_MOUSE Cytochrome c oxidase subunit 7B; mitochondrial OS=Mus musculus GN=Cox7b PE=3 SV=1	19.6994	18.4645	19.8598	20.0926	19.5663	19.1283	19.3855	19.2168	19.964	19.3078	-0.13605	0.680218	0.888816
PG15524	F8WIJ5	F8WIJ5_MOUSE Phospholipase DDHD1 OS=Mus musculus GN=Ddhd1 PE=1 SV=1	16.5893	16.6172	16.6391	16.6221	16.7659	16.498	16.6179	16.4947	16.3617	16.5819	-0.13588	0.0358814	0.325219
PG9384	P19123	TNNC1_MOUSE Troponin C; slow skeletal and cardiac muscles OS=Mus musculus GN=Tnnc1 PE=1 SV=1	17.9924	18.1261	18.2077	18.1625	18.2696	18.0075	18.0828	17.8867	17.9743	18.1279	-0.135831	0.0622535	0.408452
PG4950	Q60575	KIF1B_MOUSE Kinesin-like protein KIF1B OS=Mus musculus GN=Kif1b PE=1 SV=2	17.1461	17.1708	17.3615	17.4974	17.6517	17.0927	17.2278	17.1768	17.3551	17.2965	-0.13574	0.238458	0.622335
PG1775	Q3T9U8	Q3T9U8_MOUSE Putative uncharacterized protein OS=Mus musculus GN=Entpd2 PE=2 SV=1	16.6405	16.511	16.658	16.339	16.6665	16.4209	16.5462	16.282	16.5424	16.3457	-0.135544	0.136147	0.524664
PG11720	A0A0G2JDF8	A0A0G2JDF8_MOUSE Serrate RNA effector molecule homolog (Fragment) OS=Mus musculus GN=Srrt PE=1 SV=1	17.5666	17.4511	17.1869	17.2175	17.6701	17.6673	17.8017	16.9858	16.8043	17.156	-0.135427	0.547636	0.826829
PG12844	A0A0R4J0S1	A0A0R4J0S1_MOUSE Cdc42 effector protein 1 OS=Mus musculus GN=Cdc42ep1 PE=1 SV=1	15.1048	13.9149	15.1591	14.5982	14.2723	14.9287	14.1278	14.1382	15.2442	13.9362	-0.134847	0.710936	0.899789
PG6152	P32020	NLTP_MOUSE Non-specific lipid-transfer protein OS=Mus musculus GN=Scp2 PE=1 SV=3	22.0031	22.0397	22.3918	22.6798	22.615	22.2509	22.2702	21.7932	22.3389	22.4019	-0.134841	0.469091	0.782847
PG1166	Q91Z96	BMP2K_MOUSE BMP-2-inducible protein kinase OS=Mus musculus GN=Bmp2k PE=1 SV=1	17.7615	17.8868	17.8889	17.6872	17.8157	17.7619	17.8342	17.535	17.457	17.7784	-0.134729	0.146329	0.537334
PG1106	A0A087WQS2	A0A087WQS2_MOUSE Basic leucine zipper and W2 domain-containing protein 1 OS=Mus musculus GN=Bzw1 PE=1 SV=1	23.3499	23.5064	23.4398	23.3901	23.1561	23.3852	23.1862	23.1431	22.943	23.5111	-0.134729	0.275451	0.652201
PG9931	A0A0R4J073	A0A0R4J073_MOUSE BRCA1-A complex subunit RAP80 OS=Mus musculus GN=Uimc1 PE=1 SV=1	17.4844	17.5764	17.4533	17.3753	17.5918	17.4473	17.4858	17.3059	17.1845	17.3842	-0.134681	0.0794335	0.441416
PG59	Q5SWU9-2	ACACA_MOUSE Isoform 2 of Acetyl-CoA carboxylase 1 OS=Mus musculus GN=Acaca	24.0814	23.8914	23.9158	23.8461	23.903	23.8884	23.907	23.6058	23.6797	23.8855	-0.13426	0.109065	0.491977
PG13496	Q78ZM0	Q78ZM0_MOUSE Sorting nexin 3 OS=Mus musculus GN=Snx3 PE=1 SV=1	22.2833	22.4239	21.7263	22.0496	22.1265	21.6808	21.9827	21.9776	22.0591	22.2386	-0.134137	0.392928	0.737181
PG8605	Q3UDS4	Q3UDS4_MOUSE Putative uncharacterized protein OS=Mus musculus GN=Sqrdl PE=2 SV=1	20.5065	20.31	20.6275	20.5946	20.6081	20.2619	20.3383	20.4422	20.4176	20.5162	-0.134097	0.104246	0.484435
PG11842	A0A0R4J135	A0A0R4J135_MOUSE Selenium-binding protein 2 OS=Mus musculus GN=Selenbp2 PE=1 SV=1	22.649	22.7392	22.5627	22.1832	22.6178	22.511	22.5469	22.1497	22.3399	22.5339	-0.134084	0.306721	0.675623
PG2609	Q8BMS4	COQ3_MOUSE Ubiquinone biosynthesis O-methyltransferase; mitochondrial OS=Mus musculus GN=Coq3 PE=1 SV=1	17.9623	18.0332	18.0664	17.9598	18.2592	17.8134	18.026	17.8665	17.8249	18.0805	-0.133909	0.122385	0.506347
PG7173	Q9WUB3	PYGM_MOUSE Glycogen phosphorylase; muscle form OS=Mus musculus GN=Pygm PE=1 SV=3	18.8823	18.8779	19.3284	19.0147	19.0259	18.8033	18.9521	18.7955	18.8771	19.0318	-0.133865	0.189968	0.579928
PG2677	Q8BPF9	Q8BPF9_MOUSE Putative uncharacterized protein OS=Mus musculus GN=Csnk2a2 PE=2 SV=1	18.5554	18.5711	18.6978	18.6506	18.809	18.452	18.6297	18.3834	18.4757	18.6749	-0.133589	0.100694	0.478199
PG1412	Q9DBT3	CCD97_MOUSE Coiled-coil domain-containing protein 97 OS=Mus musculus GN=Ccdc97 PE=1 SV=1	15.772	15.693	15.7338	15.823	15.9625	15.7104	15.6394	15.5185	15.5831	15.8657	-0.13341	0.11605	0.49958
PG9217	Q80W22	THNS2_MOUSE Threonine synthase-like 2 OS=Mus musculus GN=Thnsl2 PE=1 SV=1	21.6149	21.6574	21.8619	21.5782	21.7572	21.5458	21.5579	21.3844	21.6832	21.6314	-0.133405	0.102201	0.481446
PG3758	B2RSU7	B2RSU7_MOUSE GRIP and coiled-coil domain containing 2 OS=Mus musculus GN=Gcc2 PE=1 SV=1	18.9671	19.0077	19.1265	19.309	19.2866	18.9376	18.9547	18.8869	19.0625	19.1896	-0.133149	0.170085	0.561766
PG7466	Q8BMD8	SCMC1_MOUSE Calcium-binding mitochondrial carrier protein SCaMC-1 OS=Mus musculus GN=Slc25a24 PE=1 SV=1	20.2276	20.2261	20.3468	20.4636	20.4352	20.115	20.0989	20.3705	20.1852	20.2664	-0.132643	0.0988097	0.473863
PG12730	Q6KAN1	Q6KAN1_MOUSE MFLJ00316 protein (Fragment) OS=Mus musculus GN=Gbp7 PE=2 SV=1	20.2743	20.4983	20.3539	20.126	20.3879	20.3422	20.3115	19.9271	20.0716	20.3264	-0.132333	0.239023	0.622698
PG7998	P97304	RPAC2_MOUSE DNA-directed RNA polymerases I and III subunit RPAC2 OS=Mus musculus GN=Polr1d PE=1 SV=1	18.2588	18.3143	18.4367	18.265	18.5764	18.1194	18.391	18.0527	18.2336	18.393	-0.132286	0.188541	0.578894
PG504	Q01339	APOH_MOUSE Beta-2-glycoprotein 1 OS=Mus musculus GN=Apoh PE=1 SV=1	22.8621	22.7378	22.9151	22.8836	22.6795	22.679	22.8694	22.7368	22.6526	22.4797	-0.132148	0.127986	0.51493
PG8193	Q9CPR1	RWDD4_MOUSE RWD domain-containing protein 4 OS=Mus musculus GN=Rwdd4 PE=2 SV=1	18.1167	18.1389	18.2782	18.1403	18.2319	18.1358	18.1478	17.9323	17.8468	18.1837	-0.13191	0.112559	0.49662
PG5648	D3Z383	D3Z383_MOUSE Mesoderm specific transcript; isoform CRA_a OS=Mus musculus GN=Mest PE=1 SV=2	18.0428	17.9984	18.1107	18.1098	18.2204	17.8634	18.0961	17.7845	17.8429	18.2362	-0.131805	0.198517	0.588205
PG3871	Q60848	HELLS_MOUSE Lymphocyte-specific helicase OS=Mus musculus GN=Hells PE=1 SV=2	19.4677	19.5114	19.3624	19.3741	19.577	19.3155	19.4438	19.1896	19.2467	19.4385	-0.131724	0.0777432	0.43954
PG2051	Q4FJY0	Q4FJY0_MOUSE Gzmb protein OS=Mus musculus GN=Gzmb PE=2 SV=1	16.6435	16.6623	16.7316	16.7218	16.9799	16.5846	16.7904	16.4251	16.5726	16.7084	-0.13162	0.168605	0.561309
PG7846	Q3UJU9	RMD3_MOUSE Regulator of microtubule dynamics protein 3 OS=Mus musculus GN=Rmdn3 PE=1 SV=2	20.5817	20.5285	20.7322	20.682	20.8115	20.4661	20.4777	20.3093	20.7296	20.6956	-0.131538	0.196678	0.586325
PG2766	Q2KHL4	Q2KHL4_MOUSE Cytochrome P450; family 3; subfamily a; polypeptide 16 OS=Mus musculus GN=Cyp3a16 PE=2 SV=1	20.7239	20.8044	20.4842	20.391	20.7439	20.9203	20.8987	20.0022	20.3831	20.2862	-0.131384	0.522844	0.815077
PG2843	P35175	CYT1_MOUSE Stefin-1 OS=Mus musculus GN=Stfa1 PE=3 SV=1	22.5806	23.4999	23.0283	22.0633	22.5892	22.7759	22.4957	22.6212	22.6191	22.5934	-0.131223	0.607651	0.856603
PG15194	B7ZWK3	B7ZWK3_MOUSE Spna2 protein OS=Mus musculus GN=Sptan1 PE=2 SV=1	16.3683	16.3853	16.575	16.5044	16.691	16.1954	16.4737	16.3795	16.27	16.5496	-0.131169	0.175845	0.566073
PG9998	Q9D2P4	URM1_MOUSE Ubiquitin-related modifier 1 OS=Mus musculus GN=Urm1 PE=1 SV=1	17.6158	17.6992	17.6142	17.5382	17.6238	17.6	17.5596	17.3866	17.372	17.5176	-0.131097	0.0373309	0.327197
PG4084	O08528	HXK2_MOUSE Hexokinase-2 OS=Mus musculus GN=Hk2 PE=1 SV=1	20.2185	20.1524	20.3082	20.2505	20.3188	20.1324	20.2107	20.0251	20.1337	20.0927	-0.130755	0.0160188	0.221382
PG8005	Q921V6	Q921V6_MOUSE Trim21 protein OS=Mus musculus GN=Trim21 PE=2 SV=1	15.3935	15.3135	15.4206	15.6245	15.6614	15.3626	15.433	15.239	15.3415	15.3842	-0.130634	0.120487	0.504196
PG10251	Q64726	ZA2G_MOUSE Zinc-alpha-2-glycoprotein OS=Mus musculus GN=Azgp1 PE=1 SV=2	20.8547	20.7587	20.923	21.0541	21.155	20.9548	21.039	20.4672	20.5773	21.0544	-0.130577	0.384924	0.730363
PG8803	Q9ERG2	STRN3_MOUSE Striatin-3 OS=Mus musculus GN=Strn3 PE=1 SV=1	18.4606	18.5538	18.4193	18.3695	18.629	18.3988	18.499	18.2556	18.2453	18.3815	-0.130422	0.08625	0.453427
PG7948	Q9DCU6	RM04_MOUSE 39S ribosomal protein L4; mitochondrial OS=Mus musculus GN=Mrpl4 PE=1 SV=1	19.1283	19.1676	19.4701	19.4191	19.5008	18.9603	19.1067	19.2056	19.4838	19.2779	-0.130307	0.299672	0.670967
PG3971	Q9R257	HEBP1_MOUSE Heme-binding protein 1 OS=Mus musculus GN=Hebp1 PE=1 SV=2	21.5889	21.375	21.5682	21.87	21.9973	21.5246	21.6884	21.2863	21.4067	21.8442	-0.129839	0.410431	0.747001
PG7757	Q3UIA2	RHG17_MOUSE Rho GTPase-activating protein 17 OS=Mus musculus GN=Arhgap17 PE=1 SV=1	18.9501	19.0536	19.1614	19.1972	19.3297	18.9885	19.1631	18.7687	18.9651	19.1575	-0.129814	0.218613	0.605412
PG3035	Q9EQ28	DPOD3_MOUSE DNA polymerase delta subunit 3 OS=Mus musculus GN=Pold3 PE=1 SV=2	20.0183	19.5983	19.977	19.8839	19.8045	19.688	19.8544	19.6494	19.8355	19.6058	-0.129785	0.18618	0.577098
PG3566	Q05816	FABP5_MOUSE Fatty acid-binding protein; epidermal OS=Mus musculus GN=Fabp5 PE=1 SV=3	25.2637	25.6824	25.7285	24.8001	24.9964	25.4118	25.2091	24.9436	25.2449	25.0135	-0.129654	0.538487	0.823654
PG869	Q9D0J2	Q9D0J2_MOUSE Putative uncharacterized protein OS=Mus musculus GN=Atp5d PE=2 SV=1	21.7725	20.9887	21.5204	21.9812	21.2421	21.3069	21.4982	21.2389	21.3981	21.4166	-0.129238	0.501643	0.801698
PG5584	P21440	MDR3_MOUSE Phosphatidylcholine translocator ABCB4 OS=Mus musculus GN=Abcb4 PE=1 SV=2	21.2845	21.2363	21.5717	21.5835	21.6479	21.2828	21.4295	21.0942	21.3785	21.493	-0.129195	0.272339	0.648512
PG14156	Q91WT7	Q91WT7_MOUSE 3-alpha-hydroxysteroid dehydrogenase type 1 OS=Mus musculus GN=Akr1c14 PE=1 SV=1	22.2221	22.4442	22.4396	22.177	22.4658	22.3287	22.2868	21.8211	22.1856	22.4815	-0.129021	0.338681	0.698632
PG6300	Q8R2U4	NTM1A_MOUSE N-terminal Xaa-Pro-Lys N-methyltransferase 1 OS=Mus musculus GN=Ntmt1 PE=1 SV=3	19.2664	19.3521	19.453	19.4435	19.5371	19.1161	19.3161	19.2425	19.1936	19.5397	-0.128793	0.172187	0.563302
PG1774	P17182	ENOA_MOUSE Alpha-enolase OS=Mus musculus GN=Eno1 PE=1 SV=3	24.6729	24.6657	24.4311	24.3804	24.5217	24.5887	24.4012	24.2515	24.4818	24.3051	-0.128689	0.168037	0.559735
PG7156	P68040	RACK1_MOUSE Receptor of activated protein C kinase 1 OS=Mus musculus GN=Rack1 PE=1 SV=3	24.4649	24.7157	24.8025	24.2425	24.4973	24.6604	24.3213	24.1589	24.403	24.5367	-0.128514	0.356543	0.710654
PG20398	B2RQ18	B2RQ18_MOUSE Fkbp15 protein OS=Mus musculus GN=Fkbp15 PE=2 SV=1	16.4755	16.4854	16.5483	16.4372	16.6681	16.4274	16.6778	16.3358	16.1115	16.4196	-0.128464	0.232937	0.615618
PG9410	Q9ER38	TOR3A_MOUSE Torsin-3A OS=Mus musculus GN=Tor3a PE=1 SV=2	18.029	18.2566	18.0962	18.189	18.5133	18.138	18.1922	17.9143	17.8783	18.32	-0.128242	0.311163	0.680022
PG6313	Q9D6T0	NOSIP_MOUSE Nitric oxide synthase-interacting protein OS=Mus musculus GN=Nosip PE=1 SV=1	16.7662	16.862	16.9263	16.9274	17.1159	16.5789	16.7851	16.8532	16.7036	17.0399	-0.127404	0.220696	0.608006
PG19772	Q3U6S9	Q3U6S9_MOUSE Signal transducer and activator of transcription OS=Mus musculus GN=Stat3 PE=2 SV=1	16.4458	16.2508	16.6699	16.4126	16.3566	16.4144	16.2866	16.306	16.2504	16.2428	-0.127122	0.131554	0.521392
PG5159	A2ARD6	A2ARD6_MOUSE Kynureninase OS=Mus musculus GN=Kynu PE=1 SV=1	21.7607	21.556	21.8863	21.5417	21.7261	21.8108	21.338	21.3039	21.6604	21.723	-0.126905	0.329557	0.69402
PG8129	F8WIJ0	F8WIJ0_MOUSE Solute carrier family 12 member 4 OS=Mus musculus GN=Slc12a4 PE=1 SV=2	16.787	16.7644	16.7828	16.8495	17.0346	16.6544	16.757	16.5602	16.6819	16.9304	-0.126902	0.149322	0.542201
PG4347	Q8BU33	ILVBL_MOUSE Acetolactate synthase-like protein OS=Mus musculus GN=Ilvbl PE=1 SV=1	19.9812	20.0188	20.444	20.0267	20.2337	20.0079	20.1293	19.8585	20.0163	20.059	-0.126711	0.233592	0.616235
PG3110	Q924H9	DQX1_MOUSE ATP-dependent RNA helicase DQX1 OS=Mus musculus GN=Dqx1 PE=2 SV=1	19.2338	19.3001	19.2004	18.9929	19.3076	19.2585	19.1763	18.7856	19.0752	19.1062	-0.12657	0.234585	0.617179
PG3252	A0A0R4J174	A0A0R4J174_MOUSE Evolutionarily conserved-signaling intermediate in Toll pathway; mitochondrial OS=Mus musculus GN=Ecsit PE=1 SV=1	18.505	18.3516	18.4642	18.4816	18.615	18.449	18.4375	18.1344	18.2963	18.4677	-0.126482	0.135282	0.525141
PG1806	Q3V1V3	ESF1_MOUSE ESF1 homolog OS=Mus musculus GN=Esf1 PE=1 SV=1	17.9453	17.883	17.9823	17.8825	18.2166	17.8534	17.8472	17.7324	17.7409	18.1047	-0.126211	0.204029	0.593698
PG7187	Q6PFQ7	RASL2_MOUSE Ras GTPase-activating protein 4 OS=Mus musculus GN=Rasa4 PE=1 SV=1	19.138	19.1682	19.2346	19.164	19.6063	19.3177	19.1004	18.6975	18.9612	19.6037	-0.12613	0.497132	0.799071
PG14188	Q6SKR2	Q6SKR2_MOUSE HemK methyltransferase family member 2; isoform CRA_c OS=Mus musculus GN=N6amt1 PE=1 SV=1	19.7865	19.8854	19.7769	19.6467	19.8639	19.7603	19.7664	19.5763	19.5016	19.7259	-0.12581	0.102106	0.481763
PG5158	Q3U2W5	Q3U2W5_MOUSE Galectin (Fragment) OS=Mus musculus GN=Lgals8 PE=2 SV=1	18.0057	18.1952	18.0082	17.8966	18.2429	18.0655	17.9528	17.7457	17.8418	18.1156	-0.125425	0.219919	0.607301
PG6798	P51175	PPOX_MOUSE Protoporphyrinogen oxidase OS=Mus musculus GN=Ppox PE=1 SV=1	21.7288	21.651	21.5946	21.5044	21.6497	21.5923	21.6802	21.3136	21.4429	21.4726	-0.125383	0.125207	0.510787
PG11946	Q3TZJ1	Q3TZJ1_MOUSE Anion exchange protein OS=Mus musculus GN=Slc4a1 PE=2 SV=1	16.8021	16.9575	16.9382	16.9996	17.1796	16.7882	16.8992	16.754	16.7517	17.0597	-0.124821	0.178268	0.569174
PG3703	Q9D6K8	FUND2_MOUSE FUN14 domain-containing protein 2 OS=Mus musculus GN=Fundc2 PE=1 SV=1	19.3696	19.2443	19.3719	19.4495	19.5281	19.1844	19.3847	19.2793	19.1941	19.2977	-0.124611	0.0708994	0.42467
PG14701	Q8BSZ1	Q8BSZ1_MOUSE Poly [ADP-ribose] polymerase OS=Mus musculus GN=Parp10 PE=2 SV=1	15.7843	15.998	15.944	15.9665	16.3265	15.7574	15.9949	15.6974	15.9065	16.04	-0.124607	0.293062	0.665855
PG9388	Q8CGB6-3	TNS2_MOUSE Isoform 3 of Tensin-2 OS=Mus musculus GN=Tns2	18.8592	18.7004	19.0322	19.4842	19.206	18.8092	18.7891	18.9311	18.8346	19.2951	-0.124605	0.47336	0.786376
PG5279	Q8CCZ4	Q8CCZ4_MOUSE Lipoyl synthase; mitochondrial OS=Mus musculus GN=Lias PE=2 SV=1	17.0413	17.0713	17.0971	17.0293	17.1619	16.9947	17.07	16.8293	16.8108	17.0732	-0.124604	0.0786815	0.442706
PG9685	P68037	UB2L3_MOUSE Ubiquitin-conjugating enzyme E2 L3 OS=Mus musculus GN=Ube2l3 PE=1 SV=1	17.4156	17.4529	17.4338	17.4652	17.5329	17.268	17.4305	17.1886	17.2201	17.5709	-0.12448	0.134688	0.524585
PG546	Q8C7G5	APOA5_MOUSE Apolipoprotein A-V OS=Mus musculus GN=Apoa5 PE=1 SV=1	19.0712	18.7401	19.4853	19.4333	19.4657	18.8881	19.1094	18.7975	18.9896	19.7887	-0.124472	0.601585	0.855892
PG15067	V9GX91	V9GX91_MOUSE Protein Nav2 OS=Mus musculus GN=Nav2 PE=1 SV=1	16.6291	16.4878	16.4984	16.43	16.7681	16.3415	16.4732	16.4389	16.3797	16.5582	-0.124384	0.120264	0.504357
PG6989	Q3TKG4	Q3TKG4_MOUSE Putative uncharacterized protein (Fragment) OS=Mus musculus GN=Psmc3 PE=2 SV=1	23.6585	23.8956	23.6613	23.5905	23.4942	23.541	23.5762	23.5731	23.2895	23.7014	-0.123796	0.226962	0.61144
PG10015	Q9D1C8	VPS28_MOUSE Vacuolar protein sorting-associated protein 28 homolog OS=Mus musculus GN=Vps28 PE=1 SV=1	18.4711	18.4903	18.4387	18.4617	18.5685	18.4671	18.5013	18.1464	18.2694	18.4274	-0.123752	0.117689	0.500019
PG5195	Q9Z1M4	KS6B2_MOUSE Ribosomal protein S6 kinase beta-2 OS=Mus musculus GN=Rps6kb2 PE=1 SV=1	18.8994	18.9928	18.9774	18.9339	18.9863	18.9114	18.881	18.7666	18.7834	18.8293	-0.123616	0.00561706	0.131873
PG5529	Q61161	M4K2_MOUSE Mitogen-activated protein kinase kinase kinase kinase 2 OS=Mus musculus GN=Map4k2 PE=1 SV=1	18.0945	18.0529	18.2145	18.1553	18.3289	18.0023	18.1047	17.8654	18.0242	18.2325	-0.123391	0.149952	0.542802
PG4477	Q3UFX6	Q3UFX6_MOUSE Putative uncharacterized protein OS=Mus musculus GN=Mgll PE=2 SV=1	17.8572	17.7243	17.8333	18.0589	17.9967	17.7014	17.784	17.7109	17.7392	17.92	-0.122989	0.125564	0.510819
PG4623	P11930	NUD19_MOUSE Nucleoside diphosphate-linked moiety X motif 19 OS=Mus musculus GN=Nudt19 PE=1 SV=2	20.8948	20.9652	21.1466	21.1941	21.2404	20.8943	21.0275	20.7845	21.0235	21.0965	-0.122967	0.196768	0.58629
PG11854	Q3TCQ3	Q3TCQ3_MOUSE Pyruvate carboxylase OS=Mus musculus GN=Pcx PE=2 SV=1	15.3357	15.4512	15.5151	15.3581	15.5146	15.2095	15.3212	15.2149	15.1882	15.6265	-0.122861	0.210728	0.59889
PG4961	G3X977	G3X977_MOUSE Inter-alpha trypsin inhibitor; heavy chain 2 OS=Mus musculus GN=Itih2 PE=1 SV=1	22.3741	22.2155	22.3993	22.5462	22.8106	22.4254	22.421	22.0323	22.2389	22.6149	-0.122645	0.408221	0.746
PG9260	Q8C0L0	TMX4_MOUSE Thioredoxin-related transmembrane protein 4 OS=Mus musculus GN=Tmx4 PE=1 SV=2	19.2159	19.3551	19.3895	19.6226	19.6921	19.2407	19.4135	19.2644	19.2712	19.4726	-0.122594	0.253726	0.632806
PG4157	Q9ER81	IFG15_MOUSE Torsin-1A-interacting protein 2; isoform IFRG15 OS=Mus musculus GN=Tor1aip2 PE=1 SV=1	19.1598	19.266	19.3502	19.2465	19.4641	19.1401	19.2336	19.0423	19.0803	19.3776	-0.122525	0.160333	0.552338
PG10286	Q9DCH6	ZFAN6_MOUSE AN1-type zinc finger protein 6 OS=Mus musculus GN=Zfand6 PE=1 SV=1	20.6459	20.5295	20.5539	20.7716	20.9033	20.7653	20.6605	20.3206	20.4251	20.6204	-0.122422	0.286069	0.660746
PG3074	Q99LT0	DPY30_MOUSE Protein dpy-30 homolog OS=Mus musculus GN=Dpy30 PE=1 SV=1	19.1748	19.3084	19.0616	19.0897	19.2595	19.1438	19.1839	18.9296	18.7215	19.304	-0.122243	0.313505	0.680814
PG4081	Q9DBA8	HUTI_MOUSE Probable imidazolonepropionase OS=Mus musculus GN=Amdhd1 PE=1 SV=1	22.1475	22.3166	22.4047	22.1044	22.5727	22.3346	22.2832	21.7533	22.1756	22.3895	-0.121967	0.417412	0.751754
PG4149	A0A0R4J0R3	A0A0R4J0R3_MOUSE Interferon-stimulated 20 kDa exonuclease-like 2 OS=Mus musculus GN=Isg20l2 PE=1 SV=1	16.4046	16.4692	16.3724	16.4892	16.6259	16.2444	16.4174	16.2648	16.2073	16.6178	-0.12193	0.201491	0.590735
PG8219	Q3TDK9	Q3TDK9_MOUSE Putative uncharacterized protein OS=Mus musculus GN=Rtfdc1 PE=2 SV=1	19.4225	19.3111	19.4263	19.5338	19.7651	19.3289	19.4918	19.3011	19.2503	19.4777	-0.121786	0.217335	0.6056
PG2409	Q9CZT6	CMS1_MOUSE Protein CMSS1 OS=Mus musculus GN=Cmss1 PE=2 SV=1	18.023	17.9143	18.1347	18.1836	18.1667	17.7275	18.029	17.716	18.2878	18.0542	-0.121553	0.339558	0.698469
PG3211	Q91YN2	Q91YN2_MOUSE Eif2ak2 protein OS=Mus musculus GN=Eif2ak2 PE=2 SV=1	17.476	17.4603	17.6256	17.6042	17.8598	17.2773	17.5489	17.3676	17.4042	17.8202	-0.121538	0.336636	0.696873
PG7818	Q922Q2	RIOK1_MOUSE Serine/threonine-protein kinase RIO1 OS=Mus musculus GN=Riok1 PE=1 SV=2	16.8802	16.9938	17.0295	17.0567	17.3363	16.7897	17.0093	16.866	16.9023	17.1234	-0.12116	0.239567	0.622731
PG10140	Q60989	XIAP_MOUSE E3 ubiquitin-protein ligase XIAP OS=Mus musculus GN=Xiap PE=1 SV=2	17.8618	17.7963	17.8672	17.822	17.9458	17.7837	17.8436	17.496	17.6485	17.9162	-0.121033	0.163513	0.553829
PG838	E9QM77	E9QM77_MOUSE Ataxin-2 OS=Mus musculus GN=Atxn2 PE=1 SV=1	19.3677	19.2781	19.3963	19.4679	19.5295	19.3152	19.3317	19.1488	19.2457	19.3931	-0.121004	0.0781431	0.440953
PG2684	Q3UC74	Q3UC74_MOUSE Putative uncharacterized protein OS=Mus musculus GN=Cyp4v3 PE=2 SV=1	18.5563	18.6539	18.6852	18.7581	18.9304	18.6048	18.7458	18.3386	18.4663	18.8245	-0.120815	0.298204	0.669727
PG8394	P42209	SEPT1_MOUSE Septin-1 OS=Mus musculus GN=Sept1 PE=1 SV=2	18.215	18.3271	18.2131	18.1944	18.529	18.1562	18.3273	18.1043	17.8931	18.3938	-0.120772	0.297418	0.668987
PG10281	Q9CX48	ZCH10_MOUSE Zinc finger CCHC domain-containing protein 10 OS=Mus musculus GN=Zcchc10 PE=2 SV=1	17.5739	17.7031	17.6378	17.0405	17.4451	17.6068	17.3379	17.1841	17.3495	17.319	-0.120611	0.402273	0.743026
PG2770	Q9DBB9	CPN2_MOUSE Carboxypeptidase N subunit 2 OS=Mus musculus GN=Cpn2 PE=1 SV=2	16.0718	16.0566	16.2613	16.4708	16.3678	16.1519	16.1069	15.9588	16.1528	16.2558	-0.120434	0.23802	0.621463
PG1200	Q9CS00	CATIN_MOUSE Cactin OS=Mus musculus GN=Cactin PE=1 SV=2	17.1341	17.1592	17.2921	17.2072	17.3134	16.9489	17.1662	17.0514	17.1197	17.2195	-0.12006	0.0758484	0.435998
PG8213	Q3TKB7	Q3TKB7_MOUSE Putative uncharacterized protein OS=Mus musculus GN=Mrps18b PE=2 SV=1	19.5512	19.2499	19.9927	19.2391	19.3413	19.4157	19.2873	19.3589	19.5269	19.1869	-0.119724	0.454565	0.772495
PG4116	Q2TPA8	HSDL2_MOUSE Hydroxysteroid dehydrogenase-like protein 2 OS=Mus musculus GN=Hsdl2 PE=1 SV=1	22.7512	22.6023	22.9811	23.0757	22.8789	22.848	22.6873	22.5119	22.7896	22.854	-0.119667	0.288586	0.660308
PG3068	Q99LN9	DOHH_MOUSE Deoxyhypusine hydroxylase OS=Mus musculus GN=Dohh PE=1 SV=2	20.0052	19.9847	20.1472	20.0945	20.3516	19.8364	20.015	19.9639	19.9952	20.1749	-0.119585	0.198253	0.588023
PG1336	Q3UWL3	Q3UWL3_MOUSE Putative uncharacterized protein OS=Mus musculus GN=Ccnb1 PE=2 SV=1	18.5621	18.5615	18.529	18.5989	18.6359	18.3573	18.5645	18.4682	18.4434	18.4563	-0.11955	0.0132732	0.202607
PG3089	O54946	DNJB6_MOUSE DnaJ homolog subfamily B member 6 OS=Mus musculus GN=Dnajb6 PE=1 SV=4	18.4377	18.5669	18.4935	18.4523	18.5119	18.3729	18.5492	18.3243	18.2184	18.4011	-0.119284	0.0761099	0.43536
PG9555	Q497J1	TM86B_MOUSE Lysoplasmalogenase OS=Mus musculus GN=Tmem86b PE=2 SV=1	17.8462	17.8226	17.9344	17.8129	18.0939	17.7614	17.943	17.6282	17.6914	17.8901	-0.119171	0.170328	0.561299
PG2801	Q9CYZ6	CS060_MOUSE Uncharacterized protein C19orf60 homolog OS=Mus musculus PE=1 SV=1	15.7491	15.64	15.8372	15.9022	15.9794	15.4507	15.7508	15.5388	15.7721	16.0001	-0.119097	0.323038	0.689478
PG5632	Q9CQB2	MCRI2_MOUSE MAPK regulated corepressor interacting protein 2 OS=Mus musculus GN=Mcrip2 PE=1 SV=1	17.0882	16.7451	17.2479	17.7128	17.4948	17.473	17.3271	16.9009	16.9051	17.0908	-0.118396	0.573846	0.840992
PG7135	B2RUP0	B2RUP0_MOUSE RNA binding motif protein 34 OS=Mus musculus GN=Rbm34 PE=1 SV=1	17.9065	17.9229	17.9051	17.7295	18.0586	17.7064	17.9439	17.6097	17.7886	17.883	-0.118191	0.175574	0.566138
PG11239	B1ASZ3	B1ASZ3_MOUSE Glycerol kinase OS=Mus musculus GN=Gk PE=1 SV=1	17.7233	17.7829	17.9347	17.8611	18.0755	17.6192	17.8734	17.6331	17.7254	17.936	-0.118079	0.218539	0.605492
PG2369	Q91V08	CLC2D_MOUSE C-type lectin domain family 2 member D OS=Mus musculus GN=Clec2d PE=1 SV=1	18.2204	18.1638	18.2574	18.3223	18.5815	18.1352	18.1793	18.0086	18.2816	18.3514	-0.117886	0.244956	0.626971
PG3304	O08856	ELL_MOUSE RNA polymerase II elongation factor ELL OS=Mus musculus GN=Ell PE=2 SV=2	18.6517	18.631	18.8544	19.1359	19.0912	18.7044	18.868	18.49	18.7372	18.9772	-0.117497	0.406566	0.745774
PG9307	Q9DC40	TELO2_MOUSE Telomere length regulation protein TEL2 homolog OS=Mus musculus GN=Telo2 PE=1 SV=2	17.7945	17.7279	17.7543	17.7816	18.0117	17.6399	17.7296	17.5908	17.6558	17.867	-0.117376	0.131532	0.521661
PG5568	Q9JHQ5	LZTL1_MOUSE Leucine zipper transcription factor-like protein 1 OS=Mus musculus GN=Lztfl1 PE=1 SV=1	20.5746	20.6122	20.5288	20.522	20.6389	20.5127	20.5685	20.3085	20.4073	20.4933	-0.117241	0.0501393	0.367775
PG5454	Q8BI08	MAL2_MOUSE Protein MAL2 OS=Mus musculus GN=Mal2 PE=1 SV=1	18.1865	18.1692	18.3314	18.6956	18.3016	18.0879	18.2721	18.2596	18.206	18.2751	-0.116741	0.282884	0.658071
PG6730	Q9DB30	PHKG2_MOUSE Phosphorylase b kinase gamma catalytic chain; liver/testis isoform OS=Mus musculus GN=Phkg2 PE=2 SV=2	15.6041	15.6873	15.5585	15.6597	15.8355	15.5221	15.6276	15.2976	15.5306	15.7844	-0.116583	0.242117	0.626565
PG4175	Q921Y2	IMP3_MOUSE U3 small nucleolar ribonucleoprotein protein IMP3 OS=Mus musculus GN=Imp3 PE=2 SV=1	18.7803	19.0992	18.9419	18.7397	19.0819	18.8821	18.9612	18.5732	18.6061	19.0378	-0.116531	0.359977	0.713124
PG6694	P28653	PGS1_MOUSE Biglycan OS=Mus musculus GN=Bgn PE=1 SV=1	17.8194	17.8074	17.8203	18.4166	17.9122	17.7656	17.8206	17.9707	17.7561	17.8817	-0.116212	0.374229	0.723459
PG4828	O88643	PAK1_MOUSE Serine/threonine-protein kinase PAK 1 OS=Mus musculus GN=Pak1 PE=1 SV=1	16.9901	17.0273	16.9653	16.8076	17.0631	16.8539	16.8384	16.7844	16.9134	16.8829	-0.116082	0.0456192	0.357972
PG24	Q3TEP0	Q3TEP0_MOUSE Putative uncharacterized protein OS=Mus musculus GN=Aaas PE=2 SV=1	16.8701	16.5707	16.5639	16.721	16.6962	16.6756	16.621	16.4573	16.2996	16.7884	-0.116027	0.291024	0.663027
PG5037	P33174	KIF4_MOUSE Chromosome-associated kinesin KIF4 OS=Mus musculus GN=Kif4 PE=1 SV=3	20.109	20.3495	20.1967	20.0263	20.4579	20.0287	20.2126	20.0476	20.0325	20.2385	-0.115881	0.240353	0.624212
PG2248	P10649	GSTM1_MOUSE Glutathione S-transferase Mu 1 OS=Mus musculus GN=Gstm1 PE=1 SV=2	23.9165	24.3735	24.4276	23.4719	23.6744	24.0875	23.8669	23.4557	24.0663	23.8089	-0.115695	0.613758	0.858174
PG3101	Q9CYC5	DSN1_MOUSE Kinetochore-associated protein DSN1 homolog OS=Mus musculus GN=Dsn1 PE=1 SV=1	18.2562	18.3386	18.3373	18.056	18.4304	18.0605	18.3757	18.0523	18.082	18.271	-0.115391	0.240993	0.625041
PG6218	Q9CYQ7	NARF_MOUSE Nuclear prelamin A recognition factor OS=Mus musculus GN=Narf PE=2 SV=1	18.7958	18.7637	18.8352	18.6568	18.8212	18.7765	18.809	18.4854	18.5527	18.6721	-0.115384	0.138234	0.528518
PG7613	A4QPD3	A4QPD3_MOUSE Proto-oncogene c-Rel OS=Mus musculus GN=Rel PE=1 SV=1	17.1619	17.1186	17.192	17.1407	17.3467	17.115	17.1705	16.8946	17.0734	17.1305	-0.115186	0.104578	0.484819
PG7088	P61290	PSME3_MOUSE Proteasome activator complex subunit 3 OS=Mus musculus GN=Psme3 PE=1 SV=1	21.4266	21.6028	21.2785	21.2043	21.4042	21.3198	21.3205	21.098	21.1994	21.4042	-0.114906	0.222837	0.609594
PG6128	Q8VCV2	Q8VCV2_MOUSE Ndrg3 protein OS=Mus musculus GN=Ndrg3 PE=1 SV=1	19.2982	19.3733	19.3234	19.1899	19.3155	19.3145	19.252	19.1457	19.0278	19.1871	-0.114621	0.080716	0.443066
PG14493	D3YWS8	D3YWS8_MOUSE Leukocyte receptor cluster (LRC) member 8; isoform CRA_a OS=Mus musculus GN=Leng8 PE=1 SV=1	16.9096	16.8989	16.8798	16.9783	17.0846	16.8155	16.8996	16.748	16.706	17.0093	-0.114569	0.120971	0.505145
PG9056	A3KGB4	TBC8B_MOUSE TBC1 domain family member 8B OS=Mus musculus GN=Tbc1d8b PE=1 SV=1	19.8959	19.9819	19.858	19.6981	19.8999	19.8385	19.8828	19.551	19.6881	19.801	-0.114481	0.169847	0.561602
PG400	P16406	AMPE_MOUSE Glutamyl aminopeptidase OS=Mus musculus GN=Enpep PE=1 SV=1	20.898	20.7755	21.1133	21.3553	21.1794	20.8462	20.9345	20.7733	21.0337	21.1618	-0.11442	0.381645	0.728639
PG9023	Q3TIZ0	Q3TIZ0_MOUSE Tubulin alpha chain OS=Mus musculus GN=Tuba1c PE=2 SV=1	18.5761	18.6108	18.9052	18.604	18.7238	18.5194	18.5855	18.4192	18.729	18.595	-0.11438	0.186589	0.577763
PG4788	B2RSI3	B2RSI3_MOUSE Poly [ADP-ribose] polymerase OS=Mus musculus GN=Parp14 PE=2 SV=1	16.715	16.7265	16.7353	16.8874	17.0372	16.5812	16.7836	16.6299	16.6872	16.8478	-0.114372	0.188322	0.579438
PG6779	Q8VDG5	PPCS_MOUSE Phosphopantothenate--cysteine ligase OS=Mus musculus GN=Ppcs PE=1 SV=1	20.326	20.2777	20.4624	20.3629	20.6174	20.371	20.3144	19.9315	20.3006	20.5586	-0.114058	0.363564	0.717074
PG4239	P63073	IF4E_MOUSE Eukaryotic translation initiation factor 4E OS=Mus musculus GN=Eif4e PE=1 SV=1	22.135	22.4521	21.4971	22.0036	22.0681	22.1193	21.5843	21.8597	21.8326	22.1898	-0.114012	0.562361	0.83356
PG8173	O35488	S27A2_MOUSE Very long-chain acyl-CoA synthetase OS=Mus musculus GN=Slc27a2 PE=1 SV=2	23.5325	23.4922	23.7982	23.8988	24.0317	23.778	23.5723	23.2395	23.7643	23.8298	-0.113863	0.470999	0.784017
PG5299	Q6ZPT1	KLHL9_MOUSE Kelch-like protein 9 OS=Mus musculus GN=Klhl9 PE=2 SV=2	17.283	17.1886	17.2392	17.4828	17.5173	17.0515	17.3362	17.1975	17.0713	17.485	-0.113852	0.311918	0.680394
PG5430	P62311	LSM3_MOUSE U6 snRNA-associated Sm-like protein LSm3 OS=Mus musculus GN=Lsm3 PE=1 SV=2	19.6216	19.7543	19.685	19.6891	19.7372	19.6478	19.6767	19.3896	19.3899	19.8143	-0.113774	0.228076	0.612459
PG7511	Q9D1G1	RAB1B_MOUSE Ras-related protein Rab-1B OS=Mus musculus GN=Rab1b PE=1 SV=1	21.7635	21.8195	21.6942	21.7304	21.8031	21.6782	21.7262	21.5365	21.6144	21.6891	-0.113259	0.023404	0.264138
PG235	O35598	ADA10_MOUSE Disintegrin and metalloproteinase domain-containing protein 10 OS=Mus musculus GN=Adam10 PE=1 SV=2	20.7063	20.5793	20.6958	20.8697	20.8133	20.5903	20.7353	20.5116	20.5354	20.7256	-0.113235	0.13917	0.529684
PG8802	Q9EPQ7	STAR5_MOUSE StAR-related lipid transfer protein 5 OS=Mus musculus GN=Stard5 PE=1 SV=2	21.1916	21.0004	21.371	21.2298	21.351	21.1485	21.1894	20.847	21.1381	21.2548	-0.113186	0.275754	0.65239
PG10197	Q9DBH0	WWP2_MOUSE NEDD4-like E3 ubiquitin-protein ligase WWP2 OS=Mus musculus GN=Wwp2 PE=1 SV=1	18.2314	18.2309	18.2009	18.2239	18.386	18.1192	18.21	18.0943	18.0182	18.2657	-0.113143	0.0731586	0.429405
PG14638	Q3UQS9	Q3UQS9_MOUSE Putative uncharacterized protein OS=Mus musculus GN=Myom2 PE=2 SV=1	16.462	16.5584	16.7587	16.6206	16.8992	16.3738	16.6907	16.3906	16.512	16.7668	-0.112992	0.335041	0.695544
PG650	Q3TIA9	Q3TIA9_MOUSE Putative uncharacterized protein OS=Mus musculus GN=Asns PE=2 SV=1	24.2453	24.5208	24.2234	23.7003	23.9883	24.4241	24.2916	23.6797	23.6771	24.0411	-0.112905	0.598899	0.855192
PG19596	Q7TPT7	Q7TPT7_MOUSE Valyl-tRNA synthetase OS=Mus musculus GN=Vars PE=2 SV=1	19.6077	19.6094	19.6874	19.3666	19.5951	19.627	19.5807	19.3294	19.3055	19.4601	-0.112706	0.217983	0.604808
PG9536	Q9ER39	TOR1A_MOUSE Torsin-1A OS=Mus musculus GN=Tor1a PE=1 SV=1	19.1407	19.2452	19.4103	19.3325	19.5255	19.2199	19.2357	18.9981	19.1675	19.4704	-0.112495	0.296133	0.667633
PG5306	E9QLR3	E9QLR3_MOUSE Lysosomal-associated transmembrane protein 4A OS=Mus musculus GN=Laptm4a PE=1 SV=1	15.5648	15.7729	15.618	15.9898	16.0063	15.4517	15.8478	15.521	15.7706	15.7985	-0.112471	0.38156	0.728715
PG6445	Q03958	PFD6_MOUSE Prefoldin subunit 6 OS=Mus musculus GN=Pfdn6 PE=1 SV=1	17.8572	17.8793	17.8984	17.9895	18.0842	17.7665	17.8947	17.7818	17.7835	17.9199	-0.112446	0.0667821	0.415334
PG13607	Q8BWM3	Q8BWM3_MOUSE MCG130173 OS=Mus musculus GN=Stfa2l1 PE=1 SV=1	18.2993	18.8588	18.5033	17.5107	18.0964	18.3772	18.2044	18.1517	18.2029	17.7705	-0.11237	0.659715	0.882134
PG9675	Q9QZU9	UB2L6_MOUSE Ubiquitin/ISG15-conjugating enzyme E2 L6 OS=Mus musculus GN=Ube2l6 PE=1 SV=3	21.5663	21.3763	21.3285	21.0545	21.2002	21.4226	21.3701	20.9112	21.1034	21.1568	-0.112345	0.400704	0.742245
PG1657	Q80US6	Q80US6_MOUSE Deoxycytidine kinase OS=Mus musculus GN=Dck PE=2 SV=2	18.7457	18.9358	18.7654	18.5566	19.0216	18.7102	18.8356	18.5357	18.5832	18.7993	-0.112262	0.293651	0.665117
PG5663	Q9Z2D1	MTMR2_MOUSE Myotubularin-related protein 2 OS=Mus musculus GN=Mtmr2 PE=1 SV=3	18.7303	18.778	18.825	18.9183	19.1365	18.7682	18.7363	18.6445	18.8337	18.845	-0.112079	0.201197	0.590765
PG8517	O88983	STX8_MOUSE Syntaxin-8 OS=Mus musculus GN=Stx8 PE=1 SV=1	18.2093	18.2204	18.2474	18.2916	18.4939	18.1128	18.2729	18.1044	18.1163	18.2958	-0.112054	0.135288	0.524808
PG9967	Q8BGC4	ZADH2_MOUSE Zinc-binding alcohol dehydrogenase domain-containing protein 2 OS=Mus musculus GN=Zadh2 PE=1 SV=1	20.7765	20.7226	21.018	20.8811	20.9349	20.7499	20.8445	20.6084	20.8338	20.7364	-0.11201	0.138641	0.528694
PG10019	P29788	VTNC_MOUSE Vitronectin OS=Mus musculus GN=Vtn PE=1 SV=2	20.3059	20.2728	20.0841	19.9095	20.1006	20.1957	20.4316	19.7612	19.8407	19.8838	-0.111995	0.462218	0.778486
PG3342	Q571L5	Q571L5_MOUSE MKIAA4065 protein (Fragment) OS=Mus musculus GN=Ezh2 PE=2 SV=1	16.4996	16.4449	16.4641	16.3445	16.6571	16.133	16.5014	16.2517	16.4383	16.5273	-0.111677	0.258289	0.636308
PG310	Q8R0Y6	AL1L1_MOUSE Cytosolic 10-formyltetrahydrofolate dehydrogenase OS=Mus musculus GN=Aldh1l1 PE=1 SV=1	25.0234	25.0648	25.0141	25.1327	25.1278	25.0046	25.12	24.5468	24.9029	25.2303	-0.111634	0.378785	0.725784
PG7659	Q9CQT2	RBM7_MOUSE RNA-binding protein 7 OS=Mus musculus GN=Rbm7 PE=1 SV=1	18.6786	18.7046	18.7133	18.6517	18.7915	18.5123	18.6454	18.5574	18.5364	18.7315	-0.111347	0.0447683	0.352719
PG13210	E9QNN1	E9QNN1_MOUSE ATP-dependent RNA helicase A OS=Mus musculus GN=Dhx9 PE=1 SV=1	15.2195	15.1179	15.5317	15.3991	15.5647	15.2755	15.1815	15.1765	15.2475	15.3965	-0.111082	0.279174	0.654657
PG3223	Q3UIR3	DTX3L_MOUSE E3 ubiquitin-protein ligase DTX3L OS=Mus musculus GN=Dtx3l PE=1 SV=1	20.7777	20.815	20.7344	20.6771	20.9015	20.7588	20.8226	20.4082	20.6668	20.6956	-0.11073	0.205311	0.59418
PG1174	Q3UBX7	Q3UBX7_MOUSE Putative uncharacterized protein OS=Mus musculus GN=C1qa PE=2 SV=1	16.5333	16.3639	16.6344	16.6421	16.87	16.371	16.5178	16.399	16.4661	16.7364	-0.110657	0.322115	0.688772
PG188	Q8R2R3	AAGAB_MOUSE Alpha- and gamma-adaptin-binding protein p34 OS=Mus musculus GN=Aagab PE=1 SV=2	18.2932	18.0583	18.2482	18.5021	18.3474	18.2671	18.2755	17.9448	18.2175	18.1924	-0.110388	0.274776	0.651397
PG2204	Q3UKR3	Q3UKR3_MOUSE Putative uncharacterized protein OS=Mus musculus GN=Uros PE=2 SV=1	19.964	20.0018	19.8337	19.6351	19.8601	19.82	19.9421	19.6294	19.5812	19.7724	-0.109913	0.26416	0.643455
PG630	Q8C142	ARH_MOUSE Low density lipoprotein receptor adapter protein 1 OS=Mus musculus GN=Ldlrap1 PE=1 SV=3	16.407	16.5604	16.4915	16.6002	16.7428	16.3391	16.5138	16.3548	16.3769	16.6682	-0.10982	0.228011	0.613131
PG2525	Q9DBL7	COASY_MOUSE Bifunctional coenzyme A synthase OS=Mus musculus GN=Coasy PE=1 SV=2	19.9146	19.741	20.0112	19.8505	20.1055	19.7944	19.8768	19.6703	19.7879	19.9459	-0.10951	0.199462	0.588324
PG3982	D3YTQ3	D3YTQ3_MOUSE Heterogeneous nuclear ribonucleoprotein D-like OS=Mus musculus GN=Hnrnpdl PE=1 SV=1	20.3029	20.3933	20.5186	20.5616	20.5235	20.1586	20.4071	20.4343	20.2306	20.5219	-0.109459	0.223685	0.609912
PG3125	P11531	DMD_MOUSE Dystrophin OS=Mus musculus GN=Dmd PE=1 SV=3	18.7979	18.6957	18.8556	18.8035	18.8793	18.7453	18.7525	18.5643	18.7047	18.7187	-0.109321	0.0473439	0.363213
PG10192	Q9D0R9	WDR89_MOUSE WD repeat-containing protein 89 OS=Mus musculus GN=Wdr89 PE=2 SV=1	15.6319	15.5164	15.7014	15.6709	15.6839	15.3323	15.5988	15.5448	15.5881	15.5959	-0.10892	0.110554	0.493356
PG6966	Q99JF8	PSIP1_MOUSE PC4 and SFRS1-interacting protein OS=Mus musculus GN=Psip1 PE=1 SV=1	22.7245	22.9553	22.8572	22.5322	22.5281	22.6721	22.5589	23.0355	22.0855	22.7027	-0.108529	0.55398	0.828915
PG295	Q80WT5	AFTIN_MOUSE Aftiphilin OS=Mus musculus GN=Aftph PE=1 SV=2	17.9068	17.9587	18.0024	17.9711	18.1381	17.8505	17.934	17.731	17.869	18.0501	-0.108503	0.134657	0.524796
PG13981	Q8VCS9	Q8VCS9_MOUSE Transporter OS=Mus musculus GN=Slc6a12 PE=1 SV=2	16.7828	16.6241	17.2457	17.7639	17.4807	16.8974	17.2632	16.7299	17.2911	17.1737	-0.108412	0.662495	0.881215
PG6432	P56812	PDCD5_MOUSE Programmed cell death protein 5 OS=Mus musculus GN=Pdcd5 PE=1 SV=3	21.9223	21.7832	20.9492	21.1703	21.1952	22.0203	21.2459	20.867	21.1629	21.1822	-0.108391	0.698729	0.894997
PG11141	Q8C168	Q8C168_MOUSE Acyl-coenzyme A oxidase OS=Mus musculus PE=2 SV=1	18.0359	18.0638	18.2105	18.2808	18.4456	17.9777	18.1421	17.8595	18.1334	18.3834	-0.108114	0.377808	0.725575
PG13196	Q8BTS3	Q8BTS3_MOUSE Guanylate-binding protein 9 OS=Mus musculus GN=Gbp9 PE=1 SV=1	20.947	20.2658	20.2812	21.1935	20.997	20.5508	20.7667	20.5575	20.6079	20.6612	-0.108068	0.599516	0.85503
PG10312	Q8VDM1	ZGPAT_MOUSE Zinc finger CCCH-type with G patch domain-containing protein OS=Mus musculus GN=Zgpat PE=1 SV=1	16.3729	16.4034	16.4349	16.1746	16.6059	16.255	16.3094	16.3053	16.2393	16.3427	-0.108002	0.169514	0.561783
PG9565	Q9R0R1	TRFM_MOUSE Melanotransferrin OS=Mus musculus GN=Meltf PE=2 SV=1	16.7661	16.6958	16.8516	16.8845	16.9431	16.6651	16.696	16.4611	17.0548	16.7244	-0.107943	0.334572	0.696554
PG19377	B2RUD1	B2RUD1_MOUSE Transmembrane protein 165 OS=Mus musculus GN=Tmem165 PE=2 SV=1	18.1395	18.0728	18.1091	18.2854	18.2948	18.0827	18.1513	17.9938	17.9193	18.2159	-0.107737	0.164228	0.554643
PG9708	Q5HZH2	TSR3_MOUSE Ribosome biogenesis protein TSR3 homolog OS=Mus musculus GN=Tsr3 PE=1 SV=1	16.1761	16.019	16.2103	16.1754	16.3246	16.0287	16.0748	15.9534	16.0997	16.2114	-0.107507	0.135593	0.52391
PG2263	P51655	GPC4_MOUSE Glypican-4 OS=Mus musculus GN=Gpc4 PE=1 SV=2	19.9546	19.8804	20.0665	20.145	20.027	19.9477	19.9695	19.9585	19.8575	19.8035	-0.107389	0.0916868	0.46367
PG218	Q3ULN8	Q3ULN8_MOUSE Putative uncharacterized protein (Fragment) OS=Mus musculus GN=Ppp2r5a PE=2 SV=1	19.8046	19.904	19.9004	19.8714	20.0065	19.7893	19.8241	19.6503	19.7327	19.9548	-0.10715	0.112734	0.496645
PG4083	P17710-2	HXK1_MOUSE Isoform HK1-SB of Hexokinase-1 OS=Mus musculus GN=Hk1	20.2584	20.1759	20.367	20.3251	20.2623	20.0103	20.1815	20.3806	20.2015	20.0798	-0.106999	0.169247	0.561527
PG2308	Q8CJ53	CIP4_MOUSE Cdc42-interacting protein 4 OS=Mus musculus GN=Trip10 PE=1 SV=2	17.1741	17.142	17.3211	17.2499	17.2758	17.1932	17.2016	16.9171	17.0613	17.2547	-0.106986	0.16159	0.55405
PG7243	Q9QYS9-2	QKI_MOUSE Isoform 2 of Protein quaking OS=Mus musculus GN=Qki	20.8279	20.9335	20.9263	20.9971	20.9103	20.8158	20.8699	20.8444	20.6587	20.8721	-0.106803	0.0571408	0.391604
PG3325	Q8BYZ7	ELMO3_MOUSE Engulfment and cell motility protein 3 OS=Mus musculus GN=Elmo3 PE=1 SV=2	15.8053	15.9437	15.9357	16.1475	16.3499	15.814	15.8776	16.0655	15.7888	16.1033	-0.106567	0.383582	0.729952
PG6224	P37040	NCPR_MOUSE NADPH--cytochrome P450 reductase OS=Mus musculus GN=Por PE=1 SV=2	24.491	24.4648	24.8948	24.9551	24.8635	24.6036	24.6105	24.2795	24.7465	24.8965	-0.106531	0.488968	0.795576
PG7201	Q8CDH2	Q8CDH2_MOUSE Putative uncharacterized protein OS=Mus musculus GN=Rad18 PE=2 SV=1	17.0636	17.0165	17.1835	17.047	17.3638	17.0192	17.123	16.9757	16.9377	17.0863	-0.106499	0.179715	0.570364
PG2710	Q8R1U1	COG4_MOUSE Conserved oligomeric Golgi complex subunit 4 OS=Mus musculus GN=Cog4 PE=1 SV=1	16.0978	16.2358	16.1657	16.2049	16.4257	15.9835	16.1907	16.0569	16.1057	16.2608	-0.106482	0.185622	0.576586
PG5051	E9Q0J5	E9Q0J5_MOUSE Kinesin-like protein KIF21A OS=Mus musculus GN=Kif21a PE=1 SV=2	16.2024	16.3784	16.2839	16.2697	16.3685	16.2365	16.2757	16.0779	15.9841	16.3969	-0.106364	0.221554	0.608646
PG7490	Q9D8T7	SLIRP_MOUSE SRA stem-loop-interacting RNA-binding protein; mitochondrial OS=Mus musculus GN=Slirp PE=1 SV=2	20.4519	20.1948	20.4354	20.4338	20.3482	20.2839	20.3845	20.095	20.3207	20.2497	-0.106076	0.15849	0.548564
PG13164	F8WIT2	F8WIT2_MOUSE Annexin OS=Mus musculus GN=Anxa6 PE=1 SV=1	18.0708	18.1376	18.2368	18.1477	18.3311	18.1413	18.0559	17.9395	18.0453	18.212	-0.106009	0.139334	0.529612
PG259	Q8K1E6	ALKB3_MOUSE Alpha-ketoglutarate-dependent dioxygenase alkB homolog 3 OS=Mus musculus GN=Alkbh3 PE=1 SV=1	16.2098	16.1681	16.256	16.157	16.3879	16.1477	16.0963	16.0132	16.289	16.1035	-0.105833	0.124487	0.509272
PG4504	P60762	MO4L1_MOUSE Mortality factor 4-like protein 1 OS=Mus musculus GN=Morf4l1 PE=1 SV=2	20.2492	20.3605	20.1406	20.068	20.2944	20.2251	20.1751	20.1757	19.9806	20.0272	-0.105784	0.174356	0.564704
PG2478	O88696	CLPP_MOUSE ATP-dependent Clp protease proteolytic subunit; mitochondrial OS=Mus musculus GN=Clpp PE=1 SV=1	21.8007	21.8755	21.4698	21.6721	21.8145	21.5178	21.6978	21.9246	21.105	21.8586	-0.10575	0.536303	0.823545
PG2012	K3W4S6	K3W4S6_MOUSE Glycogenin-1 OS=Mus musculus GN=Gyg PE=1 SV=1	20.6747	20.7727	20.8861	21.1997	20.9171	20.7584	20.8421	20.6999	20.7192	20.9025	-0.105624	0.305473	0.675163
PG13453	Q3UTR7	Q3UTR7_MOUSE Angiotensinogen OS=Mus musculus GN=Agt PE=1 SV=1	21.0597	21.0644	21.4611	21.3388	21.4046	21.0617	21.6148	21.0366	20.9767	21.1107	-0.105611	0.483637	0.792638
PG6211	Q8VDK1	NIT1_MOUSE Nitrilase homolog 1 OS=Mus musculus GN=Nit1 PE=1 SV=2	22.2282	22.1878	22.3843	22.0985	22.1936	22.2054	22.2013	21.9542	22.1321	22.0712	-0.105602	0.148505	0.541244
PG4384	Q60766	IRGM1_MOUSE Immunity-related GTPase family M protein 1 OS=Mus musculus GN=Irgm1 PE=1 SV=1	21.0174	21.0897	20.9883	21.0601	21.2443	21.0065	21.0895	20.6391	20.9567	21.1805	-0.105501	0.332581	0.695617
PG20066	F7ACR9	F7ACR9_MOUSE Microtubule-actin cross-linking factor 1 (Fragment) OS=Mus musculus GN=Macf1 PE=1 SV=1	21.2519	21.296	21.4	21.8056	21.5336	21.2708	21.4002	21.3	21.2428	21.5467	-0.105338	0.382619	0.729789
PG6032	Q3TW27	Q3TW27_MOUSE Negative elongation factor D OS=Mus musculus GN=Nelfcd PE=1 SV=1	17.3217	17.4258	17.5726	17.4798	17.6071	17.2918	17.3728	17.2328	17.4246	17.5588	-0.105258	0.204552	0.593457
PG10804	A0A0R4J140	A0A0R4J140_MOUSE Clustered mitochondria protein homolog OS=Mus musculus GN=Cluh PE=1 SV=1	23.0286	23.0225	23.1403	23.2004	23.3095	23.1697	23.1559	22.7901	22.9107	23.1492	-0.105118	0.299812	0.671013
PG3212	Q8R0K9	E2F4_MOUSE Transcription factor E2F4 OS=Mus musculus GN=E2f4 PE=1 SV=1	17.9228	18.014	17.8814	17.8794	18.0801	17.8789	17.9476	17.7779	17.7563	17.8918	-0.105058	0.0855349	0.45253
PG4309	A2A5Y4	A2A5Y4_MOUSE KAT8 regulatory NSL complex subunit 1 OS=Mus musculus GN=Kansl1 PE=1 SV=1	15.9926	15.7976	16.0633	16.3506	16.4418	16.1868	16.1782	15.7231	15.7516	16.2811	-0.105015	0.548041	0.827013
PG879	Q3UNF6	Q3UNF6_MOUSE Putative uncharacterized protein OS=Mus musculus GN=Atg4b PE=2 SV=1	16.9419	17.1345	16.9902	16.9223	17.1467	16.9066	17.0568	16.6312	17.0071	17.009	-0.104988	0.27873	0.654665
PG11886	F6V8M6	F6V8M6_MOUSE Ataxin-2 (Fragment) OS=Mus musculus GN=Atxn2 PE=1 SV=2	16.4749	16.8811	16.7766	17.1216	16.7137	16.7952	16.6548	16.8115	16.4973	16.6842	-0.104969	0.407032	0.745232
PG5056	A0A068BFR6	A0A068BFR6_MOUSE Kinesin-like protein OS=Mus musculus GN=Kifc1 PE=2 SV=1	15.6794	15.7212	15.868	15.7319	16.0786	15.5809	15.8364	15.6173	15.7797	15.7413	-0.104672	0.266296	0.646496
PG3667	A2AEX6	A2AEX6_MOUSE Four and a half LIM domains protein 1 OS=Mus musculus GN=Fhl1 PE=1 SV=1	21.1843	20.9887	21.616	21.9942	21.0016	21.1205	21.1655	21.8069	21.1905	20.98	-0.104248	0.678525	0.887597
PG5489	Q8R502	LRC8C_MOUSE Volume-regulated anion channel subunit LRRC8C OS=Mus musculus GN=Lrrc8c PE=1 SV=1	17.5099	17.5046	17.5432	17.5586	17.7241	17.352	17.5284	17.3574	17.414	17.668	-0.104132	0.187921	0.57912
PG2938	Q8BVI4	DHPR_MOUSE Dihydropteridine reductase OS=Mus musculus GN=Qdpr PE=1 SV=2	22.1219	22.0131	22.1211	22.0281	22.1276	22.0614	22.0667	21.6909	22.006	22.066	-0.104123	0.213357	0.600812
PG7168	Q91W59	RBMS1_MOUSE RNA-binding motif; single-stranded-interacting protein 1 OS=Mus musculus GN=Rbms1 PE=1 SV=1	17.1809	17.2183	17.34	17.2694	17.3676	17.105	17.2475	17.1337	17.0535	17.3166	-0.103951	0.12036	0.504395
PG7832	P19253	RL13A_MOUSE 60S ribosomal protein L13a OS=Mus musculus GN=Rpl13a PE=1 SV=4	24.2334	24.3089	24.2914	23.7042	23.8498	23.9306	23.6708	24.0557	24.2845	23.9268	-0.103877	0.53513	0.822823
PG2075	Q9DCY6	Q9DCY6_MOUSE Putative uncharacterized protein OS=Mus musculus GN=Gstt1 PE=2 SV=1	22.9987	22.9498	22.8723	22.5847	22.7551	22.9808	22.8178	22.3535	22.7473	22.743	-0.103642	0.438459	0.767206
PG13914	Q99K73	Q99K73_MOUSE Nrf1 protein OS=Mus musculus GN=Nrf1 PE=1 SV=1	18.2674	18.2732	18.2145	18.177	18.3439	18.2451	18.1208	18.057	18.0125	18.3226	-0.103602	0.14717	0.538729
PG5879	A2A7F7	A2A7F7_MOUSE Methylenetetrahydrofolate reductase OS=Mus musculus GN=Mthfr PE=1 SV=1	19.0889	18.9961	19.143	19.1186	19.2685	18.9103	19.0853	18.9584	19.0079	19.1354	-0.103557	0.123573	0.507311
PG6021	Q7TMW6-2	NARFL_MOUSE Isoform 2 of Cytosolic Fe-S cluster assembly factor NARFL OS=Mus musculus GN=Narfl	17.6461	17.7339	17.8692	17.6143	17.8605	17.6641	17.7873	17.542	17.6314	17.5816	-0.103541	0.163573	0.553697
PG8032	Q9D1B9	RM28_MOUSE 39S ribosomal protein L28; mitochondrial OS=Mus musculus GN=Mrpl28 PE=1 SV=3	20.2097	19.7884	20.1202	20.203	20.3079	19.9644	20.1593	19.8913	20.0629	20.0342	-0.103404	0.33265	0.695515
PG8865	O54864-2	SUV91_MOUSE Isoform 2 of Histone-lysine N-methyltransferase SUV39H1 OS=Mus musculus GN=Suv39h1	17.1357	17.2163	17.1661	17.143	17.2837	16.9897	17.1946	17.0865	16.9841	17.173	-0.103364	0.0823206	0.445608
PG7362	Q8R550	SH3K1_MOUSE SH3 domain-containing kinase-binding protein 1 OS=Mus musculus GN=Sh3kbp1 PE=1 SV=1	19.7038	19.8934	19.8296	19.7662	19.9857	19.6703	19.79	19.7042	19.6434	19.8556	-0.103043	0.140077	0.529675
PG1147	Q8VC97	BUP1_MOUSE Beta-ureidopropionase OS=Mus musculus GN=Upb1 PE=1 SV=1	22.0681	22.1521	21.7283	22.0959	22.2159	22.2781	21.9815	21.5177	21.8191	22.1489	-0.102992	0.531463	0.821071
PG4727	Q62422	OSTF1_MOUSE Osteoclast-stimulating factor 1 OS=Mus musculus GN=Ostf1 PE=1 SV=2	19.2519	19.316	19.4316	19.2555	19.4303	19.2417	19.3077	19.1147	19.1932	19.3137	-0.102877	0.0964935	0.471259
PG17717	H3BKC5	H3BKC5_MOUSE U6 snRNA-associated Sm-like protein LSm5 (Fragment) OS=Mus musculus GN=Lsm5 PE=1 SV=1	17.3374	17.1464	16.8023	16.6009	17.0537	17.011	17.1052	16.5184	16.7838	17.0082	-0.102842	0.555905	0.829459
PG21	Q8BIX1	Q8BIX1_MOUSE Putative uncharacterized protein OS=Mus musculus GN=Ppp2r1b PE=2 SV=1	19.1841	19.3347	19.2119	19.1807	19.4356	19.1067	19.2581	19.0473	19.085	19.337	-0.102565	0.20807	0.596563
PG6524	P60335	PCBP1_MOUSE Poly(rC)-binding protein 1 OS=Mus musculus GN=Pcbp1 PE=1 SV=1	23.0503	23.3841	23.3108	23.3287	23.4129	22.5409	23.4253	23.4412	23.4753	23.0919	-0.102444	0.602418	0.85666
PG4750	Q922Q4	P5CR2_MOUSE Pyrroline-5-carboxylate reductase 2 OS=Mus musculus GN=Pycr2 PE=1 SV=1	21.1114	21.1714	21.1743	21.037	21.0858	20.9517	21.1017	21.0867	21.038	20.8898	-0.102393	0.0664685	0.415149
PG70	Q9DBK0	ACO12_MOUSE Acyl-coenzyme A thioesterase 12 OS=Mus musculus GN=Acot12 PE=1 SV=1	20.0227	19.9402	20.2984	20.3291	20.411	20.1609	20.0962	19.7862	20.1513	20.2952	-0.1023	0.436926	0.766814
PG9471	Q3U0V2	TRADD_MOUSE Tumor necrosis factor receptor type 1-associated DEATH domain protein OS=Mus musculus GN=Tradd PE=1 SV=1	19.2066	19.2249	19.2008	19.1934	19.3436	19.0282	19.2824	18.9791	19.0469	19.3212	-0.102279	0.215056	0.602684
PG14698	Q8K1X4	Q8K1X4_MOUSE NCK associated protein 1 like OS=Mus musculus GN=Nckap1l PE=1 SV=1	19.1592	19.2743	19.3201	19.2347	19.4335	19.1952	19.2461	19.0846	19.119	19.2659	-0.102212	0.114321	0.49689
PG4147	Q3UQ71	Q3UQ71_MOUSE Putative uncharacterized protein OS=Mus musculus GN=Ephx2 PE=2 SV=1	22.7142	22.7657	23.0751	23.2706	23.3598	22.8215	22.9359	22.5911	23.0202	23.3059	-0.10216	0.575911	0.841902
PG9469	Q9D679	Q9D679_MOUSE Putative uncharacterized protein OS=Mus musculus GN=Tapbp PE=2 SV=1	20.5542	20.5625	20.5407	20.5231	20.6313	20.517	20.5764	20.336	20.3775	20.4952	-0.10195	0.0687049	0.421014
PG7382	Q9Z179	SHCBP_MOUSE SHC SH2 domain-binding protein 1 OS=Mus musculus GN=Shcbp1 PE=1 SV=1	15.4197	15.5518	15.4875	15.4709	15.7728	15.3244	15.5391	15.4988	15.3327	15.498	-0.101921	0.22096	0.607874
PG5719	Q9D0I8	MRT4_MOUSE mRNA turnover protein 4 homolog OS=Mus musculus GN=Mrto4 PE=1 SV=1	20.8152	20.9273	20.8882	20.7606	21.0859	20.7691	20.9091	20.6407	20.7003	20.9488	-0.101833	0.24551	0.626749
PG796	Q91Z92	B3GT6_MOUSE Beta-1;3-galactosyltransferase 6 OS=Mus musculus GN=B3galt6 PE=2 SV=1	16.9577	16.9921	17.2466	17.0196	17.1234	16.9637	16.9102	16.9526	17.0257	16.978	-0.101809	0.105474	0.485124
PG10167	S4R290	S4R290_MOUSE WD repeat-containing protein 41 OS=Mus musculus GN=Wdr41 PE=1 SV=1	16.7805	16.9242	16.8776	17.0672	17.2851	16.8353	16.9559	16.7434	16.7913	17.1015	-0.101434	0.378776	0.726007
PG11668	A0A0A0MQ99	A0A0A0MQ99_MOUSE DNA repair protein SWI5 homolog OS=Mus musculus GN=Swi5 PE=1 SV=1	17.8425	17.5588	17.6278	17.5063	17.5232	17.7086	17.5803	17.3565	17.4336	17.4727	-0.101373	0.276154	0.65254
PG1946	Q8BKT3	GCFC2_MOUSE GC-rich sequence DNA-binding factor 2 OS=Mus musculus GN=Gcfc2 PE=1 SV=2	17.528	17.4926	17.5839	17.3895	17.6064	17.4932	17.4941	17.273	17.37	17.464	-0.101233	0.116701	0.499811
PG699	Q9D7A8	ARMC1_MOUSE Armadillo repeat-containing protein 1 OS=Mus musculus GN=Armc1 PE=1 SV=1	18.0808	18.0899	18.2323	18.0267	18.2035	18.1078	18.092	17.9359	17.9941	17.9975	-0.101173	0.0812806	0.443661
PG9710	E9Q6P5	TTC7B_MOUSE Tetratricopeptide repeat protein 7B OS=Mus musculus GN=Ttc7b PE=1 SV=1	17.414	17.3331	17.6548	17.5131	17.6632	17.313	17.4082	17.4054	17.4391	17.507	-0.10112	0.199136	0.588547
PG9138	Q8JZM0	TFB1M_MOUSE Dimethyladenosine transferase 1; mitochondrial OS=Mus musculus GN=Tfb1m PE=1 SV=1	17.3718	17.6928	17.5913	17.4005	17.6741	17.602	17.4332	17.3384	17.2057	17.6458	-0.101079	0.368784	0.720319
PG7209	P47199	QOR_MOUSE Quinone oxidoreductase OS=Mus musculus GN=Cryz PE=1 SV=1	23.3287	23.4239	23.6505	23.2348	23.058	23.065	23.5591	22.9127	23.2282	23.4258	-0.101037	0.527636	0.818832
PG8549	Q7TN29	SMAP2_MOUSE Stromal membrane-associated protein 2 OS=Mus musculus GN=Smap2 PE=1 SV=1	19.8877	20.0413	19.8673	19.8683	19.9971	19.9422	19.8945	19.6532	19.7066	19.9604	-0.10099	0.20404	0.593436
PG3713	Q571F9	Q571F9_MOUSE MKIAA4115 protein (Fragment) OS=Mus musculus GN=G3bp1 PE=2 SV=1	23.1025	23.1893	22.7761	22.9433	23.0659	23.0456	23.03	22.825	22.7538	22.9187	-0.100804	0.302312	0.673516
PG26	Q9JKX4	AATF_MOUSE Protein AATF OS=Mus musculus GN=Aatf PE=1 SV=1	19.3858	19.4577	19.353	19.2431	19.5388	19.3379	19.5066	19.2514	19.0532	19.3257	-0.100747	0.289029	0.660806
PG5176	Q99KR3	LACB2_MOUSE Endoribonuclease LACTB2 OS=Mus musculus GN=Lactb2 PE=1 SV=1	21.8038	21.7138	21.6607	21.4313	21.6391	21.7232	21.5978	21.3749	21.5561	21.4932	-0.100713	0.266194	0.646523
PG1211	Q6PB51	CC117_MOUSE Coiled-coil domain-containing protein 117 OS=Mus musculus GN=Ccdc117 PE=1 SV=1	16.6997	16.7544	16.9288	16.804	17.0505	16.7817	16.8165	16.6691	16.7376	16.7296	-0.100569	0.177977	0.568561
PG9306	Q3TJG6	Q3TJG6_MOUSE Putative uncharacterized protein OS=Mus musculus GN=Ptges3 PE=2 SV=1	22.6592	22.8899	22.8162	22.3654	21.8271	22.0635	22.082	22.7858	22.8243	22.2994	-0.100553	0.703622	0.895379
PG3944	Q8BIL5	HOOK1_MOUSE Protein Hook homolog 1 OS=Mus musculus GN=Hook1 PE=1 SV=2	17.7295	17.7334	17.7095	17.846	18.0541	17.6414	17.8157	17.52	17.7395	17.8532	-0.100553	0.288552	0.660489
PG8159	Q5U5I3	Q5U5I3_MOUSE 28S ribosomal protein S18a; mitochondrial OS=Mus musculus GN=Mrps18a PE=1 SV=1	19.5852	18.8503	19.5152	19.6413	19.4206	19.2702	19.3435	19.1888	19.6005	19.1075	-0.100427	0.561864	0.833246
PG3053	Q3UZI8	Q3UZI8_MOUSE DNA polymerase alpha subunit B OS=Mus musculus GN=Pola2 PE=2 SV=1	17.2238	17.3971	17.4254	17.2517	17.5018	17.2692	17.3408	17.111	17.1626	17.4148	-0.100282	0.22854	0.612026
PG7686	Q8CEE7	RDH13_MOUSE Retinol dehydrogenase 13 OS=Mus musculus GN=Rdh13 PE=1 SV=1	19.239	19.1165	19.3323	19.509	19.5173	19.0952	19.2821	19.2049	19.2577	19.3734	-0.100152	0.2984	0.669914
PG2405	Q3UD53	Q3UD53_MOUSE Putative uncharacterized protein OS=Mus musculus GN=Carhsp1 PE=2 SV=1	20.6792	20.2423	20.5065	20.5357	20.5758	20.6858	19.6872	20.4098	20.5776	20.6789	-0.10002	0.631366	0.86561
PG2279	Q2NL51	GSK3A_MOUSE Glycogen synthase kinase-3 alpha OS=Mus musculus GN=Gsk3a PE=1 SV=2	17.9663	17.8734	17.8965	17.9698	18.1196	17.7623	17.9405	17.7128	17.904	18.0071	-0.0997823	0.19211	0.580997
PG5167	P04184	KITH_MOUSE Thymidine kinase; cytosolic OS=Mus musculus GN=Tk1 PE=1 SV=3	18.4864	18.4309	18.5576	18.3906	18.6106	18.3861	18.4493	18.1871	18.3423	18.6138	-0.0995002	0.250978	0.631065
PG14658	O08797	O08797_MOUSE Protein Serpinb9 OS=Mus musculus GN=Serpinb9 PE=1 SV=1	18.5723	18.7307	18.8493	19.0787	18.894	18.6095	18.7164	18.7804	18.7285	18.7927	-0.0994853	0.303237	0.673783
PG12667	E9Q166	E9Q166_MOUSE Protein Atad2b OS=Mus musculus GN=Atad2b PE=1 SV=1	18.4949	18.3355	18.5901	18.5205	18.6422	18.3492	18.4866	18.2835	18.4639	18.5041	-0.0991629	0.180834	0.572368
PG37	Q8VDC3	Q8VDC3_MOUSE Aconitate hydratase OS=Mus musculus GN=aco1 PE=3 SV=1	25.0353	24.8131	24.8043	24.7511	24.8354	24.8721	24.8134	24.4366	24.8053	24.8162	-0.0991144	0.316771	0.68435
PG19967	Q3UXC2	Q3UXC2_MOUSE Putative uncharacterized protein OS=Mus musculus GN=Eif4a1 PE=2 SV=1	23.4431	23.6945	23.2001	23.4675	23.591	23.4484	23.2254	23.2624	23.3659	23.6004	-0.0987271	0.383584	0.729721
PG11994	E9Q1J7	E9Q1J7_MOUSE Propionyl-CoA carboxylase beta chain; mitochondrial OS=Mus musculus GN=Pccb PE=1 SV=1	16.6386	16.6167	16.684	16.8431	16.8826	16.4581	16.6296	16.5685	16.6205	16.8963	-0.098428	0.308113	0.67665
PG12046	Q3TL58	Q3TL58_MOUSE Putative uncharacterized protein OS=Mus musculus GN=Skp1a PE=2 SV=1	18.1401	18.083	18.2878	18.266	18.53	17.9154	18.3449	18.138	18.0982	18.3196	-0.0981193	0.39948	0.74139
PG4194	Q3U7T2	Q3U7T2_MOUSE Putative uncharacterized protein OS=Mus musculus GN=Icam1 PE=2 SV=1	20.6157	20.5106	20.6293	20.8722	20.77	20.5382	20.6586	20.4444	20.5214	20.7448	-0.0980978	0.270442	0.646892
PG63	Q7TMY2	Q7TMY2_MOUSE Acyl-Coenzyme A dehydrogenase; short/branched chain OS=Mus musculus GN=Acadsb PE=2 SV=1	21.2545	21.1431	21.4406	21.4334	21.4154	21.1926	21.2436	21.1134	21.3081	21.3389	-0.0980673	0.209519	0.598075
PG5564	E9QK89	E9QK89_MOUSE Mediator of DNA damage checkpoint protein 1 OS=Mus musculus GN=Mdc1 PE=1 SV=1	19.7233	19.729	19.7365	19.6205	19.891	19.6657	19.7465	19.5281	19.5415	19.7294	-0.0977824	0.159913	0.55219
PG6309	A0A075DCA9	A0A075DCA9_MOUSE NADH-ubiquinone oxidoreductase chain 1 OS=Mus musculus GN=ND1 PE=3 SV=1	16.8189	16.8276	16.9044	17.0637	17.155	16.7068	16.9137	16.7241	16.7798	17.1565	-0.0977411	0.386937	0.731816
PG1622	Q8C7E9	CSTFT_MOUSE Cleavage stimulation factor subunit 2 tau variant OS=Mus musculus GN=Cstf2t PE=1 SV=2	16.55	16.0688	16.4141	16.3123	16.8681	16.1479	16.2636	16.4953	16.613	16.2057	-0.0975663	0.55794	0.830589
PG8471	Q9WTX5	SKP1_MOUSE S-phase kinase-associated protein 1 OS=Mus musculus GN=Skp1 PE=1 SV=3	15.9438	15.8663	15.838	15.8655	16.24	15.7555	15.7856	15.9495	15.8224	15.9531	-0.0974711	0.285638	0.660537
PG659	A2AWP8	ARGAL_MOUSE Rho guanine nucleotide exchange factor 10-like protein OS=Mus musculus GN=Arhgef10l PE=1 SV=1	18.4032	18.3248	18.4486	18.3746	18.5236	18.3249	18.3455	18.2067	18.2828	18.4279	-0.0973915	0.0855154	0.452831
PG18562	Q3UDU4	Q3UDU4_MOUSE L-lactate dehydrogenase OS=Mus musculus GN=Ldha PE=2 SV=1	14.1977	14.2273	14.2523	14.297	14.6778	14.1803	14.2869	14.011	14.1928	14.4942	-0.0973748	0.435104	0.765689
PG20406	A2A6A2	A2A6A2_MOUSE Heat shock protein HSP 90-alpha (Fragment) OS=Mus musculus GN=Hsp90aa1 PE=1 SV=2	18.7838	18.915	18.9687	18.9479	18.9421	18.7292	18.9027	18.6999	18.8303	18.9091	-0.0972416	0.111835	0.495665
PG2972	Q5BKP5	Q5BKP5_MOUSE DEAD (Asp-Glu-Ala-Asp) box polypeptide 50 OS=Mus musculus GN=Ddx50 PE=2 SV=1	17.2416	17.0104	17.0747	16.9674	17.2852	16.9499	17.0942	17.0508	16.841	17.1571	-0.0972364	0.281034	0.656649
PG13540	A0A0R4J078	A0A0R4J078_MOUSE UBX domain containing 2; isoform CRA_a OS=Mus musculus GN=Ubxn4 PE=1 SV=1	19.6782	19.6194	19.5891	19.4104	19.643	19.6954	19.5463	19.3017	19.4129	19.4986	-0.0970463	0.263989	0.643304
PG4843	Q3V300	KIF22_MOUSE Kinesin-like protein KIF22 OS=Mus musculus GN=Kif22 PE=2 SV=2	19.5322	19.5833	19.5237	19.4438	19.7189	19.4187	19.5642	19.3873	19.353	19.5945	-0.0968514	0.184021	0.574973
PG1344	Q9DCG2	CD302_MOUSE CD302 antigen OS=Mus musculus GN=Cd302 PE=1 SV=2	18.8293	18.7057	19.2161	18.8975	18.8436	18.884	18.9746	18.7274	18.9698	18.4523	-0.0968119	0.477988	0.790469
PG11682	A2AFH1	A2AFH1_MOUSE Protein Ube2dnl1 OS=Mus musculus GN=Ube2dnl1 PE=3 SV=1	18.2934	18.2834	18.4929	18.5219	18.6884	18.2605	18.4409	18.1215	18.2888	18.6845	-0.0967662	0.452044	0.770229
PG8115	Q3TJ33	Q3TJ33_MOUSE Putative uncharacterized protein OS=Mus musculus GN=Slc40a1 PE=2 SV=1	20.4023	20.1756	20.1332	20.3044	20.6283	20.3873	20.3922	19.8884	20.1882	20.304	-0.096757	0.4744	0.786984
PG4057	Q5U5V2	HYKK_MOUSE Hydroxylysine kinase OS=Mus musculus GN=Hykk PE=1 SV=2	21.679	21.7463	21.9578	21.8507	22.0979	21.8242	21.8026	21.4429	21.7461	22.0331	-0.0965472	0.447729	0.769603
PG6695	Q3U1F9	PHAG1_MOUSE Phosphoprotein associated with glycosphingolipid-enriched microdomains 1 OS=Mus musculus GN=Pag1 PE=1 SV=2	18.0352	18.0858	18.1695	18.0499	18.2899	17.9288	18.1122	18.1049	17.9998	18.0022	-0.0964573	0.138464	0.528372
PG788	P04919-2	B3AT_MOUSE Isoform 2 of Band 3 anion transport protein OS=Mus musculus GN=Slc4a1	17.5084	17.4985	17.5709	17.419	17.6664	17.3736	17.5744	17.2935	17.3384	17.602	-0.0962561	0.239034	0.622452
PG13746	Q8BYM1	Q8BYM1_MOUSE Hemoglobin; theta 1 OS=Mus musculus GN=Hbq1a PE=2 SV=1	16.6237	16.6774	16.7102	16.5704	16.7665	16.5849	16.7764	16.3227	16.4803	16.7029	-0.0961647	0.303085	0.673697
PG3973	Q544X6	Q544X6_MOUSE Ferrochelatase OS=Mus musculus GN=Fech PE=1 SV=1	22.9487	22.6626	22.7594	22.5164	22.7767	22.8012	22.7667	22.4502	22.5963	22.5692	-0.0960533	0.348291	0.705025
PG1410	A0A0R4J081	A0A0R4J081_MOUSE Complex I intermediate-associated protein 30; mitochondrial OS=Mus musculus GN=Ndufaf1 PE=1 SV=1	18.8753	18.8568	18.9106	19.0159	19.0761	18.8201	18.9027	18.7227	18.8389	18.9703	-0.0959916	0.144537	0.536152
PG3313	A2A7P7	A2A7P7_MOUSE Erythroblast membrane-associated protein; isoform CRA_d OS=Mus musculus GN=Ermap PE=1 SV=1	16.5497	16.4459	16.4965	16.4121	16.6539	16.3997	16.5039	16.237	16.4112	16.5264	-0.0959889	0.186808	0.576915
PG865	Q8R1K4-2	AT2L2_MOUSE Isoform 2 of 5-phosphohydroxy-L-lysine phospho-lyase OS=Mus musculus GN=Phykpl	19.9379	20.1009	20.1258	20.0635	20.2945	20.003	20.0481	19.7593	19.9518	20.2808	-0.0959117	0.373445	0.723381
PG9993	Q6PIU9	YJ005_MOUSE Uncharacterized protein FLJ45252 homolog OS=Mus musculus PE=1 SV=2	18.6863	18.6989	18.6215	18.6781	18.7298	18.624	18.7308	18.5502	18.4753	18.5547	-0.0958932	0.0730016	0.428919
PG8887	Q9CXJ1	SYEM_MOUSE Probable glutamate--tRNA ligase; mitochondrial OS=Mus musculus GN=Ears2 PE=1 SV=1	19.7472	19.6548	19.8517	19.7784	19.9114	19.7691	19.6962	19.5874	19.6759	19.7356	-0.0958583	0.112488	0.496684
PG150	Q80VV3	4EBP3_MOUSE Eukaryotic translation initiation factor 4E-binding protein 3 OS=Mus musculus GN=Eif4ebp3 PE=1 SV=1	18.7943	18.2206	19.462	18.9341	18.4594	18.7775	18.6069	18.3013	18.5244	19.1812	-0.0957817	0.720781	0.902094
PG9543	Q64514	TPP2_MOUSE Tripeptidyl-peptidase 2 OS=Mus musculus GN=Tpp2 PE=1 SV=3	17.036	17.0878	17.1137	17.0032	17.2494	16.9833	17.0965	16.9113	16.8567	17.1636	-0.0957464	0.214417	0.601771
PG257	Q8BH00	AL8A1_MOUSE Aldehyde dehydrogenase family 8 member A1 OS=Mus musculus GN=Aldh8a1 PE=1 SV=1	23.2238	23.3564	23.4333	23.3378	23.5576	23.4662	23.3431	22.8206	23.2111	23.5892	-0.0957257	0.523083	0.814794
PG9580	Q3UK08	Q3UK08_MOUSE Putative uncharacterized protein OS=Mus musculus GN=Tsg101 PE=2 SV=1	21.0701	21.1114	21.0077	20.8783	20.9767	21.0457	20.9898	20.828	20.832	20.8713	-0.0954713	0.148701	0.540946
PG9766	Q6NSR5	Q6NSR5_MOUSE UDP-glucuronosyltransferase OS=Mus musculus GN=Ugt1a6a PE=2 SV=1	18.2448	18.4849	18.4657	18.2819	18.6362	18.4047	18.3615	18.0195	18.2682	18.5823	-0.0954514	0.437763	0.76759
PG12865	H3BLL4	H3BLL4_MOUSE Heterogeneous nuclear ribonucleoprotein K OS=Mus musculus GN=Hnrnpk PE=1 SV=1	17.4355	17.4642	17.6631	17.5301	17.5764	17.2882	17.4932	17.504	17.4892	17.4188	-0.0951706	0.135937	0.52421
PG7776	Q3THV8	Q3THV8_MOUSE Putative uncharacterized protein OS=Mus musculus GN=Rrm2 PE=2 SV=1	21.4231	21.3991	21.4567	21.1803	21.3993	21.3773	21.4233	21.0938	21.3912	21.0973	-0.0951184	0.316357	0.68421
PG8161	Q8C6B2	RTKN_MOUSE Rhotekin OS=Mus musculus GN=Rtkn PE=1 SV=3	18.1982	18.1291	18.3128	18.2123	18.5483	18.1307	18.2236	17.9899	18.2488	18.3327	-0.0950099	0.340102	0.698853
PG3809	G5E8T9	G5E8T9_MOUSE Hydroxyacyl glutathione hydrolase OS=Mus musculus GN=Hagh PE=1 SV=1	21.8339	21.665	22.0253	21.7579	21.8549	21.7989	21.7658	21.5795	21.7987	21.7196	-0.0948682	0.226007	0.610835
PG10121	Q9DBP6	Q9DBP6_MOUSE Putative uncharacterized protein OS=Mus musculus GN=Wbp2 PE=2 SV=1	21.0743	21.0078	21.0739	20.9203	21.2893	21.1277	20.951	20.6515	20.9628	21.1984	-0.0948308	0.423547	0.756974
PG10278	B7ZWA9	B7ZWA9_MOUSE Zbtb7a protein OS=Mus musculus GN=Zbtb7a PE=2 SV=1	17.1044	17.0052	17.2249	17.1114	17.2132	16.9878	16.9641	17.1423	17.0821	17.0091	-0.0947418	0.10607	0.487483
PG5851	Q8VEL2	MTMRE_MOUSE Myotubularin-related protein 14 OS=Mus musculus GN=Mtmr14 PE=1 SV=2	18.593	18.4619	18.4879	18.425	18.6902	18.4796	18.5112	18.4035	18.1957	18.5944	-0.0947353	0.287868	0.660989
PG7736	Q6PR54-3	RIF1_MOUSE Isoform 3 of Telomere-associated protein RIF1 OS=Mus musculus GN=Rif1	18.7729	18.9559	18.8213	18.6941	19.004	18.7617	18.8967	18.6326	18.6056	18.8781	-0.0947171	0.288119	0.660528
PG6067	Q8C590	Q8C590_MOUSE Putative uncharacterized protein OS=Mus musculus GN=Nfyb PE=2 SV=1	16.722	16.7026	16.8619	16.8592	17.0657	16.6721	16.8108	16.6314	16.6789	16.9446	-0.0947	0.307968	0.676833
PG8297	Q6QD59	SEC20_MOUSE Vesicle transport protein SEC20 OS=Mus musculus GN=Bnip1 PE=1 SV=1	18.6775	18.7957	18.7495	18.6409	18.8166	18.654	18.7284	18.5263	18.6136	18.6856	-0.094478	0.0854526	0.452926
PG4414	A6H611	MIPEP_MOUSE Mitochondrial intermediate peptidase OS=Mus musculus GN=Mipep PE=1 SV=1	16.735	16.5102	16.6662	16.6038	16.6915	16.4779	16.6244	16.3575	16.6697	16.6064	-0.094155	0.210675	0.599322
PG8393	B9EJ24	B9EJ24_MOUSE Uncharacterized protein OS=Mus musculus GN=Selo PE=2 SV=1	19.5203	19.445	19.6786	19.4411	19.7368	19.4962	19.6048	19.2498	19.4757	19.525	-0.0940509	0.300818	0.671728
PG1000	O88665	BRD7_MOUSE Bromodomain-containing protein 7 OS=Mus musculus GN=Brd7 PE=1 SV=1	16.1055	16.1053	16.202	16.1095	16.4144	15.8836	16.2768	15.8633	16.2008	16.2424	-0.0939688	0.411782	0.746444
PG143	Q9CQV8	1433B_MOUSE 14-3-3 protein beta/alpha OS=Mus musculus GN=Ywhab PE=1 SV=3	21.7658	22.1614	21.2424	21.9194	22.0329	21.9069	21.8475	21.6838	21.1115	22.1034	-0.093801	0.696713	0.894964
PG13546	Q61635	Q61635_MOUSE GTP-binding protein OS=Mus musculus GN=Ifi47 PE=1 SV=1	22.1689	22.283	22.2668	21.8821	22.1939	22.1523	22.2364	21.8062	22.0863	22.045	-0.0937109	0.386973	0.731646
PG6761	Q4FK66	PR38A_MOUSE Pre-mRNA-splicing factor 38A OS=Mus musculus GN=Prpf38a PE=1 SV=1	18.6632	18.8513	18.7367	18.475	18.7169	18.6396	18.5573	18.4917	18.559	18.7273	-0.0936389	0.239822	0.623113
PG9194	Q8JZL3	THTPA_MOUSE Thiamine-triphosphatase OS=Mus musculus GN=Thtpa PE=1 SV=3	18.4764	18.4481	18.7994	18.4877	18.6639	18.4698	18.5575	18.2911	18.4936	18.5955	-0.0936287	0.306657	0.675982
PG3319	Q63880	EST3A_MOUSE Carboxylesterase 3A OS=Mus musculus GN=Ces3a PE=1 SV=2	21.8408	21.8632	22.0473	21.7223	22.0605	22.1824	21.7623	21.335	21.7382	22.0479	-0.0936268	0.574551	0.840965
PG1475	P49452	CENPC_MOUSE Centromere protein C OS=Mus musculus GN=Cenpc PE=1 SV=2	17.4069	17.4605	17.3229	17.4791	17.5077	17.4815	17.4494	17.2273	17.2042	17.3474	-0.0934518	0.188264	0.579569
PG6548	Q8K1N2-2	PHLB2_MOUSE Isoform 2 of Pleckstrin homology-like domain family B member 2 OS=Mus musculus GN=Phldb2	16.4036	16.4405	16.4998	16.4183	16.8114	16.5901	16.4277	16.1875	16.3229	16.5791	-0.0933183	0.412612	0.747018
PG12296	Q3U4G8	Q3U4G8_MOUSE Coronin OS=Mus musculus GN=Coro2a PE=2 SV=1	16.9163	16.9217	16.8634	16.8311	17.0414	16.6672	16.9353	16.6905	16.9855	16.8289	-0.0933079	0.23705	0.620869
PG7690	Q8K072	REEP4_MOUSE Receptor expression-enhancing protein 4 OS=Mus musculus GN=Reep4 PE=1 SV=1	15.7597	15.811	15.8627	15.9827	16.089	15.7776	15.9078	15.6637	15.7881	15.9016	-0.0932804	0.248611	0.6289
PG79	Q9D020	5NT3A_MOUSE Cytosolic 5'-nucleotidase 3A OS=Mus musculus GN=Nt5c3a PE=1 SV=4	21.2707	21.3217	21.3528	21.1887	21.3266	21.144	21.3078	21.1559	21.195	21.1925	-0.0930567	0.0531033	0.376741
PG4579	Q6P3D0	NUD16_MOUSE U8 snoRNA-decapping enzyme OS=Mus musculus GN=Nudt16 PE=1 SV=1	19.0601	19.1894	19.3426	19.1985	19.3929	19.0435	19.1084	18.985	19.2019	19.3795	-0.0930357	0.336941	0.697013
PG123	H3BKE5	H3BKE5_MOUSE DNA dC->dU-editing enzyme APOBEC-3 OS=Mus musculus GN=Apobec3 PE=1 SV=1	19.3418	19.4009	19.4477	19.3486	19.5219	19.2369	19.4313	19.26	19.2481	19.4204	-0.0928273	0.13008	0.51943
PG6310	K3W4M4	K3W4M4_MOUSE ATP-dependent (S)-NAD(P)H-hydrate dehydratase OS=Mus musculus GN=Naxd PE=1 SV=1	21.3111	21.1124	21.3179	21.4574	21.3832	21.2485	21.3024	21.0369	21.2232	21.3071	-0.0927919	0.255259	0.633387
PG5780	Q9JLB2	MPP5_MOUSE MAGUK p55 subfamily member 5 OS=Mus musculus GN=Mpp5 PE=1 SV=1	16.083	16.1766	16.2162	16.2919	16.3574	16.1551	16.1554	15.9597	16.1392	16.252	-0.0927467	0.203646	0.593471
PG1380	Q9JKP8	CHRC1_MOUSE Chromatin accessibility complex protein 1 OS=Mus musculus GN=Chrac1 PE=1 SV=1	17.5941	17.7598	17.7485	17.7084	17.9836	17.6521	17.7462	17.6391	17.6065	17.6883	-0.0924321	0.209366	0.59793
PG4772	D3YUE2	D3YUE2_MOUSE Procollagen C-endopeptidase enhancer 1 OS=Mus musculus GN=Pcolce PE=1 SV=1	18.3964	18.3683	18.3981	18.3228	18.4049	18.324	18.4574	18.2823	18.1415	18.2233	-0.0924181	0.130684	0.521122
PG7989	Q6P9Q2	Q6P9Q2_MOUSE DNA-directed RNA polymerase subunit beta OS=Mus musculus GN=Polr1b PE=2 SV=1	19.2151	19.1246	19.3028	19.2013	19.4566	19.2291	19.3073	18.9935	19.0614	19.2474	-0.0923655	0.294407	0.665805
PG9161	B9EKI3	TMF1_MOUSE TATA element modulatory factor OS=Mus musculus GN=Tmf1 PE=1 SV=2	18.0873	18.2665	18.2175	18.2161	18.3832	18.1426	18.1968	17.973	18.1059	18.2909	-0.0922689	0.229217	0.613269
PG2148	Q9CY28	GTPB8_MOUSE GTP-binding protein 8 OS=Mus musculus GN=Gtpbp8 PE=2 SV=1	17.6662	17.6043	17.7067	17.5937	17.7603	17.534	17.6322	17.5138	17.5244	17.6658	-0.0921829	0.0705016	0.424901
PG4305	B2WTI2	B2WTI2_MOUSE Phosphatidylserine receptor transcript variant 2 OS=Mus musculus GN=Jmjd6 PE=2 SV=1	20.2017	19.9754	20.2341	20.3835	20.3404	20.0495	20.1841	19.9793	20.1901	20.2715	-0.0920838	0.329036	0.693669
PG8349	P17563	SBP1_MOUSE Selenium-binding protein 1 OS=Mus musculus GN=Selenbp1 PE=1 SV=2	23.263	23.1511	23.3063	23.3352	23.1373	23.0677	23.3379	22.8711	23.2824	23.1737	-0.0919881	0.348112	0.705149
PG13192	E9Q2M9	E9Q2M9_MOUSE Protein Wdfy4 OS=Mus musculus GN=Wdfy4 PE=1 SV=1	17.1317	17.0788	17.101	17.0462	17.2771	16.9114	17.1268	16.8526	17.1088	17.1759	-0.0918812	0.258938	0.637098
PG6388	Q3UK78	PCGF5_MOUSE Polycomb group RING finger protein 5 OS=Mus musculus GN=Pcgf5 PE=1 SV=1	15.8798	15.9706	16.0297	16.0779	16.1436	15.7574	15.9856	15.8691	16.006	16.0244	-0.0918125	0.213012	0.600131
PG6225	Q8VCB1	NDC1_MOUSE Nucleoporin NDC1 OS=Mus musculus GN=Ndc1 PE=1 SV=1	16.832	16.9366	16.8414	17.0198	17.1762	16.7374	16.9774	16.8066	16.7044	17.1211	-0.0918024	0.390928	0.735081
PG1332	Q8VE99	CC115_MOUSE Coiled-coil domain-containing protein 115 OS=Mus musculus GN=Ccdc115 PE=1 SV=1	18.2777	18.3313	18.4526	18.157	18.2855	18.0835	18.293	18.2501	18.2627	18.1558	-0.0917858	0.173869	0.565312
PG8777	Q9DCP3	Q9DCP3_MOUSE Stathmin OS=Mus musculus GN=Stmn1 PE=2 SV=1	23.8713	23.7072	22.7727	23.1957	23.0039	23.7545	23.002	23.2342	23.0684	23.0342	-0.0914775	0.724881	0.904901
PG8062	Q8R2Q4	RRF2M_MOUSE Ribosome-releasing factor 2; mitochondrial OS=Mus musculus GN=Gfm2 PE=1 SV=2	18.0924	18.2051	18.2506	18.2855	18.3734	18.0497	18.2196	18.0299	18.1776	18.2732	-0.0913916	0.206159	0.594274
PG7139	A0A0N4SUH4	A0A0N4SUH4_MOUSE Pumilio homolog 3 OS=Mus musculus GN=Pum3 PE=1 SV=1	20.5438	20.5807	20.6433	20.5199	20.7251	20.4347	20.5982	20.402	20.4636	20.6573	-0.0913876	0.177505	0.567983
PG5853	Q99JT9	MTND_MOUSE 1;2-dihydroxy-3-keto-5-methylthiopentene dioxygenase OS=Mus musculus GN=Adi1 PE=1 SV=1	22.227	22.8017	23.0184	22.0309	21.3567	22.8613	22.8576	21.318	21.6982	22.2437	-0.0911922	0.835987	0.943107
PG3021	E0CYA9	E0CYA9_MOUSE DNA polymerase epsilon subunit 4 OS=Mus musculus GN=Pole4 PE=1 SV=1	16.9709	16.8811	16.9252	16.906	17.0681	16.794	16.9304	16.7745	16.8207	16.9768	-0.0909733	0.116617	0.499799
PG18985	H7BWY8	H7BWY8_MOUSE Pre-rRNA-processing protein TSR2 homolog OS=Mus musculus GN=Tsr2 PE=1 SV=1	16.3571	16.4091	16.2961	16.411	16.4906	16.28	16.3664	16.1172	16.2491	16.4964	-0.0909715	0.234526	0.617312
PG14018	B9EKS2	B9EKS2_MOUSE Jumonji domain containing 1B OS=Mus musculus GN=Kdm3b PE=1 SV=1	16.648	16.6308	16.8006	16.7111	17.0392	16.5895	16.7653	16.4919	16.7013	16.828	-0.0907432	0.371964	0.721946
PG13415	Q3U5U5	Q3U5U5_MOUSE Adenosylhomocysteinase OS=Mus musculus PE=2 SV=1	14.8591	14.7077	14.8581	14.7312	14.964	14.6563	14.7816	14.6079	14.6984	14.9234	-0.0904993	0.247969	0.628358
PG5319	P97927	LAMA4_MOUSE Laminin subunit alpha-4 OS=Mus musculus GN=Lama4 PE=1 SV=2	17.8074	17.6011	17.8357	18.6144	17.922	17.6053	17.7546	18.0963	17.9274	17.9447	-0.0904648	0.650813	0.877657
PG6234	O35130	NEP1_MOUSE Ribosomal RNA small subunit methyltransferase NEP1 OS=Mus musculus GN=Emg1 PE=1 SV=1	19.2733	19.3524	19.3606	19.1985	19.4376	19.2724	19.3289	19.0838	19.1734	19.3122	-0.0903702	0.181365	0.573117
PG1121	Q5EBG8	CA050_MOUSE Uncharacterized protein C1orf50 homolog OS=Mus musculus PE=1 SV=1	19.9848	19.9203	20.0913	20.0245	20.1911	19.9976	19.9705	19.7352	19.9147	20.143	-0.0902101	0.296318	0.667808
PG3118	Q99PU8-3	DHX30_MOUSE Isoform 3 of Putative ATP-dependent RNA helicase DHX30 OS=Mus musculus GN=Dhx30	20.325	20.4115	20.4455	20.3102	20.4891	20.2773	20.3903	20.182	20.2269	20.4539	-0.0901594	0.179662	0.570505
PG14558	E9Q2I4	E9Q2I4_MOUSE Protein Elmsan1 OS=Mus musculus GN=Elmsan1 PE=1 SV=1	17.7632	17.514	17.8009	17.8521	17.7849	17.6431	17.7284	17.6203	17.6422	17.6306	-0.0900877	0.185445	0.576354
PG14602	E9PYH6	E9PYH6_MOUSE Protein Setd1a OS=Mus musculus GN=Setd1a PE=1 SV=1	16.7254	16.8613	16.8637	16.9405	17.2659	16.7414	16.8589	16.6951	16.8298	17.0815	-0.0900381	0.446826	0.768957
PG8874	Q8C1E7	T120A_MOUSE Transmembrane protein 120A OS=Mus musculus GN=Tmem120a PE=1 SV=1	19.4303	19.4648	19.4711	19.8312	19.7737	19.4638	19.5691	19.4074	19.5101	19.5707	-0.0900309	0.353146	0.708473
PG7622	H7BWY6	H7BWY6_MOUSE Retinol-binding protein 4 OS=Mus musculus GN=Rbp4 PE=1 SV=1	21.5584	21.5738	21.6013	22.0095	21.3436	21.7149	21.6826	21.2245	21.2393	21.7754	-0.0900035	0.595399	0.853741
PG8522	Q8VE18	SMG8_MOUSE Protein SMG8 OS=Mus musculus GN=Smg8 PE=1 SV=1	17.4617	17.4646	17.5729	17.5041	17.623	17.4559	17.4866	17.2888	17.3609	17.5845	-0.089918	0.17314	0.563877
PG6672	Q8BTI9	PK3CB_MOUSE Phosphatidylinositol 4;5-bisphosphate 3-kinase catalytic subunit beta isoform OS=Mus musculus GN=Pik3cb PE=1 SV=2	17.8829	17.8233	17.9808	17.9335	18.1997	17.7706	17.9295	17.7558	17.8428	18.0727	-0.0897638	0.33234	0.695863
PG5792	Q3U8E7	Q3U8E7_MOUSE Putative uncharacterized protein OS=Mus musculus GN=Mthfd2 PE=2 SV=1	21.0903	21.1572	20.9265	20.5626	20.9606	20.9389	21.0829	20.7587	20.7515	20.7165	-0.0897526	0.492032	0.79679
PG4525	Q5KU40	Q5KU40_MOUSE RFP OS=Mus musculus GN=Mkrn1 PE=2 SV=1	15.8429	16.0511	15.9507	16.3307	16.2487	15.8874	16.0453	15.8625	16.022	16.1582	-0.089721	0.421227	0.756059
PG18777	Q3TII3	Q3TII3_MOUSE Elongation factor 1-alpha OS=Mus musculus GN=Eef1a1 PE=2 SV=1	21.794	21.8125	21.7803	21.6845	21.8726	21.7235	21.8331	21.5804	21.614	21.7463	-0.0893549	0.143426	0.535422
PG2212	I7HFT9	I7HFT9_MOUSE Histone H1t OS=Mus musculus GN=Hist1h1t PE=1 SV=1	15.9757	16.0448	16.2107	16.2655	16.3753	16.0216	15.9839	16.0383	16.1842	16.1975	-0.0893258	0.325078	0.690308
PG5614	Q78HU3	MB12A_MOUSE Multivesicular body subunit 12A OS=Mus musculus GN=Mvb12a PE=1 SV=1	17.864	17.8456	17.9085	17.9541	18.1398	17.8292	17.956	17.6489	17.7131	18.1186	-0.0892309	0.396821	0.739499
PG6948	P62962	PROF1_MOUSE Profilin-1 OS=Mus musculus GN=Pfn1 PE=1 SV=2	24.5154	24.7948	24.566	24.3194	24.1089	24.5399	24.3873	24.3056	24.2628	24.3627	-0.0892098	0.496943	0.798992
PG7373	P62315	SMD1_MOUSE Small nuclear ribonucleoprotein Sm D1 OS=Mus musculus GN=Snrpd1 PE=1 SV=1	19.4128	19.3985	19.5636	19.5903	19.6802	19.3918	19.5134	19.2607	19.3763	19.6574	-0.0891615	0.332564	0.695836
PG2631	P08122	CO4A2_MOUSE Collagen alpha-2(IV) chain OS=Mus musculus GN=Col4a2 PE=1 SV=4	21.266	21.1556	21.4135	21.8905	21.2636	21.1784	21.2464	21.4815	21.3663	21.2712	-0.0890937	0.542499	0.824394
PG6508	Q3UYP2	Q3UYP2_MOUSE Putative uncharacterized protein OS=Mus musculus GN=Pcyox1 PE=2 SV=1	22.5839	23.0128	22.7341	22.4771	22.7224	22.8791	22.6293	22.4183	22.2446	22.9137	-0.0890558	0.587806	0.849522
PG8872	Q3UQ84	SYTM_MOUSE Threonine--tRNA ligase; mitochondrial OS=Mus musculus GN=Tars2 PE=1 SV=1	20.9	20.6449	20.9694	20.8224	20.9052	20.7215	20.8109	20.8941	20.6595	20.711	-0.0889872	0.237471	0.621418
PG7344	Q8CE50	SNX30_MOUSE Sorting nexin-30 OS=Mus musculus GN=Snx30 PE=1 SV=1	16.6874	16.7575	16.7327	16.7481	16.9181	16.6262	16.695	16.4635	16.6855	16.9291	-0.0889557	0.3233	0.689528
PG3117	A2ATU0	DHTK1_MOUSE Probable 2-oxoglutarate dehydrogenase E1 component DHKTD1; mitochondrial OS=Mus musculus GN=Dhtkd1 PE=1 SV=1	18.5252	18.2361	18.5785	18.719	18.8605	18.4456	18.4698	18.2459	18.4584	18.855	-0.0889253	0.554325	0.828583
PG5857	A2A7K5	A2A7K5_MOUSE C-Myc-binding protein OS=Mus musculus GN=Mycbp PE=1 SV=1	18.2445	18.3558	18.1372	18.022	18.205	18.4686	18.099	17.8821	17.8898	18.1809	-0.0888372	0.4858	0.793738
PG8531	Q8BVL3	SNX17_MOUSE Sorting nexin-17 OS=Mus musculus GN=Snx17 PE=1 SV=2	19.2481	19.2512	19.326	19.4355	19.5746	19.1764	19.2767	19.1395	19.1888	19.6109	-0.0885732	0.428196	0.760855
PG4658	Q8VI93	OAS3_MOUSE 2'-5'-oligoadenylate synthase 3 OS=Mus musculus GN=Oas3 PE=1 SV=1	16.9707	16.8484	16.8609	16.8904	17.1173	16.7851	16.924	16.6819	16.828	17.026	-0.0885185	0.283978	0.659566
PG13941	Q3ULL6	Q3ULL6_MOUSE Protein Upf3b OS=Mus musculus GN=Upf3b PE=1 SV=1	18.1406	18.1936	18.1109	17.9284	18.2519	18.0736	18.1213	17.935	17.9709	18.0821	-0.0885028	0.212039	0.599114
PG112	Q8VCV1	AB17C_MOUSE Protein ABHD17C OS=Mus musculus GN=Abhd17c PE=1 SV=2	16.6122	16.7815	16.7854	16.9136	17.0498	16.5252	16.7599	16.6851	16.8794	16.8509	-0.088414	0.388919	0.73343
PG8971	Q9CWC4	Q9CWC4_MOUSE Transcription initiation factor IIE subunit beta OS=Mus musculus GN=Gtf2e2 PE=2 SV=1	18.9255	18.9467	18.8905	18.9484	19.1255	18.8546	18.9049	18.7803	18.7874	19.0678	-0.0883482	0.220781	0.607957
PG6167	Q60641	NR1H4_MOUSE Bile acid receptor OS=Mus musculus GN=Nr1h4 PE=1 SV=3	16.8183	16.6344	16.7316	16.8756	16.845	16.7065	16.7383	16.5741	16.6207	16.8248	-0.0881416	0.194079	0.582127
PG6579	Q3UZ23	Q3UZ23_MOUSE Putative uncharacterized protein OS=Mus musculus GN=Ptgs1 PE=2 SV=1	19.9768	20.0932	20.0461	20.1212	20.2476	20.1599	20.1352	19.7829	19.8277	20.1385	-0.0881381	0.37979	0.727005
PG3989	Q99KF5	Q99KF5_MOUSE Hypoxanthine guanine phosphoribosyl transferase 1 OS=Mus musculus GN=Hprt PE=2 SV=1	22.552	22.708	22.817	22.749	22.8805	22.6114	22.6623	22.513	22.6798	22.7997	-0.0880243	0.26072	0.638533
PG4722	Q8CG71	P3H2_MOUSE Prolyl 3-hydroxylase 2 OS=Mus musculus GN=P3h2 PE=1 SV=1	16.1054	16.0995	16.3513	16.0795	16.4777	15.9179	16.2346	16.1553	16.1673	16.1982	-0.0879747	0.397218	0.739069
PG7850	P51410	RL9_MOUSE 60S ribosomal protein L9 OS=Mus musculus GN=Rpl9 PE=2 SV=2	24.063	24.4226	24.2506	23.818	24.0364	24.2206	24.3777	23.9853	23.5527	24.0154	-0.0877601	0.625294	0.86255
PG7872	Q9CZ83-2	RM55_MOUSE Isoform 2 of 39S ribosomal protein L55; mitochondrial OS=Mus musculus GN=Mrpl55	16.9946	17.0052	17.0715	16.8704	17.1567	16.9654	17.0061	16.6039	16.9545	17.1299	-0.0877356	0.404146	0.744373
PG5586	Q99LB6	MAT2B_MOUSE Methionine adenosyltransferase 2 subunit beta OS=Mus musculus GN=Mat2b PE=1 SV=1	21.2374	20.9699	21.0924	21.1966	21.2177	21.5715	20.8449	20.736	20.636	21.4871	-0.0877077	0.677247	0.886916
PG4624	Q8R2U6	NUDT4_MOUSE Diphosphoinositol polyphosphate phosphohydrolase 2 OS=Mus musculus GN=Nudt4 PE=1 SV=1	19.4032	19.2743	19.4496	19.5823	19.58	19.2989	19.3657	19.2262	19.369	19.5914	-0.0876372	0.328612	0.693025
PG2236	P84228	H32_MOUSE Histone H3.2 OS=Mus musculus GN=Hist1h3b PE=1 SV=2	19.3887	19.6498	19.3891	19.4466	19.6211	19.3483	19.4261	19.4005	19.3051	19.5772	-0.0876079	0.266785	0.646078
PG108	Q61247	A2AP_MOUSE Alpha-2-antiplasmin OS=Mus musculus GN=Serpinf2 PE=1 SV=1	20.4437	20.2495	20.4271	20.6158	20.5633	20.3805	20.4908	20.1774	20.1976	20.6151	-0.0875965	0.430044	0.762523
PG2303	Q8K0V4	CNOT3_MOUSE CCR4-NOT transcription complex subunit 3 OS=Mus musculus GN=Cnot3 PE=1 SV=1	19.6582	19.8757	19.4153	19.2218	19.6795	19.6669	19.8521	19.1525	19.2502	19.4908	-0.0875803	0.624425	0.862566
PG5689	M1VMF6	M1VMF6_MOUSE Metastasis-associated protein MTA1 isoform 9 OS=Mus musculus GN=Mta1 PE=2 SV=1	17.5593	17.6227	17.5354	17.3879	17.5846	17.4927	17.5739	17.3431	17.359	17.4839	-0.0874369	0.178685	0.569264
PG547	E9QP56	E9QP56_MOUSE Apolipoprotein C-III OS=Mus musculus GN=Apoc3 PE=1 SV=1	16.8611	16.8919	17.1234	17.0741	17.255	16.8414	16.9838	16.8865	16.9914	17.0655	-0.0873846	0.327185	0.692766
PG5372	Q921S3	Q921S3_MOUSE Malic enzyme OS=Mus musculus GN=Me1 PE=2 SV=1	21.6642	21.3099	21.708	21.5463	21.3868	21.3058	21.3047	21.7811	21.506	21.2818	-0.0871502	0.497406	0.799072
PG7936	Q3UZG3	Q3UZG3_MOUSE Putative uncharacterized protein OS=Mus musculus GN=Hnrnpa3 PE=2 SV=1	24.1236	24.3077	24.3654	24.323	24.3156	24.2867	23.9308	24.328	24.3	24.1549	-0.0869619	0.335038	0.695781
PG5864	G3X9Y9	G3X9Y9_MOUSE Myosin Vb; isoform CRA_a OS=Mus musculus GN=Myo5b PE=1 SV=1	15.9428	15.9733	16.1056	16.15	16.2538	15.8183	15.9322	16.1012	15.8943	16.2459	-0.0867649	0.393727	0.737731
PG4537	Q9CY25	MIS12_MOUSE Protein MIS12 homolog OS=Mus musculus GN=Mis12 PE=2 SV=1	15.7712	15.7344	15.9563	15.9937	16.1801	15.8091	15.8186	15.6435	15.8409	16.0905	-0.0866519	0.445721	0.768639
PG13943	Q3V2R3	Q3V2R3_MOUSE Beta-chimaerin OS=Mus musculus GN=Chn2 PE=1 SV=1	18.1694	18.29	18.2142	18.3187	18.4851	18.3848	18.249	17.984	18.0468	18.381	-0.0863361	0.410884	0.745974
PG10017	Q6ZQ51	Q6ZQ51_MOUSE MKIAA0770 protein (Fragment) OS=Mus musculus GN=mKIAA0770 PE=4 SV=1	17.9805	17.991	18.1938	18.0779	18.351	17.9656	18.127	17.8502	18.0216	18.1989	-0.0861842	0.378754	0.726437
PG9720	Q8K0G5	TSSC1_MOUSE Protein TSSC1 OS=Mus musculus GN=Eipr1 PE=1 SV=2	15.7843	15.9106	15.9846	16.1264	16.3172	15.7399	16.1074	15.826	15.9185	16.1008	-0.0861039	0.484186	0.792206
PG6871	Q4FJU4	Q4FJU4_MOUSE Pstpip2 protein OS=Mus musculus GN=Pstpip2 PE=2 SV=1	16.9394	16.9783	17.2879	16.9885	17.0572	16.9932	17.0104	16.9672	16.8959	16.9548	-0.085977	0.225084	0.61032
PG14378	D3Z0M9	D3Z0M9_MOUSE MCG18410; isoform CRA_a OS=Mus musculus GN=Ddx23 PE=1 SV=1	22.6613	22.4606	22.6232	22.8892	22.5209	22.4301	22.4862	22.5629	22.4622	22.7848	-0.0857986	0.404516	0.744345
PG2455	G5E8I8	G5E8I8_MOUSE Calcium homeostasis endoplasmic reticulum protein OS=Mus musculus GN=Cherp PE=1 SV=1	20.6773	20.8419	20.7905	20.678	20.7447	20.6945	20.7078	20.6208	20.58	20.7009	-0.0856966	0.0699769	0.42569
PG9204	Q3U3Q8	Q3U3Q8_MOUSE Putative uncharacterized protein OS=Mus musculus GN=Rela PE=2 SV=1	18.8063	18.8467	18.846	18.5891	18.7013	18.7062	18.7923	18.6591	18.6505	18.5531	-0.0856644	0.212842	0.600516
PG8721	E9QN92	E9QN92_MOUSE Metalloreductase STEAP3 OS=Mus musculus GN=Steap3 PE=1 SV=1	20.2327	20.2248	20.2694	20.1965	20.3857	20.1695	20.4309	19.9563	20.0225	20.3024	-0.0855198	0.386913	0.731999
PG1726	Q921E6-2	EED_MOUSE Isoform 2 of Polycomb protein EED OS=Mus musculus GN=Eed	18.1502	18.0374	18.1234	18.0589	18.185	18.0151	18.1005	17.8886	18.0585	18.0646	-0.0855142	0.100304	0.478295
PG1119	Q8CI33	C19L1_MOUSE CWF19-like protein 1 OS=Mus musculus GN=Cwf19l1 PE=1 SV=2	19.8162	19.8397	20.02	19.8709	20.0296	19.754	19.9122	19.7704	19.8053	19.907	-0.0855012	0.169619	0.561806
PG2203	Q3TNI1	Q3TNI1_MOUSE 5-aminolevulinate synthase OS=Mus musculus GN=Alas2 PE=2 SV=1	20.2327	20.2392	20.0116	19.9532	20.2324	20.3016	20.2405	19.8435	19.8566	19.9995	-0.0854881	0.475116	0.787511
PG9369	E9QKG3	E9QKG3_MOUSE tRNA (guanine(10)-N2)-methyltransferase homolog OS=Mus musculus GN=Trmt11 PE=1 SV=1	18.4624	18.4499	18.4997	18.4248	18.6685	18.3683	18.5214	18.1462	18.4033	18.6388	-0.0854538	0.386287	0.731521
PG1913	Q8BMI4	GEN_MOUSE Flap endonuclease GEN homolog 1 OS=Mus musculus GN=Gen1 PE=1 SV=2	17.7275	17.7904	17.7633	17.5432	17.8999	17.5795	17.8419	17.5375	17.5533	17.7848	-0.0854516	0.351056	0.707191
PG2522	Q64464	CP3AD_MOUSE Cytochrome P450 3A13 OS=Mus musculus GN=Cyp3a13 PE=1 SV=1	21.959	21.8539	22.3867	22.8179	22.5968	21.921	22.2322	22.0184	22.3567	22.66	-0.0851575	0.715579	0.901178
PG6456	F8VPL2	F8VPL2_MOUSE Phosphatidylinositol 4-phosphate 3-kinase C2 domain-containing subunit alpha OS=Mus musculus GN=Pik3c2a PE=1 SV=1	19.5694	19.5143	19.5533	19.5602	19.7366	19.4753	19.536	19.4258	19.4311	19.6401	-0.0851088	0.163669	0.553384
PG2074	P19157	GSTP1_MOUSE Glutathione S-transferase P 1 OS=Mus musculus GN=Gstp1 PE=1 SV=2	24.0426	24.0682	24.0137	23.7203	23.9243	23.8579	24.1788	23.544	23.7965	23.9663	-0.0850871	0.504404	0.802597
PG4021	Q8BLH7	HIRP3_MOUSE HIRA-interacting protein 3 OS=Mus musculus GN=Hirip3 PE=1 SV=1	20.8979	20.8338	20.667	20.4714	20.8557	20.7931	20.7786	20.6911	20.5212	20.5166	-0.0850435	0.416428	0.751136
PG1227	O35127	C10_MOUSE Protein C10 OS=Mus musculus GN=Grcc10 PE=1 SV=1	17.4828	17.5452	17.4105	17.5044	17.5237	17.4334	17.5101	17.3459	17.315	17.4375	-0.0849433	0.0772722	0.438579
PG3143	Q8BNI4	DERL2_MOUSE Derlin-2 OS=Mus musculus GN=Derl2 PE=1 SV=2	17.4241	17.3891	17.401	17.3742	17.513	17.3572	17.3836	17.1914	17.339	17.4061	-0.0848344	0.0965074	0.470938
PG8175	Q14C53	Q14C53_MOUSE Solute carrier family 39 (Zinc transporter); member 7 OS=Mus musculus GN=Slc39a7 PE=2 SV=1	20.3389	19.5667	20.0951	20.6273	20.139	19.037	19.571	20.4606	20.659	20.6158	-0.0847396	0.824031	0.939593
PG1505	P11440	CDK1_MOUSE Cyclin-dependent kinase 1 OS=Mus musculus GN=Cdk1 PE=1 SV=3	21.0963	21.3381	21.1678	21.0707	21.4107	21.0739	21.1997	21.0732	21.0254	21.2886	-0.0845795	0.338179	0.698332
PG14682	Q8JZZ5	Q8JZZ5_MOUSE Phosphatidylinositol transfer protein beta isoform OS=Mus musculus GN=Pitpnb PE=1 SV=1	17.6764	17.6656	17.8259	17.7555	17.7971	17.8739	17.6941	17.4882	17.4499	17.7916	-0.0845752	0.369655	0.720571
PG1324	P97377	CDK2_MOUSE Cyclin-dependent kinase 2 OS=Mus musculus GN=Cdk2 PE=1 SV=2	19.3344	19.4704	19.3451	19.4112	19.477	19.428	19.2954	19.2383	19.1896	19.4645	-0.0844824	0.204493	0.59387
PG980	Q8BGS2	BOLA2_MOUSE BolA-like protein 2 OS=Mus musculus GN=Bola2 PE=1 SV=1	20.8722	20.8054	20.7678	20.5632	20.5683	20.7405	20.8312	20.4895	20.5756	20.5181	-0.0844094	0.384207	0.729958
PG8773	Q9D198	SYF2_MOUSE Pre-mRNA-splicing factor SYF2 OS=Mus musculus GN=Syf2 PE=2 SV=1	18.4212	18.5101	18.4704	18.3638	18.5206	18.3461	18.457	18.3429	18.3638	18.3546	-0.0843467	0.0478675	0.363889
PG2786	Q9D8X1	CUTC_MOUSE Copper homeostasis protein cutC homolog OS=Mus musculus GN=Cutc PE=1 SV=1	17.1784	17.2226	17.2894	17.3964	17.4403	17.0892	17.3252	17.203	17.1998	17.2886	-0.0842799	0.227916	0.613446
PG2845	Q3ULC7	Q3ULC7_MOUSE Putative uncharacterized protein OS=Mus musculus GN=Ddx21 PE=2 SV=1	23.5023	23.5193	23.5975	23.5115	23.7312	23.344	23.5106	23.4951	23.4881	23.6028	-0.0842613	0.19714	0.586808
PG11250	G3X987	G3X987_MOUSE GTPase; IMAP family member 9; isoform CRA_a OS=Mus musculus GN=Gimap9 PE=1 SV=1	16.8797	16.947	16.9442	17.0742	17.2513	16.873	16.9574	16.7088	16.8922	17.2445	-0.084108	0.46495	0.78084
PG7437	Q8CI08-2	SLAI2_MOUSE Isoform 2 of SLAIN motif-containing protein 2 OS=Mus musculus GN=Slain2	16.8091	16.7972	16.7486	16.7856	16.9687	16.8858	16.8634	16.7281	16.4635	16.7499	-0.0836843	0.350046	0.707353
PG3297	Q3TH92	Q3TH92_MOUSE Putative uncharacterized protein OS=Mus musculus GN=Fbp2 PE=2 SV=1	16.0072	16.16	16.1174	16.2222	16.4321	15.9636	16.0771	16.0066	16.1134	16.3602	-0.083605	0.421646	0.756352
PG1841	Q9EP98	Q9EP98_MOUSE Receptor protein-tyrosine kinase OS=Mus musculus GN=Egfr PE=2 SV=1	22.5742	22.1995	22.7841	22.2271	22.3047	22.4384	22.3214	22.1837	22.4172	22.3117	-0.0834563	0.512432	0.80746
PG523	Q3TJ49	Q3TJ49_MOUSE Annexin OS=Mus musculus GN=Anxa7 PE=2 SV=1	23.2421	23.241	23.0371	23.1527	23.3089	23.3526	22.8687	23.015	22.9645	23.3637	-0.083443	0.481526	0.791618
PG9631	Q3U194	Q3U194_MOUSE Putative uncharacterized protein OS=Mus musculus GN=Txndc11 PE=2 SV=1	18.4247	18.3915	18.5332	18.3753	18.6377	18.2989	18.4774	18.2734	18.3419	18.5538	-0.0833843	0.289231	0.66099
PG4425	Q3URS8	Q3URS8_MOUSE Putative uncharacterized protein OS=Mus musculus GN=Mlf2 PE=2 SV=1	16.4777	16.3005	16.3606	16.4774	16.6278	16.302	16.51	16.1801	16.289	16.5459	-0.0833832	0.380087	0.72709
PG3366	Q3UER0	Q3UER0_MOUSE Putative uncharacterized protein OS=Mus musculus GN=F13b PE=2 SV=1	16.9145	16.8492	17.0165	17.1664	17.3141	16.8762	16.9451	16.8967	16.9814	17.1444	-0.0833628	0.415452	0.750074
PG4327	P11881	ITPR1_MOUSE Inositol 1;4;5-trisphosphate receptor type 1 OS=Mus musculus GN=Itpr1 PE=1 SV=2	16.8386	17.0239	17.0214	16.9366	17.174	16.9002	16.9837	16.7918	16.7971	17.1055	-0.0832608	0.334797	0.696531
PG9872	Q63886	UD11_MOUSE UDP-glucuronosyltransferase 1-1 OS=Mus musculus GN=Ugt1a1 PE=1 SV=2	21.5481	21.5575	22.4328	22.0354	22.1674	21.9284	21.8365	21.4687	22.08	22.0114	-0.0832415	0.694012	0.89326
PG48	Q61503	5NTD_MOUSE 5'-nucleotidase OS=Mus musculus GN=Nt5e PE=1 SV=2	20.8443	20.9513	21.0417	20.9057	21.0863	20.8304	20.9093	20.7861	20.8864	21.0008	-0.0832363	0.184185	0.574569
PG6236	Q9JI78	NGLY1_MOUSE Peptide-N(4)-(N-acetyl-beta-glucosaminyl)asparagine amidase OS=Mus musculus GN=Ngly1 PE=1 SV=2	19.3206	19.2607	19.2938	19.3688	19.5261	19.286	19.3572	19.1198	19.1111	19.4799	-0.0832133	0.353906	0.709515
PG8256	E9PX59	E9PX59_MOUSE Sterile alpha motif domain-containing protein 9-like OS=Mus musculus GN=Samd9l PE=1 SV=1	18.2094	18.4621	18.3349	18.3051	18.4162	18.2057	18.3221	18.1049	18.3426	18.3368	-0.0831279	0.231435	0.61443
PG8859	O88811	STAM2_MOUSE Signal transducing adapter molecule 2 OS=Mus musculus GN=Stam2 PE=1 SV=1	20.0821	20.1422	20.103	20.0321	20.2655	20.0394	20.1158	19.956	19.9147	20.1834	-0.0831204	0.225299	0.610615
PG9625	Q8CD92	TTC27_MOUSE Tetratricopeptide repeat protein 27 OS=Mus musculus GN=Ttc27 PE=1 SV=2	18.0767	18.1735	18.0482	17.7961	18.0251	18.021	18.1085	17.7823	17.8348	17.9575	-0.0830763	0.363722	0.717144
PG4801	Q8BGF7	PAN2_MOUSE PAB-dependent poly(A)-specific ribonuclease subunit PAN2 OS=Mus musculus GN=Pan2 PE=1 SV=1	18.4729	18.5216	18.6413	18.6097	18.7555	18.4777	18.5447	18.3392	18.5306	18.694	-0.0829982	0.303051	0.673875
PG9809	Q3TCH2	Q3TCH2_MOUSE Ubiquitin carboxyl-terminal hydrolase (Fragment) OS=Mus musculus GN=Uchl1 PE=2 SV=1	17.7235	17.6763	17.7919	18.043	17.84	17.4486	17.6374	18.135	17.7228	17.7162	-0.0829616	0.538127	0.823749
PG3814	Q91X51	GORS1_MOUSE Golgi reassembly-stacking protein 1 OS=Mus musculus GN=Gorasp1 PE=1 SV=3	14.5796	14.3666	14.4261	14.5269	14.5106	14.2068	14.426	14.4673	14.3579	14.5373	-0.0829217	0.256157	0.633991
PG1940	O35969-2	GAMT_MOUSE Isoform 2 of Guanidinoacetate N-methyltransferase OS=Mus musculus GN=Gamt	22.0673	22.1194	22.0599	21.7616	22.026	21.9829	22.0562	21.651	21.8843	22.046	-0.0827397	0.422483	0.756227
PG6385	Q9JJT9	PHAX_MOUSE Phosphorylated adapter RNA export protein OS=Mus musculus GN=Phax PE=1 SV=1	18.6419	18.6199	18.5989	18.553	18.7601	18.6309	18.6123	18.5065	18.3255	18.6851	-0.0826849	0.286553	0.661353
PG2280	E9QAQ5	E9QAQ5_MOUSE Glycogen synthase kinase-3 beta OS=Mus musculus GN=Gsk3b PE=1 SV=1	19.5951	19.4657	19.5204	19.5788	19.7056	19.4593	19.5089	19.4449	19.4751	19.5648	-0.0825299	0.107658	0.488264
PG5531	Q8BHE8	MAIP1_MOUSE m-AAA protease-interacting protein 1; mitochondrial OS=Mus musculus GN=Maip1 PE=1 SV=1	19.0602	19.0364	19.2773	19.2857	19.3954	19.0889	19.1717	18.9327	19.1729	19.276	-0.0825057	0.387053	0.731319
PG7309	Q3USH5	SFSWA_MOUSE Splicing factor; suppressor of white-apricot homolog OS=Mus musculus GN=Sfswap PE=1 SV=2	18.8629	18.8704	18.8806	18.8009	18.8884	18.8345	18.8042	18.7092	18.7606	18.7832	-0.0823101	0.0138653	0.206262
PG9619	Q811S7	UBIP1_MOUSE Upstream-binding protein 1 OS=Mus musculus GN=Ubp1 PE=1 SV=1	17.3767	17.5288	17.4833	17.5185	17.6613	17.3524	17.4644	17.314	17.4027	17.6241	-0.0822301	0.28023	0.655807
PG1297	Q8K2Y9	CCM2_MOUSE Cerebral cavernous malformations protein 2 homolog OS=Mus musculus GN=Ccm2 PE=1 SV=1	17.5252	17.5863	17.667	17.6957	17.8709	17.4984	17.6208	17.501	17.5782	17.7358	-0.0821894	0.295026	0.666175
PG5076	B1AQZ2	B1AQZ2_MOUSE Kinesin-like protein OS=Mus musculus GN=Kif3a PE=1 SV=1	16.6517	16.7433	16.768	16.9118	17.0591	16.7281	16.7366	16.4928	16.6916	17.074	-0.0821473	0.505202	0.802555
PG3416	Q80ZQ9	F206A_MOUSE Protein Simiate OS=Mus musculus GN=Fam206a PE=1 SV=2	16.144	16.2553	16.4278	16.2351	16.5218	16.1797	16.2726	16.1285	16.1916	16.4009	-0.0821275	0.354808	0.709375
PG8312	Q8K1J5	SDE2_MOUSE Protein SDE2 homolog OS=Mus musculus GN=Sde2 PE=1 SV=1	18.1272	17.9978	18.1779	18.261	18.2709	18.1339	18.1031	18.0466	18.0219	18.1188	-0.0820608	0.170209	0.561858
PG3499	Q8CDM8	F16B1_MOUSE Protein FAM160B1 OS=Mus musculus GN=Fam160b1 PE=1 SV=2	19.7977	19.8495	19.8736	19.7176	19.9549	19.7593	19.86	19.5854	19.7329	19.8456	-0.0819948	0.230068	0.614988
PG6020	Q99KQ4	NAMPT_MOUSE Nicotinamide phosphoribosyltransferase OS=Mus musculus GN=Nampt PE=1 SV=1	22.6427	22.5562	22.904	22.5411	22.7041	22.6735	22.6365	22.3395	22.5821	22.7066	-0.0819593	0.402264	0.743252
PG7232	Q9D4V7	RABL3_MOUSE Rab-like protein 3 OS=Mus musculus GN=Rabl3 PE=1 SV=1	16.3317	16.3201	16.441	16.4881	16.6132	16.2565	16.3959	16.3008	16.3791	16.4522	-0.0819046	0.238708	0.622428
PG3965	Q9CPS6	HINT3_MOUSE Histidine triad nucleotide-binding protein 3 OS=Mus musculus GN=Hint3 PE=1 SV=1	17.6615	17.4831	17.672	17.5943	17.803	17.6572	17.6157	17.3986	17.5299	17.6041	-0.0816806	0.272674	0.649044
PG4019	Q8CI38	Q8CI38_MOUSE Homogentisate 1; 2-dioxygenase OS=Mus musculus GN=Hgd PE=2 SV=2	23.1954	23.1053	23.3368	23.1745	23.2013	23.2504	23.1277	22.8636	23.2331	23.1303	-0.0816251	0.33026	0.695001
PG6491	O09012	PEX5_MOUSE Peroxisomal targeting signal 1 receptor OS=Mus musculus GN=Pex5 PE=1 SV=2	19.935	19.8184	20.0821	20.0822	20.2355	19.9017	20.0228	19.9295	19.9023	19.9892	-0.0815322	0.310333	0.67922
PG8042	Q99K70	RRAGC_MOUSE Ras-related GTP-binding protein C OS=Mus musculus GN=Rragc PE=1 SV=1	16.4738	16.4753	16.4727	16.4326	16.7856	16.389	16.5665	16.3416	16.4169	16.5187	-0.0814681	0.321805	0.688361
PG10865	E9QQ10	E9QQ10_MOUSE A-kinase anchor protein 9 OS=Mus musculus GN=Akap9 PE=1 SV=1	19.6637	19.5921	19.7948	19.7064	19.8235	19.6048	19.6728	19.5393	19.6643	19.6929	-0.0812813	0.148399	0.54119
PG8263	A2ASZ8	SCMC2_MOUSE Calcium-binding mitochondrial carrier protein SCaMC-2 OS=Mus musculus GN=Slc25a25 PE=1 SV=1	19.4051	19.5096	20.0112	19.9462	20.0328	19.4014	19.7286	19.5722	19.7372	20.0592	-0.0812578	0.650237	0.877691
PG6648	Q9ESW8	PGPI_MOUSE Pyroglutamyl-peptidase 1 OS=Mus musculus GN=Pgpep1 PE=1 SV=1	17.4453	17.492	17.486	17.5942	17.7335	17.4502	17.4894	17.4119	17.2947	17.6991	-0.0811594	0.362689	0.716303
PG537	Q922H1	ANM3_MOUSE Protein arginine N-methyltransferase 3 OS=Mus musculus GN=Prmt3 PE=1 SV=2	18.7963	18.8396	18.8613	18.7887	18.9074	18.7899	18.9059	18.5802	18.7368	18.7757	-0.0809946	0.192566	0.580871
PG10992	Q8K1M3	Q8K1M3_MOUSE Protein kinase; cAMP dependent regulatory; type II alpha OS=Mus musculus GN=Prkar2a PE=1 SV=1	20.8435	20.9891	21.0583	20.9524	21.1227	20.881	20.8817	20.7736	20.9228	21.102	-0.0809527	0.290562	0.662748
PG6595	Q8VI78	PLA1A_MOUSE Phospholipase A1 member A OS=Mus musculus GN=Pla1a PE=2 SV=3	16.5714	16.604	16.8157	16.5354	16.8254	16.4807	16.6619	16.5066	16.5733	16.7256	-0.0807791	0.32807	0.692635
PG7529	B8ZXI1	QTRT2_MOUSE Queuine tRNA-ribosyltransferase accessory subunit 2 OS=Mus musculus GN=Qtrt2 PE=1 SV=2	16.1023	16.1866	16.2703	16.1467	16.3746	16.1419	16.1378	15.937	16.0699	16.3907	-0.0806484	0.387286	0.731528
PG7120	Q8CG50	RAB43_MOUSE Ras-related protein Rab-43 OS=Mus musculus GN=Rab43 PE=1 SV=1	18.0211	18.0892	18.1249	18.1738	18.2893	18.1138	18.0824	17.9329	18.0078	18.1589	-0.0804767	0.217847	0.604993
PG8497	Q9CZE1	Q9CZE1_MOUSE Putative uncharacterized protein OS=Mus musculus GN=Sssca1 PE=2 SV=1	18.5011	18.5627	18.53	18.3962	18.5807	18.5308	18.6348	18.2896	18.1844	18.529	-0.0804002	0.399058	0.740842
PG5494	P62322	LSM5_MOUSE U6 snRNA-associated Sm-like protein LSm5 OS=Mus musculus GN=Lsm5 PE=3 SV=2	16.0057	16.012	15.8833	15.904	16.177	15.8281	15.9338	15.7341	15.9298	16.1547	-0.080322	0.384612	0.730258
PG6328	Q7TS68	NSUN6_MOUSE Putative methyltransferase NSUN6 OS=Mus musculus GN=Nsun6 PE=2 SV=2	17.9116	17.8517	17.8884	17.9278	18.0172	17.8048	17.9459	17.6601	17.8277	17.9568	-0.0802679	0.223044	0.609872
PG7815	Q6QI06	RICTR_MOUSE Rapamycin-insensitive companion of mTOR OS=Mus musculus GN=Rictor PE=1 SV=2	16.7885	16.7656	16.91	16.8706	16.9486	16.7561	16.8613	16.5129	16.8685	16.8834	-0.0801772	0.333533	0.696118
PG8110	Q9CQS4	S2546_MOUSE Solute carrier family 25 member 46 OS=Mus musculus GN=Slc25a46 PE=1 SV=1	17.1344	17.0118	17.2746	17.3376	17.4078	17.1725	17.1852	16.9885	17.1686	17.2513	-0.0799985	0.367404	0.719299
PG3088	Q6NT99	DUS23_MOUSE Dual specificity protein phosphatase 23 OS=Mus musculus GN=Dusp23 PE=1 SV=1	18.5393	18.4591	18.5768	18.2899	18.468	18.4635	18.4228	18.1174	18.5378	18.3918	-0.0799545	0.384862	0.73049
PG3436	Q571G2	Q571G2_MOUSE MKIAA4013 protein (Fragment) OS=Mus musculus GN=Exosc8 PE=2 SV=1	20.5062	20.5534	20.6309	20.5116	20.6104	20.474	20.5686	20.4348	20.3838	20.5515	-0.0799545	0.100443	0.477778
PG7489	Q8BKJ9	SIR7_MOUSE NAD-dependent protein deacetylase sirtuin-7 OS=Mus musculus GN=Sirt7 PE=1 SV=2	15.8328	15.5949	15.816	15.8058	16.0354	15.6521	15.5657	15.5925	16.0086	15.8664	-0.0799539	0.490916	0.795426
PG2091	Q9D5J8	Q9D5J8_MOUSE Putative uncharacterized protein OS=Mus musculus GN=Gstm6 PE=2 SV=1	20.1027	20.2622	20.2495	20.0831	20.3415	20.22	20.2883	19.7392	20.01	20.382	-0.079895	0.540856	0.825764
PG8535	Q06EZ3	Q06EZ3_MOUSE O-acyltransferase OS=Mus musculus GN=Soat1 PE=2 SV=1	20.2576	20.1724	20.1004	20.4839	20.2194	20.4097	20.3218	19.92	20.136	20.0467	-0.0798836	0.489569	0.795448
PG5619	Q3TV93	Q3TV93_MOUSE Putative uncharacterized protein OS=Mus musculus GN=Mad2l1 PE=2 SV=1	19.3719	19.6213	19.4907	19.1314	19.5813	19.3843	19.499	19.2996	19.1553	19.4594	-0.0798346	0.47846	0.79058
PG6719	Q62077	PLCG1_MOUSE 1-phosphatidylinositol 4;5-bisphosphate phosphodiesterase gamma-1 OS=Mus musculus GN=Plcg1 PE=1 SV=2	18.7992	18.7837	18.8588	18.871	19.0356	18.7552	18.8488	18.7742	18.7054	18.8667	-0.0795912	0.17756	0.567853
PG7993	Q8C108	Q8C108_MOUSE Putative uncharacterized protein OS=Mus musculus GN=Polr3f PE=2 SV=1	17.0118	16.9417	17.022	17.0357	17.1226	16.934	17.0503	16.8105	16.8796	17.0622	-0.0794281	0.198066	0.588064
PG6314	Q3UE06	Q3UE06_MOUSE Putative uncharacterized protein OS=Mus musculus GN=Nploc4 PE=2 SV=1	21.2754	20.99	21.2379	21.2951	21.3395	21.2683	21.4797	20.6351	20.9469	21.4108	-0.0794137	0.651464	0.878132
PG3620	Q8BIA4	FBXW8_MOUSE F-box/WD repeat-containing protein 8 OS=Mus musculus GN=Fbxw8 PE=1 SV=2	16.7447	16.7075	16.8243	16.8378	16.8839	16.7059	16.6724	16.6578	16.6783	16.8872	-0.0793113	0.174604	0.564882
PG9297	Q9CR67	TMM33_MOUSE Transmembrane protein 33 OS=Mus musculus GN=Tmem33 PE=1 SV=1	19.2246	19.182	19.371	19.3263	19.3299	19.2188	19.3814	19.0837	19.1485	19.2058	-0.0790996	0.231196	0.614071
PG4375	D3Z230	D3Z230_MOUSE Type I inositol 3;4-bisphosphate 4-phosphatase OS=Mus musculus GN=Inpp4a PE=1 SV=1	17.2173	17.2722	17.3901	17.236	17.4405	17.2603	17.2407	17.1441	17.2332	17.2824	-0.0790819	0.152819	0.545746
PG3360	Q99L47	F10A1_MOUSE Hsc70-interacting protein OS=Mus musculus GN=St13 PE=1 SV=1	24.0692	24.0292	23.6041	23.6037	23.676	24.1551	23.6992	23.6324	23.4321	23.6684	-0.07905	0.630627	0.865815
PG8083	Q9CYX7	RRP15_MOUSE RRP15-like protein OS=Mus musculus GN=Rrp15 PE=1 SV=2	17.6538	17.8698	17.9108	17.6617	17.9184	17.737	17.8147	17.6538	17.5439	17.8698	-0.0790324	0.370331	0.720929
PG1175	Q3UZ09	C1RL_MOUSE Complement C1r subcomponent-like protein OS=Mus musculus GN=C1rl PE=1 SV=1	18.7384	18.6229	18.967	19.0131	19.023	18.6648	18.8557	18.5466	18.919	18.984	-0.0788863	0.512563	0.807451
PG7221	Q8R538	Q8R538_MOUSE WD-repeat protein p103 OS=Mus musculus GN=Pwp2 PE=2 SV=1	18.0452	17.8855	18.0749	17.7574	18.065	18.0451	17.9306	17.7424	17.8185	17.8975	-0.0787462	0.358225	0.712794
PG20029	Q3TCF1	Q3TCF1_MOUSE Putative uncharacterized protein OS=Mus musculus GN=Fn1 PE=2 SV=1	17.2084	17.2489	17.2829	17.2783	17.4152	17.2712	17.242	17.0361	17.1754	17.3154	-0.0787264	0.224293	0.609582
PG18804	A8DUQ5	A8DUQ5_MOUSE Beta-globin OS=Mus musculus GN=Hbbt1 PE=3 SV=1	17.7999	17.6044	17.7842	17.8422	17.8889	17.7007	17.8142	17.5437	17.7214	17.7464	-0.0786454	0.266832	0.64593
PG2404	P61022	CHP1_MOUSE Calcineurin B homologous protein 1 OS=Mus musculus GN=Chp1 PE=1 SV=2	19.5422	19.3962	19.6343	19.5699	19.7177	19.4483	19.5325	19.3721	19.445	19.6698	-0.0785297	0.317791	0.68503
PG339	Q8C0J2-3	A16L1_MOUSE Isoform 3 of Autophagy-related protein 16-1 OS=Mus musculus GN=Atg16l1	18.9166	18.9927	19.0862	19.0048	19.1074	19.0338	18.9875	18.7998	18.8584	19.0367	-0.0783176	0.22317	0.609936
PG4065	Q8C338	Q8C338_MOUSE Isocitrate dehydrogenase [NADP] OS=Mus musculus GN=Idh1 PE=2 SV=1	25.7785	26.0206	25.8646	25.5788	25.4586	25.9009	25.8359	25.3532	25.5459	25.674	-0.0782579	0.593855	0.852993
PG215	Q9Z1Q2	ABHGA_MOUSE Protein ABHD16A OS=Mus musculus GN=Abhd16a PE=1 SV=3	19.36	19.3248	19.2951	19.3924	19.4013	19.3767	19.4197	19.114	19.1731	19.2989	-0.0782376	0.240578	0.624509
PG4027	Q8C2Q7	Q8C2Q7_MOUSE Heterogeneous nuclear ribonucleoprotein H OS=Mus musculus GN=Hnrnph1 PE=1 SV=1	20.3263	20.2904	20.4135	20.3557	20.3829	20.1823	20.3381	20.3711	20.275	20.2117	-0.0781143	0.0988601	0.473704
PG95	Q8K268	ABCF3_MOUSE ATP-binding cassette sub-family F member 3 OS=Mus musculus GN=Abcf3 PE=1 SV=1	20.8509	20.9567	21.0263	20.9779	21.2621	20.9621	21.0103	20.7134	20.8071	21.1904	-0.0780818	0.487277	0.795033
PG3991	Q3U487	HECD3_MOUSE E3 ubiquitin-protein ligase HECTD3 OS=Mus musculus GN=Hectd3 PE=1 SV=2	18.5264	18.5642	18.628	18.635	18.7604	18.4851	18.6317	18.463	18.446	18.6977	-0.0780796	0.259575	0.637597
PG9118	A8C756	THADA_MOUSE Thyroid adenoma-associated protein homolog OS=Mus musculus GN=Thada PE=1 SV=1	18.0947	18.1746	18.1564	18.0572	18.3517	18.2112	18.1008	17.8601	18.0031	18.2691	-0.0780544	0.406649	0.745697
PG2033	D3Z7P3	GLSK_MOUSE Glutaminase kidney isoform; mitochondrial OS=Mus musculus GN=Gls PE=1 SV=1	19.3065	19.3634	19.357	19.2781	19.3931	19.3192	19.274	19.2353	19.2243	19.2554	-0.0779752	0.019107	0.240215
PG2711	Q8R1S0	COQ6_MOUSE Ubiquinone biosynthesis monooxygenase COQ6; mitochondrial OS=Mus musculus GN=Coq6 PE=1 SV=3	18.4593	18.8873	18.6074	18.635	18.9002	18.4023	18.7208	18.2447	18.5929	19.1386	-0.0779709	0.668096	0.883841
PG7164	A6H6A9-3	RBG1L_MOUSE Isoform 3 of Rab GTPase-activating protein 1-like OS=Mus musculus GN=Rabgap1l	19.1433	19.1369	19.1579	19.0345	19.2029	19.0024	19.1604	18.8741	19.0114	19.2377	-0.0779176	0.296082	0.667778
PG2348	Q3U6N9	CH033_MOUSE UPF0488 protein C8orf33 homolog OS=Mus musculus PE=2 SV=1	16.6	16.5434	16.6412	16.7473	16.8486	16.5838	16.6875	16.5835	16.4193	16.7172	-0.0778203	0.332887	0.695761
PG20149	Q3TXS9	Q3TXS9_MOUSE Putative uncharacterized protein OS=Mus musculus GN=Rps2 PE=2 SV=1	24.5498	24.7195	24.5197	24.4447	24.4677	24.5113	24.5198	24.4327	24.4435	24.4066	-0.0775011	0.184856	0.575125
PG11182	G3UWZ0	G3UWZ0_MOUSE Bromodomain adjacent to zinc finger domain protein 1A OS=Mus musculus GN=Baz1a PE=1 SV=1	20.1082	20.3117	20.1548	20.0406	20.2625	20.1201	20.2629	19.951	19.9535	20.2028	-0.0775008	0.365292	0.718049
PG5585	P51949	MAT1_MOUSE CDK-activating kinase assembly factor MAT1 OS=Mus musculus GN=Mnat1 PE=1 SV=2	17.0725	17.0614	16.9664	17.0241	17.3126	16.8843	16.9986	16.9265	17.0047	17.2357	-0.0774505	0.388222	0.732822
PG9796	P63147	UBE2B_MOUSE Ubiquitin-conjugating enzyme E2 B OS=Mus musculus GN=Ube2b PE=1 SV=1	17.881	17.842	17.9436	17.975	18.1226	17.7618	17.9456	17.6365	17.9218	18.1118	-0.0773219	0.438381	0.767293
PG14578	Q3TFU3	Q3TFU3_MOUSE Putative uncharacterized protein OS=Mus musculus GN=Maged2 PE=2 SV=1	19.3955	19.4623	19.3454	19.5028	19.3806	19.4249	19.4213	19.344	19.2133	19.2969	-0.0772265	0.153848	0.545752
PG1384	Q8CII2	CD123_MOUSE Cell division cycle protein 123 homolog OS=Mus musculus GN=Cdc123 PE=1 SV=2	16.8676	16.9828	16.892	16.9926	17.0461	16.8441	17.0396	16.7398	16.8759	16.8956	-0.0772173	0.224322	0.609383
PG13543	Q923F1	Q923F1_MOUSE Chloride channel; nucleotide-sensitive; 1A OS=Mus musculus GN=Clns1a PE=1 SV=1	19.919	19.9544	19.9144	19.7532	19.9774	19.8834	19.9433	19.7841	19.6587	19.8631	-0.0771637	0.254953	0.633703
PG6292	Q8BVE8-2	NSD2_MOUSE Isoform 2 of Histone-lysine N-methyltransferase NSD2 OS=Mus musculus GN=Whsc1	17.5381	17.5255	17.4468	17.5924	17.7481	17.6316	17.6081	17.2559	17.2678	17.7022	-0.0770628	0.496032	0.799726
PG5073	Q8K4H1-2	KFA_MOUSE Isoform 2 of Kynurenine formamidase OS=Mus musculus GN=Afmid	18.9367	18.9316	18.9946	18.9682	19.2231	19.0601	19.0872	18.5786	18.8085	19.1349	-0.0769878	0.534025	0.822204
PG8623	Q8VDQ8	SIR2_MOUSE NAD-dependent protein deacetylase sirtuin-2 OS=Mus musculus GN=Sirt2 PE=1 SV=2	19.1353	19.2069	19.2048	19.2168	19.4938	19.1434	19.1621	18.9275	19.2492	19.3918	-0.0767159	0.456746	0.77418
PG7562	Q569U9	Q569U9_MOUSE Retinol dehydrogenase 14 (All-trans and 9-cis) OS=Mus musculus GN=Rdh14 PE=2 SV=1	19.9548	19.7204	19.9553	20.0381	20.085	19.929	19.943	19.6897	19.8424	19.9667	-0.0765629	0.370215	0.720941
PG14000	A0A0R4J0M1	A0A0R4J0M1_MOUSE Tubulin-specific chaperone C OS=Mus musculus GN=Tbcc PE=1 SV=1	18.6728	18.6841	18.6972	18.6169	18.817	18.5591	18.6974	18.5384	18.6001	18.7105	-0.0764748	0.151393	0.545652
PG9366	O70583	TRI18_MOUSE E3 ubiquitin-protein ligase Midline-1 OS=Mus musculus GN=Mid1 PE=1 SV=2	17.6382	17.4349	17.2506	17.4759	17.509	17.5439	17.566	17.1327	17.044	17.6398	-0.0764497	0.59515	0.853594
PG11940	Q8BU01	Q8BU01_MOUSE Putative uncharacterized protein OS=Mus musculus GN=D17H6S56E-5 PE=2 SV=1	16.2842	16.4452	16.4372	16.3774	16.6128	16.1512	16.4863	16.3371	16.4055	16.3946	-0.0764208	0.354528	0.709298
PG4533	Q5UAK0-1	MIER1_MOUSE Isoform 1 of Mesoderm induction early response protein 1 OS=Mus musculus GN=Mier1	16.0372	16.0616	16.1236	16.3533	16.4352	16.0693	16.1585	15.9432	16.085	16.3739	-0.0761733	0.498675	0.799791
PG5511	Q9WVL0	MAAI_MOUSE Maleylacetoacetate isomerase OS=Mus musculus GN=Gstz1 PE=1 SV=1	23.3213	23.3991	23.3126	23.3187	23.5177	23.331	23.2872	22.9484	23.3651	23.5572	-0.0761331	0.494229	0.798588
PG6900	A2A933	A2A933_MOUSE PR domain zinc finger protein 16 OS=Mus musculus GN=Prdm16 PE=1 SV=1	17.0505	17.1544	17.5316	16.9592	17.382	17.2134	17.1343	16.8085	17.2027	17.3381	-0.0761128	0.597215	0.85425
PG8879	P68369	TBA1A_MOUSE Tubulin alpha-1A chain OS=Mus musculus GN=Tuba1a PE=1 SV=1	16.4976	17.0014	16.6365	16.3693	16.6622	16.7404	16.5002	16.4056	16.3894	16.751	-0.0760673	0.581044	0.845183
PG8004	D3U0D6	D3U0D6_MOUSE Kidney highly expressed protein 1 OS=Mus musculus GN=Rrp7a PE=2 SV=1	18.2347	18.3368	18.3001	18.2557	18.4249	18.3129	18.3372	18.0856	18.183	18.2535	-0.076025	0.217512	0.605217
PG6460	Q8VEB4	PAG15_MOUSE Group XV phospholipase A2 OS=Mus musculus GN=Pla2g15 PE=1 SV=1	18.6408	18.873	18.7867	18.7055	18.9954	18.7751	18.7728	18.5041	18.6029	18.9667	-0.0759373	0.47459	0.78708
PG18736	Q3TCI7	Q3TCI7_MOUSE L-lactate dehydrogenase OS=Mus musculus GN=Ldha PE=2 SV=1	20.0905	20.0869	20.2704	19.8008	19.7637	20.1977	20.1803	19.4613	20.1917	19.6019	-0.0758925	0.698542	0.894952
PG3446	Q9D8N2	FA45A_MOUSE Protein FAM45A OS=Mus musculus GN=Fam45a PE=1 SV=2	18.5847	18.5711	18.6765	18.661	18.7409	18.5551	18.5973	18.4625	18.4733	18.7667	-0.075869	0.264882	0.644675
PG10445	E9QLL8	E9QLL8_MOUSE Serpin A11 OS=Mus musculus GN=Serpina11 PE=1 SV=1	17.8178	17.7032	17.7121	17.6502	17.7118	17.7192	17.5771	17.467	17.6716	17.7812	-0.0757774	0.253562	0.632925
PG16128	V9GZG5	V9GZG5_MOUSE Glutamine synthetase OS=Mus musculus PE=3 SV=1	16.1444	16.3091	16.402	16.366	16.2912	16.1855	16.2269	16.178	16.221	16.3225	-0.0757592	0.177058	0.567478
PG2049	P46412	GPX3_MOUSE Glutathione peroxidase 3 OS=Mus musculus GN=Gpx3 PE=1 SV=2	18.4617	18.4268	18.5813	18.8214	18.6686	18.2661	18.4517	18.6066	18.3608	18.8965	-0.075642	0.581366	0.845019
PG9462	Q3UDC3	Q3UDC3_MOUSE Target of Myb protein 1 OS=Mus musculus GN=Tom1 PE=1 SV=1	19.5679	19.5793	19.7078	19.5687	19.7245	19.575	19.6117	19.48	19.4802	19.6231	-0.0756152	0.148113	0.54082
PG6907	Q3TUN5	Q3TUN5_MOUSE Putative uncharacterized protein OS=Mus musculus GN=Psmc4 PE=2 SV=1	21.1299	21.1032	21.1851	21.1111	21.1955	21.0769	21.1826	20.9523	21.029	21.106	-0.0755817	0.11627	0.500167
PG5472	Q3TND6	Q3TND6_MOUSE Alpha-mannosidase OS=Mus musculus GN=Man2b2 PE=2 SV=1	19.6159	19.627	19.6493	19.5851	19.9176	19.5974	19.7239	19.2935	19.4852	19.9171	-0.0755728	0.551973	0.828455
PG13167	Q6NZC6	Q6NZC6_MOUSE Zinc finger; imprinted 1 OS=Mus musculus GN=Zim1 PE=2 SV=1	17.3746	17.0907	17.4363	17.4073	17.4933	17.194	17.4324	17.0908	17.3461	17.3612	-0.0755238	0.443859	0.76837
PG5801	Q8VE10	NAA40_MOUSE N-alpha-acetyltransferase 40 OS=Mus musculus GN=Naa40 PE=1 SV=1	18.2763	18.4982	18.2467	18.2832	18.4903	18.3007	18.3836	18.1511	18.1432	18.4386	-0.0754812	0.382329	0.729708
PG3573	Q8BY35	FGD2_MOUSE FYVE; RhoGEF and PH domain-containing protein 2 OS=Mus musculus GN=Fgd2 PE=1 SV=1	16.258	16.3194	16.6022	16.2394	16.6011	16.2979	16.3205	16.2127	16.3527	16.4592	-0.0754094	0.431533	0.763543
PG2827	Q80WW9	DDRGK_MOUSE DDRGK domain-containing protein 1 OS=Mus musculus GN=Ddrgk1 PE=1 SV=2	22.0972	22.2129	22.485	21.8981	21.0532	22.8339	21.6415	21.8512	20.8961	22.1468	-0.0753894	0.854987	0.951323
PG5542	Q8BUI3	LRWD1_MOUSE Leucine-rich repeat and WD repeat-containing protein 1 OS=Mus musculus GN=LRWD1 PE=2 SV=1	18.1678	18.4298	18.1609	18.1244	18.4487	18.3353	18.2996	18.0232	18.0981	18.1993	-0.0752229	0.438733	0.766995
PG6118	P97863	NFIB_MOUSE Nuclear factor 1 B-type OS=Mus musculus GN=Nfib PE=1 SV=2	16.7797	16.6536	16.8499	16.83	16.9548	16.773	16.7933	16.6681	16.7353	16.7222	-0.0752181	0.198945	0.588583
PG583	Q9Z1R3	APOM_MOUSE Apolipoprotein M OS=Mus musculus GN=Apom PE=1 SV=1	18.7133	18.4473	18.6225	18.5684	18.5847	18.6073	18.711	18.4825	18.4413	18.318	-0.0752126	0.376933	0.725098
PG1987	Q923B0	GGACT_MOUSE Gamma-glutamylaminecyclotransferase OS=Mus musculus GN=Ggact PE=1 SV=1	18.6942	18.5353	18.839	18.5861	18.7479	18.5608	18.7277	18.4398	18.6214	18.6767	-0.075209	0.339289	0.69816
PG6201	Q9ES74	NEK7_MOUSE Serine/threonine-protein kinase Nek7 OS=Mus musculus GN=Nek7 PE=1 SV=1	19.2546	19.4206	19.3795	19.3856	19.4717	19.3328	19.3235	19.3194	19.1826	19.3779	-0.0751679	0.161106	0.553039
PG13616	Q5U647	Q5U647_MOUSE Amino acid transporter OS=Mus musculus GN=Slc1a5 PE=2 SV=1	19.2515	19.4284	19.4639	19.4746	19.5747	19.2795	19.3804	19.3734	19.3074	19.4776	-0.0749483	0.267732	0.646223
PG11313	E9Q2Z1	E9Q2Z1_MOUSE Protein Cecr2 OS=Mus musculus GN=Cecr2 PE=1 SV=1	16.304	16.0813	16.2458	16.1989	16.2361	16.0842	16.2117	15.9176	16.2198	16.2581	-0.0749347	0.332315	0.696055
PG6120	P70353	NFYC_MOUSE Nuclear transcription factor Y subunit gamma OS=Mus musculus GN=Nfyc PE=1 SV=2	19.6768	19.7335	19.7418	19.6154	19.8319	19.6984	19.7111	19.5497	19.5077	19.7587	-0.0747822	0.254078	0.633401
PG5332	Q07797	LG3BP_MOUSE Galectin-3-binding protein OS=Mus musculus GN=Lgals3bp PE=1 SV=1	22.2463	22.2193	22.2737	22.5527	22.7062	22.2866	22.3811	22.0081	22.2374	22.7116	-0.0746884	0.632521	0.865776
PG5069	Q3UXD8	Q3UXD8_MOUSE Ribosomal protein S6 kinase OS=Mus musculus GN=Rps6kb1 PE=2 SV=1	17.0752	17.0529	16.9836	16.7377	16.9655	17.0316	17.0849	16.7552	16.652	16.9184	-0.0745657	0.482972	0.792214
PG4963	G5E852	G5E852_MOUSE Tyrosine-protein kinase OS=Mus musculus GN=Jak2 PE=1 SV=1	15.7224	15.6896	15.7934	15.9424	16.0154	15.7644	15.8246	15.4401	15.7895	15.9719	-0.0745195	0.508463	0.804895
PG5045	G3X961	G3X961_MOUSE Kelch domain containing 4; isoform CRA_a OS=Mus musculus GN=Klhdc4 PE=1 SV=1	15.5955	15.4654	15.5557	15.5106	15.7992	15.5021	15.4724	15.2949	15.5498	15.735	-0.0744854	0.438094	0.767482
PG3765	Q9CRY7	GDPD1_MOUSE Glycerophosphodiester phosphodiesterase domain-containing protein 1 OS=Mus musculus GN=Gdpd1 PE=1 SV=1	16.3122	16.2834	16.3839	16.7177	16.4907	16.2069	16.2877	16.5468	16.3803	16.3939	-0.0744523	0.465479	0.780604
PG2122	Q80UU0	Q80UU0_MOUSE Golgi SNAP receptor complex member 1 OS=Mus musculus GN=Gosr1 PE=2 SV=1	20.1333	20.2029	20.1824	19.8766	20.1613	20.0948	20.0833	19.8713	19.9993	20.1371	-0.0741357	0.358662	0.712457
PG481	Q9Z1K6	ARI2_MOUSE E3 ubiquitin-protein ligase ARIH2 OS=Mus musculus GN=Arih2 PE=1 SV=1	18.8795	18.6477	19.0091	18.8874	18.9445	18.7016	18.7824	18.7522	18.8626	18.8995	-0.0739591	0.327872	0.692971
PG8106	Q3UMU4	Q3UMU4_MOUSE Putative uncharacterized protein OS=Mus musculus GN=Rxra PE=2 SV=1	18.7994	18.4722	18.9028	18.4608	18.6423	18.7773	18.5723	18.4294	18.6768	18.4523	-0.0738748	0.519829	0.813203
PG9386	J3QQ13	J3QQ13_MOUSE Troponin T; cardiac muscle OS=Mus musculus GN=Tnnt2 PE=1 SV=1	17.866	17.7615	18.0197	17.6963	17.9885	17.8594	17.7732	17.7196	17.7912	17.8197	-0.0737903	0.301439	0.672345
PG2020	Q8BL63	Q8BL63_MOUSE GPI-anchor transamidase OS=Mus musculus GN=Pigk PE=1 SV=1	18.4545	18.5572	18.6063	18.6402	18.8666	18.4955	18.5825	18.3586	18.6019	18.7188	-0.0734694	0.441216	0.767661
PG10130	Q3UMB9	WASH7_MOUSE WASH complex subunit SWIP OS=Mus musculus GN=Kiaa1033 PE=1 SV=2	19.0948	18.9624	19.2126	19.2376	19.3034	18.9769	19.1025	18.912	19.1512	19.3017	-0.0733053	0.444067	0.768047
PG8340	Q8BWY7-2	S39AB_MOUSE Isoform 2 of Zinc transporter ZIP11 OS=Mus musculus GN=Slc39a11	20.3081	19.9762	20.1472	20.5194	20.2295	20.1204	20.3239	20.1762	20.0406	20.1531	-0.0732371	0.488936	0.795744
PG18936	F6T8X6	F6T8X6_MOUSE Protein Sec16a (Fragment) OS=Mus musculus GN=Sec16a PE=1 SV=1	16.2258	16.111	16.0826	16.2269	16.364	16.0687	16.1655	15.9991	16.1338	16.2773	-0.0731866	0.316487	0.683984
PG8911	Q3U186	SYRM_MOUSE Probable arginine--tRNA ligase; mitochondrial OS=Mus musculus GN=Rars2 PE=1 SV=1	20.1463	19.9173	20.2506	20.221	20.2718	20.0017	20.1629	19.9983	20.0973	20.1815	-0.073083	0.360288	0.71326
PG9185	Q8R3D1	TBC13_MOUSE TBC1 domain family member 13 OS=Mus musculus GN=Tbc1d13 PE=1 SV=1	17.4589	17.492	17.543	17.4634	17.5846	17.4609	17.4912	17.3475	17.4161	17.4611	-0.073046	0.0692574	0.423512
PG2966	Q3U3H9	Q3U3H9_MOUSE Putative uncharacterized protein OS=Mus musculus GN=Dcaf7 PE=2 SV=1	18.2888	18.5591	18.4638	18.4475	18.5472	18.3527	18.5071	18.3187	18.2408	18.5217	-0.0730387	0.346546	0.703694
PG6638	Q9CWV6	PKRI1_MOUSE PRKR-interacting protein 1 OS=Mus musculus GN=Prkrip1 PE=1 SV=2	19.603	19.8133	19.6566	19.698	19.7895	19.6688	19.7282	19.5645	19.5107	19.7238	-0.0728621	0.251349	0.630901
PG3538	Q9DCL2	FA96A_MOUSE MIP18 family protein FAM96A OS=Mus musculus GN=Fam96a PE=1 SV=1	17.9804	18.1089	17.9801	17.9846	18.2493	18.0109	18.1039	17.8274	17.909	18.0884	-0.0727326	0.360988	0.714398
PG4376	P49442	INPP_MOUSE Inositol polyphosphate 1-phosphatase OS=Mus musculus GN=Inpp1 PE=1 SV=2	20.2555	20.3661	20.38	20.147	20.488	20.2971	20.3168	19.9852	20.2816	20.3941	-0.072373	0.450214	0.769796
PG9098	E9QKD9	E9QKD9_MOUSE General transcription factor IIH subunit 1 OS=Mus musculus GN=Gtf2h1 PE=1 SV=1	16.7861	16.7206	16.7799	16.8393	17.0026	16.754	16.7864	16.6099	16.6766	16.9397	-0.0723685	0.354558	0.709109
PG2170	E9QKB2	E9QKB2_MOUSE Intracellular hyaluronan-binding protein 4 OS=Mus musculus GN=Habp4 PE=1 SV=1	17.9942	17.4197	17.8572	17.718	17.809	17.7784	17.6862	17.5374	17.7123	17.7221	-0.0723413	0.506916	0.803967
PG3248	Q99J47	DRS7B_MOUSE Dehydrogenase/reductase SDR family member 7B OS=Mus musculus GN=Dhrs7b PE=1 SV=1	19.7259	19.8059	19.8253	19.7148	19.8133	19.7853	19.8347	19.4533	19.7444	19.7059	-0.0723338	0.334326	0.697024
PG7632	Q91YM2	RHG35_MOUSE Rho GTPase-activating protein 35 OS=Mus musculus GN=Arhgap35 PE=1 SV=3	18.4163	18.5338	18.5499	18.4914	18.7265	18.4997	18.4714	18.3603	18.3137	18.7114	-0.0722907	0.425355	0.758343
PG14727	A0A087WQ44	A0A087WQ44_MOUSE Protein Srcap OS=Mus musculus GN=Srcap PE=1 SV=1	18.1607	18.1971	18.1535	18.2154	18.2087	18.1741	18.2272	17.9634	18.0759	18.1333	-0.0722856	0.16222	0.553932
PG2840	Q3USZ8	DIA1_MOUSE Deleted in autism protein 1 homolog OS=Mus musculus PE=1 SV=2	16.9438	17.045	17.1315	17.2602	17.4586	16.9894	17.2018	16.9209	17.0121	17.3537	-0.0722598	0.562639	0.833549
PG9356	Q8BZA9	TIGAR_MOUSE Fructose-2;6-bisphosphatase TIGAR OS=Mus musculus GN=Tigar PE=1 SV=1	17.373	17.2535	17.4446	17.6184	17.1952	17.1037	17.3119	17.4793	17.3886	17.2402	-0.0721804	0.483808	0.792476
PG912	Q9DBJ3	BI2L1_MOUSE Brain-specific angiogenesis inhibitor 1-associated protein 2-like protein 1 OS=Mus musculus GN=Baiap2l1 PE=1 SV=1	20.8312	20.7456	21.0682	21.2322	21.1824	20.8091	20.7818	20.8134	21.0321	21.2624	-0.0721262	0.602992	0.856232
PG5638	Q5SWW4	MED13_MOUSE Mediator of RNA polymerase II transcription subunit 13 OS=Mus musculus GN=Med13 PE=1 SV=1	15.9404	15.8553	15.9698	15.9538	15.992	15.7399	15.9169	15.7061	15.8354	16.1525	-0.0721123	0.410451	0.746809
PG4374	Q9D8C4	IN35_MOUSE Interferon-induced 35 kDa protein homolog OS=Mus musculus GN=Ifi35 PE=1 SV=3	20.3701	20.4191	20.3331	20.2572	20.4977	20.3696	20.3936	20.071	20.2981	20.3848	-0.0720136	0.351182	0.70696
PG9760	Q66K07	Q66K07_MOUSE Ubqln1 protein OS=Mus musculus GN=Ubqln1 PE=2 SV=1	21.0233	21.0245	21.0004	20.9094	20.9778	21.0573	21.0189	20.8004	20.8006	20.8983	-0.0719756	0.247452	0.628408
PG2969	A2ADY9	DDI2_MOUSE Protein DDI1 homolog 2 OS=Mus musculus GN=Ddi2 PE=1 SV=1	21.6945	21.6602	21.7954	21.6397	21.8758	21.7933	21.7369	21.3893	21.5815	21.8056	-0.0718261	0.45062	0.769593
PG9623	Q9D9M2	UBP12_MOUSE Ubiquitin carboxyl-terminal hydrolase 12 OS=Mus musculus GN=Usp12 PE=2 SV=2	16.4939	16.3889	16.6029	16.6296	16.7803	16.1606	16.5002	16.6714	16.5681	16.6362	-0.0718118	0.542161	0.824309
PG11228	Q6ZQ17	Q6ZQ17_MOUSE Phospholipid-transporting ATPase (Fragment) OS=Mus musculus GN=Atp11b PE=2 SV=1	16.0049	15.9493	16.0621	16.053	15.9922	15.7419	16.0362	15.9617	15.9691	15.9938	-0.0717427	0.231021	0.614166
PG8786	Q3UJQ3	Q3UJQ3_MOUSE Putative uncharacterized protein OS=Mus musculus GN=Dars PE=2 SV=1	24.0585	24.1203	24.2627	23.7591	23.9602	24.0716	24.0179	23.7221	23.9796	24.0113	-0.0716696	0.510667	0.805984
PG30	P41233	ABCA1_MOUSE ATP-binding cassette sub-family A member 1 OS=Mus musculus GN=Abca1 PE=1 SV=4	20.7652	20.8479	20.884	20.7188	20.8797	20.7765	20.9219	20.5636	20.7445	20.7312	-0.0715687	0.309473	0.677857
PG6621	E9QPR5	E9QPR5_MOUSE Serine/threonine-protein phosphatase 4 regulatory subunit 1 OS=Mus musculus GN=Ppp4r1 PE=1 SV=1	18.6945	18.8237	18.7811	18.5937	18.8359	18.8031	18.745	18.5464	18.489	18.7886	-0.0713811	0.395728	0.739345
PG55	Q3U645	Q3U645_MOUSE Putative uncharacterized protein OS=Mus musculus GN=Abcd3 PE=2 SV=1	22.1199	21.9444	22.3346	22.9068	22.6126	22.2817	22.2329	22.0659	22.4036	22.5771	-0.0713799	0.719745	0.901957
PG4643	Q3B7Z2	OSBP1_MOUSE Oxysterol-binding protein 1 OS=Mus musculus GN=Osbp PE=1 SV=3	22.2514	22.2083	22.3318	22.13	22.3249	22.189	22.223	22.0458	22.1874	22.2444	-0.0713423	0.201496	0.591031
PG9947	B2RR83	YTDC2_MOUSE Probable ATP-dependent RNA helicase YTHDC2 OS=Mus musculus GN=Ythdc2 PE=1 SV=1	18.422	18.3863	18.5592	18.4312	18.659	18.3823	18.4308	18.3082	18.3775	18.6022	-0.071342	0.345206	0.701452
PG9674	Q3TV38	Q3TV38_MOUSE Putative uncharacterized protein OS=Mus musculus GN=Ube2j1 PE=2 SV=1	18.6821	18.5509	18.6242	18.6917	18.7859	18.6031	18.7092	18.4774	18.5348	18.6549	-0.0710853	0.245753	0.62682
PG13511	G3X9R9	G3X9R9_MOUSE Adrenomedullin receptor OS=Mus musculus GN=Gpr182 PE=3 SV=1	20.0223	20.0205	20.5034	19.849	20.1723	20.0519	20.0821	19.7686	20.1173	20.1929	-0.0709603	0.604877	0.855369
PG7862	P47955	RLA1_MOUSE 60S acidic ribosomal protein P1 OS=Mus musculus GN=Rplp1 PE=1 SV=1	18.3031	17.7111	17.8052	17.842	17.9427	18.0853	17.8426	17.6502	17.9049	17.767	-0.070822	0.588246	0.849735
PG9644	Q8VDI7	UBAC1_MOUSE Ubiquitin-associated domain-containing protein 1 OS=Mus musculus GN=Ubac1 PE=1 SV=2	19.3024	19.2784	19.2878	19.1911	19.3605	19.2896	19.2736	19.127	19.0875	19.2892	-0.0706647	0.20844	0.596163
PG12026	Q5SWT9	Q5SWT9_MOUSE DNA-binding protein Ikaros OS=Mus musculus GN=Ikzf1 PE=1 SV=1	18.6384	18.7447	18.6511	18.53	18.827	18.5552	18.7312	18.7306	18.3782	18.6429	-0.0706208	0.419736	0.753848
PG2565	A0A0R4J0L5	A0A0R4J0L5_MOUSE Conserved oligomeric Golgi complex subunit 6 OS=Mus musculus GN=Cog6 PE=1 SV=1	18.6693	18.7256	18.7547	18.651	18.8161	18.6119	18.6674	18.6213	18.6793	18.6841	-0.0705359	0.0676113	0.419139
PG3911	O35453	HEPS_MOUSE Serine protease hepsin OS=Mus musculus GN=Hpn PE=1 SV=3	18.2031	17.3722	17.8918	18.0912	18.279	18.0857	17.9994	17.505	17.8892	18.0054	-0.0705214	0.723319	0.90353
PG1649	Q3U308	CTU2_MOUSE Cytoplasmic tRNA 2-thiolation protein 2 OS=Mus musculus GN=Ctu2 PE=1 SV=1	17.5635	17.4622	17.5963	17.6967	17.795	17.4146	17.5616	17.4877	17.6234	17.6751	-0.0702828	0.367879	0.719507
PG7662	Q3THS8	Q3THS8_MOUSE Putative uncharacterized protein OS=Mus musculus GN=Rcl1 PE=2 SV=1	20.4897	20.499	20.5698	20.6585	20.7971	20.4316	20.6613	20.2998	20.5347	20.7354	-0.0702616	0.488863	0.796065
PG380	O35945	AL1A7_MOUSE Aldehyde dehydrogenase; cytosolic 1 OS=Mus musculus GN=Aldh1a7 PE=1 SV=1	19.6291	19.6302	19.6693	19.7948	19.9096	19.5885	19.6076	19.979	19.5264	19.5804	-0.0702344	0.49598	0.799866
PG9348	Q3URK9	Q3URK9_MOUSE Putative uncharacterized protein OS=Mus musculus GN=Trim2 PE=2 SV=1	16.3908	16.4161	16.3952	16.3078	16.6299	16.4638	16.4397	16.3105	16.294	16.2808	-0.0701992	0.320726	0.687806
PG7446	Q9ESU1	Q9ESU1_MOUSE Integrase interactor 1 OS=Mus musculus GN=Smarcb1 PE=2 SV=1	17.6228	17.7677	17.7856	17.8817	17.9923	17.6778	17.7774	17.5998	17.6875	17.9576	-0.0699881	0.443628	0.768658
PG6795	Q9CXG3	PPIL4_MOUSE Peptidyl-prolyl cis-trans isomerase-like 4 OS=Mus musculus GN=Ppil4 PE=1 SV=2	18.4624	18.5874	18.5873	18.4597	18.7458	18.3714	18.5992	18.4943	18.4001	18.6281	-0.0699	0.369351	0.720701
PG8275	Q9CQK7	RWDD1_MOUSE RWD domain-containing protein 1 OS=Mus musculus GN=Rwdd1 PE=1 SV=1	18.7565	18.7754	18.7797	18.8165	18.9837	18.6763	18.7726	18.6543	18.6738	18.9852	-0.0698874	0.374854	0.723954
PG590	Q9R049	AMFR_MOUSE E3 ubiquitin-protein ligase AMFR OS=Mus musculus GN=Amfr PE=1 SV=2	18.8227	18.7245	18.7578	18.8587	18.9696	18.7782	18.8658	18.628	18.8196	18.6932	-0.0697209	0.283591	0.659186
PG3697	Q3UK30	Q3UK30_MOUSE Putative uncharacterized protein OS=Mus musculus PE=2 SV=1	21.9747	22.0444	21.9363	22.0988	22.0994	21.9025	21.9518	21.9829	21.8508	22.1172	-0.0697095	0.246331	0.627199
PG10205	Q9CRT8	XPOT_MOUSE Exportin-T OS=Mus musculus GN=Xpot PE=1 SV=3	18.6042	18.6491	18.7786	18.5561	18.7743	18.5851	18.6975	18.5341	18.5461	18.6514	-0.0696115	0.239315	0.622347
PG304	O08715-4	AKAP1_MOUSE Isoform 4 of A-kinase anchor protein 1; mitochondrial OS=Mus musculus GN=Akap1	20.339	20.1661	20.4727	20.3409	20.45	20.4287	20.3033	20.1118	20.3533	20.2244	-0.0694502	0.392939	0.736967
PG6274	Q91V88-4	NPNT_MOUSE Isoform 4 of Nephronectin OS=Mus musculus GN=Npnt	19.0274	19.022	19.0186	19.1951	19.2403	19.0735	19.0999	18.832	18.9599	19.191	-0.0694222	0.402791	0.743744
PG6773	Q8K1N1	PLPL8_MOUSE Calcium-independent phospholipase A2-gamma OS=Mus musculus GN=Pnpla8 PE=1 SV=1	19.8568	19.5049	19.6984	19.7364	19.8493	19.6288	19.5949	19.6217	19.8522	19.6013	-0.0693773	0.412972	0.747216
PG6353	Q3TGC5	Q3TGC5_MOUSE Putative uncharacterized protein OS=Mus musculus GN=Pebp1 PE=2 SV=1	22.8484	22.8668	22.5219	22.8265	22.8496	22.8511	22.7846	22.7705	22.2925	22.8677	-0.069346	0.59512	0.853762
PG1930	A0A1B0GS41	A0A1B0GS41_MOUSE GRB2-associated-binding protein 1 OS=Mus musculus GN=Gab1 PE=1 SV=1	16.3955	16.4333	16.5036	16.5731	16.7587	16.438	16.4865	16.301	16.4663	16.6265	-0.0691625	0.42667	0.759772
PG533	O09174	AMACR_MOUSE Alpha-methylacyl-CoA racemase OS=Mus musculus GN=Amacr PE=1 SV=4	21.9754	22.1893	21.993	22.3816	22.4468	22.1671	22.2124	21.7414	22.149	22.3707	-0.069106	0.640133	0.871497
PG7480	P59708	SF3B6_MOUSE Splicing factor 3B subunit 6 OS=Mus musculus GN=Sf3b6 PE=1 SV=1	20.3441	20.4739	20.2849	20.2752	20.3165	20.41	20.286	19.9973	20.2175	20.4385	-0.0690371	0.449899	0.769937
PG2939	Q3U0B3	DHR11_MOUSE Dehydrogenase/reductase SDR family member 11 OS=Mus musculus GN=Dhrs11 PE=1 SV=1	19.6913	19.6819	19.7649	19.7082	19.7897	19.6034	19.769	19.5361	19.6897	19.6934	-0.0688761	0.168911	0.561054
PG18702	Q6P1B6	Q6P1B6_MOUSE Selenophosphate synthetase 1 OS=Mus musculus GN=Sephs1 PE=2 SV=1	17.0193	16.9981	17.113	17.1049	17.2452	17.0005	17.0059	16.9833	17.0526	17.0938	-0.06887	0.190139	0.580134
PG4593	Q8R480	NUP85_MOUSE Nuclear pore complex protein Nup85 OS=Mus musculus GN=Nup85 PE=1 SV=1	19.1829	19.2218	19.2135	19.0717	19.2687	19.166	19.2508	18.9255	19.0945	19.1777	-0.0688147	0.316048	0.684046
PG2295	A0EQY3	A0EQY3_MOUSE Jacobsen syndrome region 2 protein OS=Mus musculus GN=Ncapd3 PE=2 SV=1	19.0745	19.0693	19.133	19.0728	19.1923	18.9864	19.1056	19.0184	18.9925	19.0952	-0.0687624	0.0851801	0.453519
PG2147	Q99L20	GSTT3_MOUSE Glutathione S-transferase theta-3 OS=Mus musculus GN=Gstt3 PE=1 SV=1	20.5126	20.4601	20.6023	20.7787	20.6869	20.4735	20.539	20.4455	20.5578	20.6812	-0.0687235	0.35953	0.712964
PG5365	P25911	LYN_MOUSE Tyrosine-protein kinase Lyn OS=Mus musculus GN=Lyn PE=1 SV=4	16.4548	16.5396	16.6015	16.614	16.5972	16.5564	16.5632	16.4161	16.2958	16.6326	-0.0686212	0.338121	0.698698
PG11540	Q9EQ08	Q9EQ08_MOUSE Heparan N-sulfatase OS=Mus musculus GN=Sgsh PE=1 SV=1	17.647	17.7434	17.9731	17.8019	17.907	17.7107	17.7978	17.633	17.7486	17.8401	-0.0684477	0.343775	0.701469
PG12953	Q3UXW3	Q3UXW3_MOUSE Putative uncharacterized protein OS=Mus musculus GN=Ddx5 PE=2 SV=1	16.6074	16.5763	16.6756	16.3739	16.6801	16.4823	16.6263	16.3403	16.5218	16.6005	-0.0684085	0.390766	0.735013
PG8785	Q80YD1	SUV3_MOUSE ATP-dependent RNA helicase SUPV3L1; mitochondrial OS=Mus musculus GN=Supv3l1 PE=1 SV=1	18.497	18.4697	18.7213	18.5341	18.8652	18.4143	18.5002	18.5077	18.7231	18.6001	-0.0683492	0.48038	0.790856
PG6550	Q3UGM5	Q3UGM5_MOUSE Putative uncharacterized protein OS=Mus musculus GN=Mob4 PE=2 SV=1	19.8621	19.8811	20.0536	19.9703	19.9168	19.8976	19.917	19.8656	19.8454	19.8167	-0.068307	0.117183	0.500772
PG8626	Q99KC7	SMAGP_MOUSE Small cell adhesion glycoprotein OS=Mus musculus GN=Smagp PE=1 SV=2	18.6954	18.7891	19.1324	18.9442	18.8063	18.3306	18.7392	18.8441	19.1407	18.9719	-0.0681985	0.673595	0.885701
PG3445	Q80YC5	FA12_MOUSE Coagulation factor XII OS=Mus musculus GN=F12 PE=1 SV=2	18.4105	17.3651	18.1405	18.591	18.4387	18.1249	18.1522	17.9943	18.1967	18.1371	-0.0681119	0.765854	0.919908
PG6213	Q9JHW2	NIT2_MOUSE Omega-amidase NIT2 OS=Mus musculus GN=Nit2 PE=1 SV=1	22.7002	22.6588	22.6587	22.5265	22.7104	22.6793	22.6607	22.3259	22.5148	22.7333	-0.0681061	0.423176	0.757242
PG13410	Q6S9I0	Q6S9I0_MOUSE Kng2 protein OS=Mus musculus GN=Kng2 PE=1 SV=1	17.8885	17.8713	18.0642	18.1759	18.1967	17.9932	18.1139	17.8124	17.8435	18.0933	-0.0680633	0.48433	0.792
PG3975	P70349	HINT1_MOUSE Histidine triad nucleotide-binding protein 1 OS=Mus musculus GN=Hint1 PE=1 SV=3	22.187	22.1018	22.212	22.0103	22.1388	22.2506	22.1411	21.8257	22.1211	21.9714	-0.06803	0.43091	0.763131
PG2558	Q63829	COMD3_MOUSE COMM domain-containing protein 3 OS=Mus musculus GN=Commd3 PE=1 SV=1	20.0656	20.1661	20.1229	19.9806	20.1899	20.0598	20.159	19.8831	20.0107	20.0725	-0.067987	0.281516	0.657242
PG7525	K3W4P9	K3W4P9_MOUSE REST corepressor 1 OS=Mus musculus GN=Rcor1 PE=1 SV=1	18.4813	18.6094	18.5517	18.4595	18.7756	18.5095	18.5369	18.4103	18.4284	18.6526	-0.06795	0.368577	0.720383
PG3017	Q3UWF9	Q3UWF9_MOUSE Putative uncharacterized protein OS=Mus musculus GN=Dok1 PE=2 SV=1	17.0653	17.0897	17.1289	17.0689	17.1534	17.0941	17.2204	16.9355	16.9354	16.9815	-0.067899	0.272752	0.648968
PG7547	A0A068BFR3	A0A068BFR3_MOUSE RAS oncogene family protein OS=Mus musculus GN=Rab11b PE=2 SV=1	19.5345	19.4219	19.4443	19.4569	19.4782	19.4391	19.5382	19.2755	19.3034	19.44	-0.0678947	0.229139	0.613343
PG13989	Q504P4	Q504P4_MOUSE Heat shock cognate 71 kDa protein OS=Mus musculus GN=Hspa8 PE=1 SV=1	22.6429	22.5808	22.3507	22.4792	22.6121	22.5837	22.4759	22.3885	22.4569	22.4211	-0.0678932	0.310849	0.679604
PG5610	Q924H2	MED15_MOUSE Mediator of RNA polymerase II transcription subunit 15 OS=Mus musculus GN=Med15 PE=1 SV=2	17.3619	17.126	17.4287	17.4792	17.4751	17.2419	17.274	17.3564	17.3948	17.2648	-0.0677944	0.372864	0.722978
PG1435	Q8BGA7	CG026_MOUSE Uncharacterized protein C7orf26 homolog OS=Mus musculus PE=2 SV=1	15.7205	15.4979	15.7452	15.7529	16.0036	15.4693	15.7436	15.6451	15.7059	15.8172	-0.0677779	0.514658	0.808789
PG1225	Q78IG7	Q78IG7_MOUSE Transcription factor BTF3 (Fragment) OS=Mus musculus GN=Btf3l4 PE=2 SV=1	20.1027	20.0719	20.0729	20.1585	20.2256	20.1085	20.1513	19.8827	19.9981	20.1525	-0.0677388	0.29089	0.662983
PG8801	Q3TGB1	Q3TGB1_MOUSE Putative uncharacterized protein OS=Mus musculus GN=Stambp PE=2 SV=1	17.8883	18.0204	18.0368	17.9718	18.0854	17.9545	17.9024	17.8802	17.8334	18.0936	-0.0677032	0.259501	0.637678
PG7394	H3BLH0	H3BLH0_MOUSE Probable global transcription activator SNF2L2 OS=Mus musculus GN=Smarca2 PE=1 SV=1	17.7342	17.9099	17.771	17.963	17.757	17.7954	17.7427	17.8048	17.6937	17.7603	-0.0676676	0.212775	0.600618
PG18408	S4R1W8	S4R1W8_MOUSE Glyceraldehyde-3-phosphate dehydrogenase (Fragment) OS=Mus musculus GN=Gapdh PE=1 SV=1	17.7214	17.6154	17.6106	17.6303	17.6976	17.6189	17.6425	17.4276	17.5003	17.7481	-0.0676091	0.296652	0.668028
PG4544	F7BJB9	MORC3_MOUSE MORC family CW-type zinc finger protein 3 OS=Mus musculus GN=Morc3 PE=1 SV=1	16.2559	16.3924	16.4594	16.2496	16.4554	16.2706	16.4166	16.0905	16.1937	16.5034	-0.0675961	0.463184	0.779661
PG9396	Q8K1J6	TRNT1_MOUSE CCA tRNA nucleotidyltransferase 1; mitochondrial OS=Mus musculus GN=Trnt1 PE=1 SV=1	20.6914	20.7049	20.8353	20.8331	20.9801	20.6802	20.7457	20.6412	20.6589	20.9815	-0.0674948	0.432629	0.76409
PG8909	Q61229	Q61229_MOUSE TAP2 OS=Mus musculus GN=Tap2 PE=2 SV=1	19.7391	19.66	19.7298	19.8867	19.986	19.777	19.8231	19.5262	19.6841	19.8538	-0.0674816	0.443484	0.768635
PG6767	Q6PF93	PK3C3_MOUSE Phosphatidylinositol 3-kinase catalytic subunit type 3 OS=Mus musculus GN=Pik3c3 PE=1 SV=1	19.3055	19.3612	19.3374	19.2777	19.4323	19.2783	19.3659	19.206	19.1396	19.3869	-0.0674581	0.245338	0.626849
PG5351	Q3UP01	Q3UP01_MOUSE Putative uncharacterized protein (Fragment) OS=Mus musculus GN=Lrch1 PE=2 SV=1	18.1609	18.1086	18.1905	18.1173	18.274	18.0326	18.1439	18.0809	18.0945	18.1627	-0.0673539	0.112768	0.496401
PG6914	P99026	PSB4_MOUSE Proteasome subunit beta type-4 OS=Mus musculus GN=Psmb4 PE=1 SV=1	21.7461	21.8877	21.965	21.7998	22.0201	21.7806	21.8897	21.7169	21.7734	21.9215	-0.0673245	0.320027	0.68707
PG7831	Q6ZWV3	RL10_MOUSE 60S ribosomal protein L10 OS=Mus musculus GN=Rpl10 PE=1 SV=3	24.1117	24.1943	24.2588	23.6563	23.8596	24.2206	24.123	23.5205	24.1501	23.7305	-0.0671933	0.714753	0.901501
PG6055	Q9JKF6	NECT1_MOUSE Nectin-1 OS=Mus musculus GN=Nectin1 PE=1 SV=3	14.8231	14.7891	15.0548	14.9692	15.2885	14.7713	14.9565	14.7928	14.9193	15.1498	-0.0670159	0.568675	0.837611
PG2967	Q8BHC4	DCAKD_MOUSE Dephospho-CoA kinase domain-containing protein OS=Mus musculus GN=Dcakd PE=1 SV=1	19.8704	19.7809	19.9698	19.9831	19.9851	19.8493	19.8112	19.8167	19.9007	19.8765	-0.0669599	0.164913	0.554697
PG3817	Q9QZF1	Q9QZF1_MOUSE Glypican-3 OS=Mus musculus GN=Gpc3 PE=2 SV=1	19.353	19.3121	19.2663	19.3495	19.2785	19.4395	19.4822	19.0248	19.0958	19.1828	-0.0668956	0.494824	0.799101
PG13609	A0A0R4IZY9	A0A0R4IZY9_MOUSE tRNA-dihydrouridine(47) synthase [NAD(P)(+)] OS=Mus musculus GN=Dus3l PE=1 SV=1	19.978	19.9881	20.1249	19.9382	20.1028	20.0108	19.9365	19.8332	19.9728	20.0445	-0.0668424	0.232845	0.61565
PG15152	B9EKK3	B9EKK3_MOUSE IQ motif containing GTPase activating protein 2 OS=Mus musculus GN=Iqgap2 PE=2 SV=1	13.2612	12.7583	13.0675	12.9108	13.3814	13.4065	13.0776	12.8527	12.6731	13.0352	-0.0668189	0.699242	0.895262
PG16620	Q3U4D1	Q3U4D1_MOUSE Adenosylhomocysteinase OS=Mus musculus PE=2 SV=1	21.0705	21.0261	21.4439	21.3682	21.4483	21.1041	21.3753	20.8912	21.2867	21.3659	-0.0667949	0.622893	0.862694
PG1150	Q8K1A6	C2D1A_MOUSE Coiled-coil and C2 domain-containing protein 1A OS=Mus musculus GN=Cc2d1a PE=1 SV=2	17.7767	17.8512	17.7791	17.8062	17.8707	17.7137	17.8882	17.6537	17.6691	17.8256	-0.0667135	0.215337	0.603201
PG7909	Q8BSE0	RMD2_MOUSE Regulator of microtubule dynamics protein 2 OS=Mus musculus GN=Rmdn2 PE=1 SV=1	18.148	17.8378	18.1746	18.3588	18.3203	18.0623	18.1086	17.9433	18.1532	18.2394	-0.0665234	0.541252	0.825074
PG6624	P97865	PEX7_MOUSE Peroxisomal targeting signal 2 receptor OS=Mus musculus GN=Pex7 PE=1 SV=1	17.2278	17.2941	17.2733	17.3247	17.4389	17.2662	17.3525	17.1084	17.2015	17.2979	-0.066449	0.26158	0.640112
PG5199	P15702	LEUK_MOUSE Leukosialin OS=Mus musculus GN=Spn PE=1 SV=1	18.4975	18.7295	18.7195	18.5688	18.8412	18.5563	18.7126	18.6148	18.4635	18.6777	-0.0663227	0.406501	0.745884
PG3348	Q3U9X3	Q3U9X3_MOUSE Putative uncharacterized protein OS=Mus musculus GN=Fam192a PE=2 SV=1	19.1065	19.1307	19.0947	19.1242	19.0089	19.1423	19.1025	19.0038	18.9489	18.9362	-0.0662496	0.193337	0.582004
PG6659	P26618	PGFRA_MOUSE Platelet-derived growth factor receptor alpha OS=Mus musculus GN=Pdgfra PE=1 SV=3	17.7373	17.4892	17.904	18.049	17.9829	17.5523	17.6356	17.9861	17.7041	17.9532	-0.0662122	0.630915	0.865805
PG7351	Q3TMH2	SCRN3_MOUSE Secernin-3 OS=Mus musculus GN=Scrn3 PE=1 SV=1	20.7813	20.6933	20.8555	20.6228	20.8577	20.7398	20.8417	20.5064	20.6228	20.7695	-0.0660697	0.403539	0.744194
PG13481	Q3V1Z5	Q3V1Z5_MOUSE 40S ribosomal protein S4 OS=Mus musculus GN=Rps4l PE=2 SV=1	19.645	19.598	19.6801	19.8219	19.8378	19.678	19.667	19.5906	19.5717	19.7455	-0.0660098	0.284219	0.659859
PG1730	Q1MWP9	Q1MWP9_MOUSE EH-domain containing 4 (Fragment) OS=Mus musculus GN=Ehd4 PE=2 SV=1	22.4526	22.3932	22.3811	22.6352	22.4628	22.3538	22.445	22.3512	22.3514	22.4939	-0.0658947	0.259786	0.637311
PG6260	A0PJK9	A0PJK9_MOUSE Uncharacterized protein OS=Mus musculus GN=5730455P16Rik PE=2 SV=1	16.6181	16.6938	16.7055	16.7269	16.9056	16.6241	16.7109	16.4407	16.7169	16.8283	-0.065807	0.435849	0.76654
PG8071	O70569	O70569_MOUSE Ribosomal protein S14 OS=Mus musculus GN=rps14 PE=3 SV=1	20.3695	20.374	20.407	20.2405	20.4456	20.3926	20.4465	20.1879	20.2211	20.2597	-0.0657736	0.311873	0.680566
PG5368	Q8BGS0	MAK16_MOUSE Protein MAK16 homolog OS=Mus musculus GN=Mak16 PE=1 SV=1	19.059	19.1835	19.1556	19.1376	19.3687	19.0386	19.153	19.0659	19.0704	19.2477	-0.0657593	0.334331	0.696786
PG7376	Q3U9B2	Q3U9B2_MOUSE Putative uncharacterized protein OS=Mus musculus GN=Sgk3 PE=2 SV=1	16.5923	16.5915	16.5499	16.5461	16.6227	16.5945	16.5274	16.3553	16.5073	16.5896	-0.0656757	0.188695	0.578741
PG17498	Q6YIY0	Q6YIY0_MOUSE Gag protein OS=Mus musculus PE=2 SV=1	17.6003	17.6897	17.6485	17.7065	17.8366	17.5883	17.6336	17.5543	17.5591	17.8185	-0.0655453	0.328476	0.692985
PG8782	P58404	STRN4_MOUSE Striatin-4 OS=Mus musculus GN=Strn4 PE=1 SV=2	18.3267	18.232	18.4324	18.4125	18.4959	18.1199	18.5028	18.0458	18.4265	18.4772	-0.0654894	0.555417	0.828941
PG7453	Q8BVK9	SP110_MOUSE Sp110 nuclear body protein OS=Mus musculus GN=Sp110 PE=1 SV=1	19.8218	20.1353	19.8326	19.6901	19.9236	19.9032	19.9258	19.6363	19.8394	19.7713	-0.0654793	0.489311	0.795689
PG1875	Q9D9V3	ECHD1_MOUSE Ethylmalonyl-CoA decarboxylase OS=Mus musculus GN=Echdc1 PE=1 SV=2	20.9309	21.035	20.9303	20.6984	20.9968	20.9763	20.8705	20.5601	20.8636	20.9943	-0.0653071	0.521506	0.814297
PG6567	Q570Z8	Q570Z8_MOUSE MKIAA4114 protein (Fragment) OS=Mus musculus GN=Picalm PE=2 SV=1	16.4229	16.292	16.4313	16.3403	16.5717	16.3065	16.4007	16.394	16.2591	16.3715	-0.0652869	0.269439	0.646329
PG9000	Q9R1C0	TAF7_MOUSE Transcription initiation factor TFIID subunit 7 OS=Mus musculus GN=Taf7 PE=1 SV=1	18.0373	18.122	17.9857	17.8795	18.0297	18.0617	17.9998	17.8602	17.8601	17.9467	-0.0651458	0.276751	0.652647
PG14147	Q7TSB3	Q7TSB3_MOUSE IRFD2 (Fragment) OS=Mus musculus GN=Ifrd2 PE=2 SV=1	19.9131	19.9175	20.0655	19.7267	19.9968	19.8754	19.9351	19.6095	19.9162	19.9583	-0.0650298	0.468204	0.781818
PG14335	B1Q450	B1Q450_MOUSE Hemoglobin beta chain subunit OS=Mus musculus GN=HBB1 PE=2 SV=1	16.7511	16.6051	16.6756	16.7025	16.8046	16.5117	16.7392	16.4351	16.5251	17.0028	-0.0650286	0.565927	0.835458
PG6877	Q8CAZ9	Q8CAZ9_MOUSE Putative uncharacterized protein OS=Mus musculus GN=Prelp PE=2 SV=1	20.541	20.4345	20.5655	20.6807	20.6975	20.497	20.5481	20.3356	20.5227	20.6909	-0.0649903	0.409108	0.746225
PG1083	Q3US82	Q3US82_MOUSE Putative uncharacterized protein OS=Mus musculus GN=C1qb PE=2 SV=1	19.8705	19.4935	19.9658	19.897	20.3307	19.7419	19.7061	19.6426	19.83	20.3127	-0.0648644	0.727334	0.906611
PG3062	Q8BUR4	DOCK1_MOUSE Dedicator of cytokinesis protein 1 OS=Mus musculus GN=Dock1 PE=1 SV=3	19.7111	19.7306	19.8174	19.8411	19.8932	19.6956	19.7591	19.635	19.7416	19.8379	-0.0648261	0.214164	0.60164
PG4101	Q3UEL5	Q3UEL5_MOUSE Urocanate hydratase OS=Mus musculus GN=Uroc1 PE=1 SV=1	23.9768	24.1071	23.8578	23.8868	24.1318	24.0019	24.0063	23.5367	23.9377	24.1536	-0.0648005	0.597409	0.854111
PG186	Q3UAG2	Q3UAG2_MOUSE 6-phosphogluconate dehydrogenase; decarboxylating OS=Mus musculus GN=Pgd PE=2 SV=1	24.7187	24.8532	24.4422	24.4469	24.4417	24.5361	24.3689	24.6174	24.5351	24.5217	-0.0647148	0.517144	0.811381
PG7046	Q4FJX8	Q4FJX8_MOUSE Proteasome subunit beta type OS=Mus musculus GN=Psmb10 PE=2 SV=1	20.0907	20.123	20.1328	20.0449	20.3122	20.1011	20.1839	19.9024	20.0706	20.1222	-0.0647138	0.352767	0.708444
PG4395	O55091	IMPCT_MOUSE Protein IMPACT OS=Mus musculus GN=Impact PE=1 SV=2	16.322	16.2101	16.4257	16.2484	16.45	16.2498	16.3475	16.171	16.2175	16.3471	-0.064648	0.304651	0.674367
PG6563	Q9R0M4	PODXL_MOUSE Podocalyxin OS=Mus musculus GN=Podxl PE=1 SV=2	19.6221	19.6986	19.7289	20.1977	19.6063	19.6141	19.797	19.6575	19.7162	19.7457	-0.0646475	0.585635	0.847856
PG386	Q91V92	ACLY_MOUSE ATP-citrate synthase OS=Mus musculus GN=Acly PE=1 SV=1	22.3999	22.1941	21.3819	21.7213	21.7718	22.0458	21.8614	21.758	21.7045	21.7762	-0.0646424	0.742857	0.910619
PG2201	Q3USC0	Q3USC0_MOUSE Putative uncharacterized protein OS=Mus musculus GN=Heatr3 PE=2 SV=1	19.2786	19.1713	19.161	19.2449	19.3297	19.2347	19.3035	19.1013	18.9378	19.2851	-0.0646223	0.417519	0.751709
PG1945	P60521	GBRL2_MOUSE Gamma-aminobutyric acid receptor-associated protein-like 2 OS=Mus musculus GN=Gabarapl2 PE=1 SV=1	19.767	19.6951	19.7296	19.8258	19.8609	19.7656	19.7604	19.6132	19.6771	19.7392	-0.0645634	0.163493	0.554068
PG18654	B4XVP7	B4XVP7_MOUSE SET domain bifurcated protein 2-Phf11-1 fusion protein OS=Mus musculus GN=Setdb2-Phf11-1 fusion PE=2 SV=1	18.0356	18.0121	18.2021	18.015	18.2593	17.9033	18.0534	17.9705	17.9584	18.3162	-0.0644799	0.493296	0.798179
PG6108	Q7TPW1	NEXN_MOUSE Nexilin OS=Mus musculus GN=Nexn PE=1 SV=3	16.9841	17.0899	17.2117	17.5795	17.3301	17.0056	17.1462	17.4678	17.0498	17.2039	-0.0644157	0.636494	0.86958
PG6415	Q3UIH7	Q3UIH7_MOUSE Putative uncharacterized protein OS=Mus musculus GN=Rabggta PE=2 SV=1	20.5062	20.503	20.6583	20.5003	20.6611	20.554	20.5858	20.2449	20.4767	20.6455	-0.0644107	0.441385	0.7675
PG5014	Q9R0Y5-2	KAD1_MOUSE Isoform 2 of Adenylate kinase isoenzyme 1 OS=Mus musculus GN=Ak1	18.976	18.8116	20.1586	20.0763	18.9951	18.8453	19.278	19.9439	19.5584	19.07	-0.0643815	0.858823	0.951967
PG2617	P56593	CP2AC_MOUSE Cytochrome P450 2A12 OS=Mus musculus GN=Cyp2a12 PE=1 SV=2	21.3627	21.4917	21.4135	21.503	21.9302	21.46	21.6106	21.0831	21.4788	21.7469	-0.0643277	0.679194	0.888067
PG7650	A0A0R4J0G4	A0A0R4J0G4_MOUSE Ran-binding protein 10 OS=Mus musculus GN=Ranbp10 PE=1 SV=1	19.9554	19.909	19.9381	19.8743	20.0238	19.9911	19.9843	19.752	19.7751	19.8771	-0.0642219	0.285848	0.660776
PG7860	Q5M9N5	Q5M9N5_MOUSE Ribosomal protein L28 OS=Mus musculus GN=Rpl28 PE=2 SV=1	24.1027	24.0379	23.7211	23.8809	23.8007	23.9385	23.8336	23.7874	23.6501	24.0129	-0.0641763	0.518196	0.812168
PG7127	E9Q5D6	E9Q5D6_MOUSE Ran-binding protein 9 OS=Mus musculus GN=Ranbp9 PE=1 SV=1	18.6699	18.6662	18.8073	18.7618	18.8899	18.6901	18.7595	18.5436	18.6915	18.79	-0.0640952	0.317076	0.684249
PG12168	Q3TW97	Q3TW97_MOUSE Putative uncharacterized protein OS=Mus musculus GN=Cct6a PE=2 SV=1	20.6258	20.5714	20.3482	20.2617	20.5522	20.6704	19.8724	20.3484	20.5137	20.6344	-0.0639902	0.702181	0.895495
PG2971	Q8K363	DDX18_MOUSE ATP-dependent RNA helicase DDX18 OS=Mus musculus GN=Ddx18 PE=1 SV=1	20.5511	20.664	20.6864	20.5322	20.6877	20.6292	20.5921	20.4637	20.4769	20.6401	-0.0638784	0.244429	0.626998
PG677	F6WMJ3	F6WMJ3_MOUSE Rho guanine nucleotide exchange factor 6 OS=Mus musculus GN=Arhgef6 PE=1 SV=1	19.7446	19.6587	19.8381	19.8252	19.737	19.6811	19.7714	19.5583	19.7697	19.7037	-0.0638749	0.24457	0.62708
PG13740	Q9EQI5	Q9EQI5_MOUSE Chemokine (C-X-C motif) ligand 7; isoform CRA_b OS=Mus musculus GN=Ppbp PE=1 SV=1	21.8745	22.5057	22.7585	21.4144	20.0415	21.5058	19.9169	22.6648	22.7591	21.4286	-0.0638694	0.930122	0.976036
PG6830	Q8R5J9	PRAF3_MOUSE PRA1 family protein 3 OS=Mus musculus GN=Arl6ip5 PE=1 SV=2	20.6332	20.4593	20.3341	20.4672	20.4483	20.6302	20.1556	20.464	20.2676	20.5054	-0.0638531	0.531882	0.821285
PG1843	Q63961	EGLN_MOUSE Endoglin OS=Mus musculus GN=Eng PE=1 SV=2	18.9396	18.7575	18.7904	18.9805	19.0789	18.8554	18.9164	18.7144	18.8407	18.9009	-0.0638183	0.387009	0.731474
PG10191	G3X934	G3X934_MOUSE MCG115964 OS=Mus musculus GN=Wdr70 PE=1 SV=1	18.3378	18.3283	18.4394	18.3946	18.4884	18.3655	18.3698	18.2622	18.2504	18.4222	-0.0637095	0.195027	0.583782
PG7279	Q8CG46	SMC5_MOUSE Structural maintenance of chromosomes protein 5 OS=Mus musculus GN=Smc5 PE=1 SV=1	19.2414	19.372	19.3683	19.2145	19.3952	19.2296	19.3673	19.1628	19.2106	19.303	-0.0635913	0.255887	0.634131
PG2154	Q8BY71	HAT1_MOUSE Histone acetyltransferase type B catalytic subunit OS=Mus musculus GN=Hat1 PE=1 SV=1	20.3105	20.4866	20.3993	20.2344	20.6064	20.3155	20.3889	20.2579	20.2279	20.529	-0.0635886	0.473929	0.786433
PG1439	Q9CXF7	CHD1L_MOUSE Chromodomain-helicase-DNA-binding protein 1-like OS=Mus musculus GN=Chd1l PE=1 SV=1	16.9173	17.1271	17.0957	16.958	17.1481	16.8695	16.9785	17.0742	16.9822	17.0241	-0.0635585	0.302678	0.673313
PG3273	Q8BGF6	ELMD2_MOUSE ELMO domain-containing protein 2 OS=Mus musculus GN=Elmod2 PE=1 SV=1	18.1663	18.1772	18.239	18.1273	18.2224	18.2873	18.2424	17.9465	17.998	18.1403	-0.0635195	0.386891	0.732202
PG5675	Q80TA6	MTMRC_MOUSE Myotubularin-related protein 12 OS=Mus musculus GN=Mtmr12 PE=1 SV=2	17.3781	17.2744	17.4216	17.4359	17.4937	17.2986	17.4013	17.1414	17.3365	17.5092	-0.0633729	0.396958	0.739053
PG6937	Q3UCZ5	Q3UCZ5_MOUSE Tyrosine-protein phosphatase non-receptor type OS=Mus musculus GN=Ptpn1 PE=2 SV=1	19.9835	20.2063	20.2309	20.0795	20.5251	20.1286	20.1876	19.9528	20.031	20.4086	-0.0633065	0.61297	0.858099
PG3379	Q3U9D6	Q3U9D6_MOUSE Exocyst complex component 6 OS=Mus musculus GN=Exoc6 PE=1 SV=1	17.8084	17.9192	18.053	17.8572	18.0726	17.8573	17.9259	17.7521	17.8535	18.0051	-0.0632946	0.373636	0.723269
PG9143	Q9ERA6	TFP11_MOUSE Tuftelin-interacting protein 11 OS=Mus musculus GN=Tfip11 PE=1 SV=1	17.3603	17.3373	17.5175	17.4272	17.6228	17.3894	17.4443	17.2122	17.3782	17.5245	-0.0632937	0.41506	0.750065
PG16989	V9GX06	V9GX06_MOUSE Protein Gm11214 (Fragment) OS=Mus musculus GN=Gm11214 PE=1 SV=1	16.6657	16.5935	16.5946	16.8358	16.8985	16.5581	16.7663	16.4418	16.6151	16.8905	-0.0632768	0.548613	0.827237
PG7043	Q9D820	PRXD1_MOUSE Prolyl-tRNA synthetase associated domain-containing protein 1 OS=Mus musculus GN=Prorsd1 PE=1 SV=1	19.6248	19.6762	19.6685	19.5375	19.7246	19.5404	19.522	19.7022	19.5289	19.6218	-0.0632444	0.214323	0.6018
PG7337	Q62432	SMAD2_MOUSE Mothers against decapentaplegic homolog 2 OS=Mus musculus GN=Smad2 PE=1 SV=2	18.1	18.2038	18.1565	18.2287	18.4061	18.086	18.1369	18.1721	18.1312	18.2527	-0.0632157	0.312864	0.680691
PG2769	Q8WTY4	CPIN1_MOUSE Anamorsin OS=Mus musculus GN=Ciapin1 PE=1 SV=1	21.0558	21.0348	21.0854	21.2633	21.2203	21.0173	21.1358	21.0682	21.0101	21.1125	-0.0631419	0.262792	0.642273
PG1242	P55097	CATK_MOUSE Cathepsin K OS=Mus musculus GN=Ctsk PE=2 SV=2	18.112	17.9456	18.7615	18.7167	18.6279	18.0491	18.2605	18.1625	18.2928	19.0832	-0.0631104	0.806276	0.933917
PG7433	Q3UND0	SKAP2_MOUSE Src kinase-associated phosphoprotein 2 OS=Mus musculus GN=Skap2 PE=1 SV=2	20.5193	20.6234	20.5564	20.4552	20.7033	20.5729	20.5634	20.4541	20.4084	20.544	-0.0629519	0.275843	0.652075
PG9934	Q3UJY3	Q3UJY3_MOUSE Putative uncharacterized protein OS=Mus musculus GN=Cirh1a PE=2 SV=1	18.5706	18.3837	18.5003	18.2077	18.3284	18.4993	18.3098	18.3022	18.2919	18.2736	-0.062789	0.433322	0.764622
PG2286	Q924A2	CIC_MOUSE Protein capicua homolog OS=Mus musculus GN=Cic PE=1 SV=2	16.9166	16.6234	16.8747	17.1331	17.1536	16.6834	16.8947	16.6473	16.8813	17.2812	-0.0627321	0.684111	0.89032
PG1181	Q8CIL4	CA131_MOUSE Uncharacterized protein C1orf131 homolog OS=Mus musculus PE=1 SV=1	17.0252	17.0225	17.0002	17.1088	17.1817	17.2154	16.9352	16.8672	16.9042	17.1034	-0.0626214	0.42513	0.758876
PG6838	Q9Z239	PLM_MOUSE Phospholemman OS=Mus musculus GN=Fxyd1 PE=1 SV=1	19.3519	19.179	19.3513	19.2513	19.1904	19.3038	19.4301	18.8877	19.062	19.3274	-0.0625854	0.571117	0.84057
PG5446	E9QLB2	E9QLB2_MOUSE Lysophospholipase-like protein 1 OS=Mus musculus GN=Lyplal1 PE=1 SV=1	20.1197	19.9808	20.3995	20.5298	20.34	20.0202	20.3118	20.0283	20.3864	20.3105	-0.0625126	0.632297	0.865878
PG4852	Q69ZQ2	ISY1_MOUSE Pre-mRNA-splicing factor ISY1 homolog OS=Mus musculus GN=Isy1 PE=1 SV=2	20.202	20.2117	20.213	20.1717	20.2895	20.2346	20.268	20.1104	19.9798	20.1826	-0.062502	0.287319	0.661017
PG627	Q9EPJ9	ARFG1_MOUSE ADP-ribosylation factor GTPase-activating protein 1 OS=Mus musculus GN=Arfgap1 PE=1 SV=2	21.2257	20.6832	20.7158	20.6789	20.7445	21.0655	20.8189	20.5492	20.6199	20.6822	-0.0624604	0.664652	0.882279
PG4256	Q8VHZ7	IMP4_MOUSE U3 small nucleolar ribonucleoprotein protein IMP4 OS=Mus musculus GN=Imp4 PE=2 SV=1	18.1861	18.3844	18.3391	18.2083	18.503	18.2461	18.3118	18.1066	18.213	18.4315	-0.0623789	0.455199	0.772901
PG8392	Q5DTL8	Q5DTL8_MOUSE MKIAA4137 protein (Fragment) OS=Mus musculus GN=Sel1l PE=2 SV=1	19.8597	19.8204	19.8727	19.8527	20.1131	19.8829	19.8943	19.6517	19.8009	19.9771	-0.0623446	0.438323	0.767427
PG20986	Q3TJU7	Q3TJU7_MOUSE Putative uncharacterized protein (Fragment) OS=Mus musculus GN=Hsp90aa1 PE=2 SV=1	24.484	24.703	24.1737	24.1838	24.4602	24.5094	24.2896	24.345	24.1339	24.4154	-0.0622307	0.61312	0.858098
PG8506	Q80SX0	Q80SX0_MOUSE StAR-related lipid transfer protein 4 OS=Mus musculus GN=Stard4 PE=1 SV=1	19.2676	19.3928	19.153	18.3523	18.7936	19.3615	19.1903	18.6421	18.9621	18.4922	-0.0622281	0.809	0.933744
PG5039	Q9R008	KIME_MOUSE Mevalonate kinase OS=Mus musculus GN=Mvk PE=1 SV=1	18.4192	18.4973	18.3633	18.0672	18.3356	18.3239	18.3896	18.0355	18.2252	18.3975	-0.0621808	0.547738	0.826766
PG7999	Q80TE0	RPAP1_MOUSE RNA polymerase II-associated protein 1 OS=Mus musculus GN=Rpap1 PE=1 SV=2	17.1782	17.0686	17.1177	17.236	17.2693	17.1806	17.2424	16.9785	17.0758	17.0818	-0.0621389	0.320912	0.687711
PG2456	Q9Z0F4	CIB1_MOUSE Calcium and integrin-binding protein 1 OS=Mus musculus GN=Cib1 PE=1 SV=3	16.5945	16.7184	16.6028	16.6583	16.9013	16.4047	16.5889	16.5391	16.8678	16.7641	-0.0621146	0.550095	0.82797
PG10862	G3UWX1	G3UWX1_MOUSE Replication factor C subunit 1 OS=Mus musculus GN=Rfc1 PE=1 SV=2	19.4756	19.651	19.5839	19.5744	19.8482	19.5185	19.6352	19.537	19.4251	19.7068	-0.0620938	0.454145	0.772457
PG12761	E9Q2W9	E9Q2W9_MOUSE Alpha-actinin-4 (Fragment) OS=Mus musculus GN=Actn4 PE=1 SV=1	20.2418	20.213	20.2286	20.2042	20.2717	20.1979	20.2241	20.0546	20.1519	20.2205	-0.0620904	0.102725	0.481982
PG13439	Q9DCE9	Q9DCE9_MOUSE Protein Igtp OS=Mus musculus GN=Igtp PE=1 SV=1	21.3742	21.1985	21.1079	21.079	21.3068	21.4265	21.3429	20.7928	21.1042	21.0898	-0.0620427	0.632168	0.866101
PG6939	P18052	PTPRA_MOUSE Receptor-type tyrosine-protein phosphatase alpha OS=Mus musculus GN=Ptpra PE=1 SV=3	17.342	17.558	17.4055	17.3672	17.5744	17.4053	17.3998	17.3056	17.2461	17.5809	-0.0618919	0.432557	0.764427
PG2667	Q64735	CR1L_MOUSE Complement component receptor 1-like protein OS=Mus musculus GN=Cr1l PE=1 SV=1	20.787	20.923	20.945	20.8999	20.9077	20.8118	20.9146	20.7778	20.827	20.8222	-0.0618603	0.120693	0.504715
PG12372	E9QAP7	E9QAP7_MOUSE Protein Taf4 OS=Mus musculus GN=Taf4 PE=1 SV=1	16.7601	16.874	16.7919	16.8285	16.993	16.7416	16.8115	16.6612	16.7314	16.9931	-0.0617144	0.401412	0.742382
PG1105	O54825	BYST_MOUSE Bystin OS=Mus musculus GN=Bysl PE=1 SV=3	19.9021	19.9179	19.9058	19.8651	20.0598	19.8223	19.9461	19.731	19.8646	19.9781	-0.0616978	0.298836	0.670366
PG6135	Q3UW53	NIBAN_MOUSE Protein Niban OS=Mus musculus GN=Fam129a PE=1 SV=2	22.8602	22.8446	22.8867	22.6466	22.8683	22.821	22.8026	22.6306	22.7294	22.8146	-0.0616697	0.311709	0.680439
PG2252	Q8BPA0	Q8BPA0_MOUSE Putative uncharacterized protein OS=Mus musculus GN=H2-Ab1 PE=2 SV=1	16.3796	16.6164	16.379	16.4029	16.8056	16.2448	16.5262	16.4731	16.203	16.8284	-0.0616102	0.67334	0.885572
PG8119	Q9JLR1	S61A2_MOUSE Protein transport protein Sec61 subunit alpha isoform 2 OS=Mus musculus GN=Sec61a2 PE=2 SV=3	17.5685	17.4533	17.517	17.255	17.3242	17.4354	17.5815	17.2523	17.3105	17.2303	-0.0615943	0.503301	0.802367
PG1682	P70697	DCUP_MOUSE Uroporphyrinogen decarboxylase OS=Mus musculus GN=Urod PE=1 SV=2	22.6787	22.7948	22.4094	22.4279	22.6891	22.6552	22.6647	22.3558	22.3298	22.6865	-0.0615589	0.594351	0.853289
PG11408	A0A0N4SUM2	A0A0N4SUM2_MOUSE Heterogeneous nuclear ribonucleoproteins A2/B1 (Fragment) OS=Mus musculus GN=Hnrnpa2b1 PE=1 SV=1	17.3606	17.4212	17.6186	17.5017	17.3582	17.4678	17.4017	17.5522	17.3419	17.189	-0.0615218	0.456272	0.773814
PG426	P45377	ALD2_MOUSE Aldose reductase-related protein 2 OS=Mus musculus GN=Akr1b8 PE=1 SV=2	17.7757	17.8666	17.9547	17.7621	18.0463	17.909	17.9399	17.6608	17.7534	17.8347	-0.0615216	0.431808	0.763798
PG3193	Q8BZN6-3	DOC10_MOUSE Isoform 3 of Dedicator of cytokinesis protein 10 OS=Mus musculus GN=Dock10	16.5503	16.3422	16.4034	16.3862	16.6126	16.3232	16.5078	16.15	16.2475	16.7596	-0.0613355	0.622196	0.862553
PG1306	Q9ES93	Q9ES93_MOUSE Cathepsin F OS=Mus musculus GN=Ctsf PE=2 SV=1	18.2622	18.3782	18.4616	18.4901	18.5666	18.1839	18.4687	18.1589	18.427	18.6136	-0.0613137	0.56215	0.833456
PG762	Q91YI4-2	ARRB2_MOUSE Isoform 2 of Beta-arrestin-2 OS=Mus musculus GN=Arrb2	19.6155	19.8542	19.9093	19.4618	19.7764	19.7243	19.75	19.4778	19.6739	19.6855	-0.0611717	0.537962	0.823927
PG3908	Q9DD05	Q9DD05_MOUSE Delta-aminolevulinic acid dehydratase OS=Mus musculus GN=Alad PE=2 SV=1	23.4316	23.6369	22.9493	23.1198	23.3066	23.2956	23.2703	23.1172	23.2287	23.2266	-0.0611404	0.63349	0.866491
PG9532	Q8C3S2	TNG6_MOUSE Transport and Golgi organization protein 6 homolog OS=Mus musculus GN=Tango6 PE=1 SV=1	15.8054	15.7428	15.8785	15.7955	16.0763	15.7361	15.8515	15.6929	15.7364	15.9763	-0.0610596	0.455685	0.773501
PG557	Q505D1	ANR28_MOUSE Serine/threonine-protein phosphatase 6 regulatory ankyrin repeat subunit A OS=Mus musculus GN=Ankrd28 PE=1 SV=1	16.5563	16.4919	16.5258	16.3724	16.4888	16.4807	16.5516	16.3135	16.5281	16.2559	-0.0610534	0.39001	0.734779
PG8387	Q9D2C2	SAAL1_MOUSE Protein SAAL1 OS=Mus musculus GN=Saal1 PE=1 SV=1	19.2687	19.2357	19.6194	19.2415	19.4808	19.2734	19.3577	19.2379	19.2589	19.4129	-0.0610389	0.488355	0.795906
PG1487	E9QPK1	E9QPK1_MOUSE Cell growth regulator with EF hand domain protein 1 OS=Mus musculus GN=Cgref1 PE=1 SV=1	14.4953	14.4514	14.3842	14.6499	14.791	14.3593	14.4919	14.2805	14.6209	14.7145	-0.0609538	0.590556	0.850762
PG2314	Q3UNC9	Q3UNC9_MOUSE Cyclin-dependent kinases regulatory subunit OS=Mus musculus GN=Cks1brt PE=2 SV=1	19.3136	19.327	19.2389	19.2619	19.4361	19.1755	19.4041	19.1581	18.9985	19.5367	-0.0609523	0.56523	0.835694
PG10239	Q3UPC8	Q3UPC8_MOUSE Putative uncharacterized protein OS=Mus musculus GN=Zfp592 PE=2 SV=1	16.1732	16.3605	16.3589	16.4703	16.6541	16.3414	16.3598	16.212	16.1681	16.6313	-0.0608667	0.604734	0.855792
PG13764	G3X963	G3X963_MOUSE ATPase family AAA domain-containing protein 2 OS=Mus musculus GN=Atad2 PE=1 SV=1	18.9958	19.1489	19.0284	18.9598	19.2368	18.9098	19.1219	18.934	18.9188	19.1817	-0.0607066	0.454755	0.772377
PG4247	O35344	IMA4_MOUSE Importin subunit alpha-4 OS=Mus musculus GN=Kpna3 PE=1 SV=1	19.8338	19.8918	19.8537	19.6763	19.8552	19.8022	19.8813	19.67	19.6612	19.7932	-0.0605779	0.314759	0.683031
PG1222	D3YZP9	CCDC6_MOUSE Coiled-coil domain-containing protein 6 OS=Mus musculus GN=Ccdc6 PE=1 SV=1	19.458	19.5662	19.6215	19.5468	19.6996	19.5094	19.6183	19.4743	19.4045	19.5827	-0.0605482	0.305966	0.67548
PG4960	Q8K159	Q8K159_MOUSE Itih1 protein OS=Mus musculus GN=Itih1 PE=2 SV=1	19.8803	19.7471	19.9021	19.8612	20.0049	19.7389	19.926	19.6932	19.7917	19.9431	-0.0605241	0.377567	0.725582
PG3004	Q99LB2	DHRS4_MOUSE Dehydrogenase/reductase SDR family member 4 OS=Mus musculus GN=Dhrs4 PE=1 SV=3	23.185	23.5366	23.7652	23.1326	23.259	23.149	23.6267	22.7618	23.6197	23.419	-0.060444	0.773063	0.922876
PG8963	P70279	SURF6_MOUSE Surfeit locus protein 6 OS=Mus musculus GN=Surf6 PE=1 SV=1	20.5611	20.6549	20.5851	20.5935	20.5948	20.6689	20.6834	20.4565	20.3342	20.5444	-0.0603885	0.397539	0.739424
PG742	O08997	ATOX1_MOUSE Copper transport protein ATOX1 OS=Mus musculus GN=Atox1 PE=1 SV=1	21.3208	21.1371	20.9583	21.4192	21.3958	21.4991	20.7102	21.0439	21.1564	21.5196	-0.0603684	0.738397	0.910306
PG1958	P06745	G6PI_MOUSE Glucose-6-phosphate isomerase OS=Mus musculus GN=Gpi PE=1 SV=4	23.4577	22.9196	23.2733	23.2081	23.159	22.9704	23.5639	22.6239	23.4768	23.0809	-0.0603537	0.762296	0.918462
PG12894	Q6P9L9	Q6P9L9_MOUSE Eef2 protein (Fragment) OS=Mus musculus GN=Eef2 PE=2 SV=1	22.1477	22.1442	22.0567	21.9587	22.0933	22.1561	22.1346	21.8469	22.0062	21.9557	-0.0602205	0.395706	0.739551
PG2995	Q8R4Z6	Q8R4Z6_MOUSE DEAD-box corepressor DP103 alpha OS=Mus musculus GN=Ddx20 PE=2 SV=1	17.7514	17.9579	17.9565	17.8857	18.0538	17.7754	17.9742	17.8735	17.7437	17.9376	-0.0601918	0.396297	0.739469
PG10429	A0A0G2JDV3	A0A0G2JDV3_MOUSE Protein Gbp6 OS=Mus musculus GN=Gbp6 PE=1 SV=1	21.1011	21.153	21.1062	20.8684	21.1427	21.1696	21.0788	20.7784	20.9955	21.0482	-0.0601339	0.493448	0.79821
PG1732	Q3U8X1	Q3U8X1_MOUSE Eukaryotic translation initiation factor 3 subunit F OS=Mus musculus GN=Eif3f PE=2 SV=1	22.4539	22.3415	22.4475	22.4234	22.498	22.7162	22.3236	21.9852	22.2861	22.5533	-0.0599748	0.650084	0.877894
PG2673	P63154	CRNL1_MOUSE Crooked neck-like protein 1 OS=Mus musculus GN=Crnkl1 PE=1 SV=1	19.2758	19.3015	19.4001	19.2868	19.5196	19.1866	19.3217	19.1768	19.2711	19.5278	-0.059974	0.468328	0.781791
PG6066	Q9DBV7	Q9DBV7_MOUSE Nfya protein OS=Mus musculus GN=Nfya PE=1 SV=1	16.8011	16.7828	16.7665	16.8795	16.8182	16.6156	16.7654	16.7929	16.7931	16.7811	-0.0599713	0.163589	0.553447
PG9001	A2AP82	A2AP82_MOUSE Transcription initiation factor TFIID subunit 9B OS=Mus musculus GN=Taf9b PE=1 SV=1	18.8562	19.0083	18.9407	18.8964	18.9758	18.887	19.0432	18.8227	18.6468	18.9785	-0.0598562	0.440391	0.767376
PG8186	B2RRI2	B2RRI2_MOUSE Protein strawberry notch homolog 1 OS=Mus musculus GN=Sbno1 PE=1 SV=1	19.0911	18.9207	19.1126	19.0691	19.3173	18.9411	19.119	18.9211	19.0783	19.1522	-0.0598382	0.470389	0.78367
PG3426	Q925F2	ESAM_MOUSE Endothelial cell-selective adhesion molecule OS=Mus musculus GN=Esam PE=1 SV=1	19.0359	19.1014	19.1906	19.4261	19.3302	19.1062	19.1587	19.0556	19.0772	19.3873	-0.0598084	0.541189	0.825194
PG6754	P63087-2	PP1G_MOUSE Isoform Gamma-2 of Serine/threonine-protein phosphatase PP1-gamma catalytic subunit OS=Mus musculus GN=Ppp1cc	17.3973	17.3355	17.5344	17.4094	17.5721	17.2901	17.36	17.4986	17.3241	17.477	-0.0597888	0.354844	0.708957
PG14955	Q3THH8	Q3THH8_MOUSE Putative uncharacterized protein OS=Mus musculus GN=Cct7 PE=2 SV=1	18.2879	18.2714	18.2371	18.1872	18.4168	18.2828	18.33	18.1599	18.0833	18.2456	-0.0597749	0.336351	0.697023
PG8026	P62488	RPB7_MOUSE DNA-directed RNA polymerase II subunit RPB7 OS=Mus musculus GN=Polr2g PE=1 SV=1	19.4399	19.4261	19.4129	19.3628	19.4545	19.3546	19.4288	19.316	19.2659	19.4322	-0.0597389	0.134213	0.524838
PG4476	Q9D967	MGDP1_MOUSE Magnesium-dependent phosphatase 1 OS=Mus musculus GN=Mdp1 PE=1 SV=1	19.0541	19.0691	19.033	19.0167	19.1494	19.1091	19.0737	18.7935	19.0136	19.034	-0.059705	0.34829	0.705264
PG10347	Q8BJ90	ZN771_MOUSE Zinc finger protein 771 OS=Mus musculus GN=Znf771 PE=2 SV=1	19.0816	19.2193	18.994	19.2784	19.0527	19.1829	19.2997	19.2212	18.7921	18.8321	-0.0595822	0.627376	0.864401
PG11917	E9PWW9	E9PWW9_MOUSE Protein Rsf1 OS=Mus musculus GN=Rsf1 PE=1 SV=2	17.7956	17.9603	17.87	17.9479	18.0611	17.7043	17.9681	17.8282	17.8238	18.0127	-0.0595425	0.427086	0.760042
PG3134	Q3TGG0	Q3TGG0_MOUSE Putative uncharacterized protein OS=Mus musculus GN=Appl2 PE=2 SV=1	18.2367	18.3763	18.3445	18.2703	18.5147	18.289	18.2672	18.165	18.3598	18.3642	-0.0594954	0.355193	0.709416
PG8207	P62305	RUXE_MOUSE Small nuclear ribonucleoprotein E OS=Mus musculus GN=Snrpe PE=1 SV=1	20.408	20.5974	20.538	20.395	20.5957	20.4581	20.4194	20.3165	20.2872	20.7561	-0.0593857	0.546937	0.826627
PG2407	Q9D937	CK098_MOUSE Uncharacterized protein C11orf98 homolog OS=Mus musculus PE=1 SV=1	19.6192	19.6543	19.6323	19.6941	19.8419	19.6084	19.7621	19.5016	19.5289	19.7442	-0.0593663	0.40293	0.743774
PG4444	Q91YR5	MET13_MOUSE Methyltransferase-like protein 13 OS=Mus musculus GN=Mettl13 PE=1 SV=1	18.121	18.1627	18.1747	18.1636	18.3915	18.0581	18.2328	18.1188	18.0595	18.2473	-0.0593582	0.375215	0.723929
PG49	Q3UD01	A7L3B_MOUSE Putative ataxin-7-like protein 3B OS=Mus musculus GN=Atxn7l3b PE=1 SV=1	19.8105	19.9732	19.9688	20.0412	20.2057	20.0303	20.0695	19.6149	19.8218	20.1665	-0.059246	0.62856	0.865215
PG1462	Q8BGS7-2	CEPT1_MOUSE Isoform 2 of Choline/ethanolaminephosphotransferase 1 OS=Mus musculus GN=Cept1	17.4757	17.5904	17.695	17.6191	17.7328	17.5728	17.6268	17.438	17.4496	17.73	-0.0591483	0.428388	0.760745
PG5357	Q9CQ22	LTOR1_MOUSE Ragulator complex protein LAMTOR1 OS=Mus musculus GN=Lamtor1 PE=1 SV=1	18.7726	18.9152	18.7766	18.7817	18.8669	18.7631	18.8457	18.7172	18.6523	18.8389	-0.0591474	0.241726	0.625821
PG6082	Q3UJL0	Q3UJL0_MOUSE Putative uncharacterized protein OS=Mus musculus GN=Gnl2 PE=2 SV=1	19.3884	19.3516	19.4438	19.3066	19.3811	19.333	19.446	19.3198	19.2981	19.1792	-0.0590676	0.254938	0.634201
PG2531	O88587	COMT_MOUSE Catechol O-methyltransferase OS=Mus musculus GN=Comt PE=1 SV=2	21.9192	21.8954	22.1412	22.0588	22.0791	21.9582	22.1369	21.7841	21.923	21.9963	-0.0590611	0.449418	0.770474
PG2053	Q9CWR5	Q9CWR5_MOUSE Serine hydroxymethyltransferase OS=Mus musculus GN=Shmt1 PE=2 SV=1	23.9446	24.1589	23.8674	23.7962	24.105	24.1431	23.8346	23.5746	23.9374	24.0877	-0.0589545	0.643084	0.872468
PG3097	E9QPN7	E9QPN7_MOUSE Dedicator of cytokinesis protein 6 OS=Mus musculus GN=Dock6 PE=1 SV=1	17.4425	17.515	17.4256	17.4751	17.7461	17.3812	17.489	17.369	17.4597	17.6106	-0.058949	0.441673	0.767324
PG1388	E9QJS7	E9QJS7_MOUSE Protein Adgre5 OS=Mus musculus GN=Adgre5 PE=1 SV=1	19.2604	19.3758	19.3666	19.3779	19.498	19.2429	19.37	19.2794	19.3293	19.3628	-0.0588604	0.226261	0.610959
PG6529	P59114	PCIF1_MOUSE Phosphorylated CTD-interacting factor 1 OS=Mus musculus GN=Pcif1 PE=1 SV=1	18.1243	18.1906	18.2158	18.189	18.3096	18.0786	18.1465	18.0182	18.1453	18.347	-0.0587176	0.378316	0.72609
PG13016	Q3TJM9	Q3TJM9_MOUSE Putative uncharacterized protein OS=Mus musculus GN=Abce1 PE=2 SV=1	19.3106	19.2618	19.3562	19.4634	19.4845	19.1947	19.4709	19.1162	19.2883	19.5132	-0.0586501	0.524493	0.815903
PG6004	Q9QYG0-2	NDRG2_MOUSE Isoform 2 of Protein NDRG2 OS=Mus musculus GN=Ndrg2	18.9769	18.931	19.05	18.9946	19.0646	18.9325	19.0173	18.8303	18.9395	19.0045	-0.0586257	0.193225	0.581967
PG7863	E9PY85	E9PY85_MOUSE Probable ribosome biogenesis protein RLP24 OS=Mus musculus GN=Rsl24d1 PE=1 SV=1	18.8522	18.9621	18.9644	19.0399	19.0368	18.8612	18.9114	18.8737	18.8565	19.0601	-0.0584889	0.28613	0.660618
PG8006	Q80W12	Q80W12_MOUSE TROVE domain family; member 2 OS=Mus musculus GN=Trove2 PE=2 SV=1	17.2279	17.398	17.3658	17.4796	17.4704	17.2726	17.2731	17.5349	17.2091	17.3597	-0.0584683	0.443901	0.768215
PG8977	P83887	TBG1_MOUSE Tubulin gamma-1 chain OS=Mus musculus GN=Tubg1 PE=1 SV=1	19.1619	19.267	19.192	19.1763	19.401	19.1776	19.2779	19.089	19.0817	19.2801	-0.0584233	0.372939	0.722886
PG6750	Q91XF0	PNPO_MOUSE Pyridoxine-5'-phosphate oxidase OS=Mus musculus GN=Pnpo PE=1 SV=1	21.6518	21.2576	21.4913	21.4886	21.642	21.496	21.4907	21.2104	21.3855	21.6568	-0.0583916	0.584491	0.847453
PG9011	Q8CIV8	TBCE_MOUSE Tubulin-specific chaperone E OS=Mus musculus GN=Tbce PE=1 SV=1	18.7604	18.7491	18.8417	18.8536	18.8773	18.6704	18.7815	18.7735	18.6464	18.9185	-0.0583735	0.317962	0.685151
PG3091	Q8K1M6	DNM1L_MOUSE Dynamin-1-like protein OS=Mus musculus GN=Dnm1l PE=1 SV=2	22.7976	22.683	22.8287	22.7579	22.8011	22.715	22.728	22.6142	22.7118	22.8075	-0.0583695	0.180855	0.572112
PG6272	Q8R3N1	NOP14_MOUSE Nucleolar protein 14 OS=Mus musculus GN=Nop14 PE=1 SV=2	20.1347	20.2521	20.1908	20.081	20.2743	20.1129	20.234	20.0379	19.9873	20.2692	-0.0583191	0.397538	0.739193
PG9938	Q8BVE3	VATH_MOUSE V-type proton ATPase subunit H OS=Mus musculus GN=Atp6v1h PE=1 SV=1	21.2101	21.2437	21.376	21.2452	21.4895	21.1763	21.2541	21.1687	21.2824	21.3915	-0.0583147	0.405267	0.745024
PG7972	Q9QZR0	RNF25_MOUSE E3 ubiquitin-protein ligase RNF25 OS=Mus musculus GN=Rnf25 PE=1 SV=2	18.8016	18.8348	18.8204	18.7811	18.9761	18.7555	18.8392	18.7162	18.71	18.902	-0.0582191	0.285197	0.660559
PG7858	E9Q555	RN213_MOUSE E3 ubiquitin-protein ligase RNF213 OS=Mus musculus GN=Rnf213 PE=1 SV=2	23.1177	23.1808	23.0366	22.9304	23.2054	23.0987	23.1814	22.8896	22.9345	23.0759	-0.0581752	0.453339	0.771534
PG7742	Q9JKY0	RCD1_MOUSE Cell differentiation protein RCD1 homolog OS=Mus musculus GN=Rqcd1 PE=1 SV=1	20.1328	20.1623	20.2671	20.2007	20.309	20.0859	20.215	20.0671	20.141	20.2725	-0.0580895	0.284883	0.660359
PG5579	Q9Z2D8	MBD3_MOUSE Methyl-CpG-binding domain protein 3 OS=Mus musculus GN=Mbd3 PE=1 SV=1	19.0535	19.1638	19.0558	19.0373	19.1334	19.0805	19.0749	19.0507	18.8641	19.0835	-0.0580163	0.270231	0.646648
PG6475	Q922H2	PDK3_MOUSE [Pyruvate dehydrogenase (acetyl-transferring)] kinase isozyme 3; mitochondrial OS=Mus musculus GN=Pdk3 PE=1 SV=1	17.8278	17.7859	17.7827	17.8096	17.9495	17.7715	17.8422	17.6607	17.5675	18.0243	-0.0578783	0.511115	0.806261
PG8828	Q3U6Y0	Q3U6Y0_MOUSE Putative uncharacterized protein OS=Mus musculus GN=Stk25 PE=2 SV=1	18.4666	18.4116	18.4522	18.6841	18.6904	18.3636	18.5245	18.4465	18.4148	18.6665	-0.057807	0.491497	0.796148
PG10175	E9QPB3	E9QPB3_MOUSE WD repeat and HMG-box DNA-binding protein 1 OS=Mus musculus GN=Wdhd1 PE=1 SV=1	18.4427	18.6026	18.5561	18.44	18.6183	18.5392	18.5257	18.3334	18.3593	18.6145	-0.0575401	0.413628	0.747927
PG8251	Q3UJY1	Q3UJY1_MOUSE Putative uncharacterized protein OS=Mus musculus GN=Slc29a1 PE=2 SV=1	19.4268	19.3825	19.5062	19.5388	19.6148	19.3612	19.56	19.394	19.3794	19.4874	-0.0574401	0.333457	0.69621
PG4136	H6WCS3	H6WCS3_MOUSE Interleukin-6 signal transductor OS=Mus musculus GN=il6st PE=4 SV=1	19.9161	19.8162	20.0379	19.8096	19.8775	19.7719	19.9507	19.79	19.749	19.909	-0.0573584	0.35024	0.707023
PG9065	Q0VGZ0	Q0VGZ0_MOUSE Gtf2a1 protein OS=Mus musculus GN=Gtf2a1 PE=2 SV=1	19.7867	19.8268	19.8178	19.8352	19.8772	19.7343	19.8318	19.7417	19.6656	19.8839	-0.0572834	0.202379	0.591843
PG7701	S4R221	S4R221_MOUSE Rho GTPase-activating protein 12 OS=Mus musculus GN=Arhgap12 PE=1 SV=1	17.6378	17.7649	17.6422	17.518	17.6169	17.7225	17.7776	17.5192	17.3551	17.5197	-0.0571633	0.525369	0.8164
PG7729	Q3UDK3	Q3UDK3_MOUSE Putative uncharacterized protein OS=Mus musculus GN=Rfc5 PE=2 SV=1	20.4253	20.5245	20.4461	20.3072	20.5734	20.4186	20.4773	20.309	20.2969	20.489	-0.0571366	0.377501	0.725706
PG1845	Q8BHI7	ELOV5_MOUSE Elongation of very long chain fatty acids protein 5 OS=Mus musculus GN=Elovl5 PE=1 SV=1	17.9725	17.2594	17.9062	17.8422	17.5712	17.7967	17.6481	17.5759	17.7565	17.4888	-0.0571184	0.70087	0.895578
PG885	Q8BKX1	BAIP2_MOUSE Brain-specific angiogenesis inhibitor 1-associated protein 2 OS=Mus musculus GN=Baiap2 PE=1 SV=2	20.2366	20.1582	20.3742	20.3433	20.395	20.1902	20.2259	20.2234	20.1802	20.4023	-0.0570546	0.373538	0.723307
PG7636	B9EK92	B9EK92_MOUSE Ras interacting protein 1 OS=Mus musculus GN=Rasip1 PE=2 SV=1	20.6023	20.5633	20.7087	20.737	20.7357	20.5826	20.7038	20.4566	20.5631	20.7557	-0.0570391	0.40104	0.742392
PG10832	Q3UQN6	Q3UQN6_MOUSE Putative uncharacterized protein (Fragment) OS=Mus musculus GN=Pus7 PE=2 SV=1	16.4775	16.3965	16.6423	16.4584	16.671	16.501	16.4341	16.4115	16.4634	16.5505	-0.0570353	0.364394	0.717973
PG6722	Q8C6F4	Q8C6F4_MOUSE Putative uncharacterized protein OS=Mus musculus GN=Plek PE=2 SV=1	18.642	18.7724	18.9417	18.7078	19.0494	18.6469	18.8584	18.6964	18.6697	18.9569	-0.0570148	0.571918	0.840269
PG5948	Q6PGB6-4	NAA50_MOUSE Isoform 4 of N-alpha-acetyltransferase 50 OS=Mus musculus GN=Naa50	21.4703	21.5728	21.5075	21.5332	21.6162	21.4257	21.5695	21.3876	21.4147	21.6175	-0.0569942	0.310684	0.679477
PG13574	Q3UMP4	Q3UMP4_MOUSE Plasminogen activator inhibitor 1 RNA-binding protein OS=Mus musculus GN=Serbp1 PE=1 SV=1	17.1239	17.211	17.1868	16.9668	17.083	17.2083	17.1231	17.0131	16.9906	16.9515	-0.056979	0.399989	0.742095
PG7537	A2AFP5	A2AFP5_MOUSE Ras-related protein Rab-9A (Fragment) OS=Mus musculus GN=Rab9 PE=1 SV=1	20.4141	20.7263	20.6698	20.5653	20.7681	20.6025	20.5384	20.4124	20.4658	20.84	-0.0568919	0.57684	0.84242
PG14447	Q9CQM8	Q9CQM8_MOUSE 60S ribosomal protein L21 OS=Mus musculus GN=Rpl21 PE=1 SV=1	23.8095	23.7635	23.3596	23.4749	23.598	23.7155	23.4511	23.4796	23.4662	23.6088	-0.0568645	0.58199	0.845297
PG12735	A0A0U1RPW2	A0A0U1RPW2_MOUSE Tight junction protein ZO-1 OS=Mus musculus GN=Tjp1 PE=1 SV=1	17.0388	16.9545	17.1711	17.3813	17.1325	17.0178	17.0073	17.0948	16.992	17.2822	-0.056815	0.545243	0.825352
PG5110	Q8K274	KT3K_MOUSE Ketosamine-3-kinase OS=Mus musculus GN=Fn3krp PE=1 SV=2	19.3296	19.3495	19.4004	19.3841	19.5182	19.2948	19.3983	19.2461	19.274	19.4854	-0.0566774	0.33641	0.69689
PG4698	A0A0R4J007	A0A0R4J007_MOUSE Paladin OS=Mus musculus GN=Pald1 PE=1 SV=1	19.3901	19.4735	19.5564	19.511	19.6248	19.4633	19.4931	19.3704	19.3566	19.5894	-0.0565987	0.358299	0.712455
PG10109	Q7TMQ7	WDR91_MOUSE WD repeat-containing protein 91 OS=Mus musculus GN=Wdr91 PE=1 SV=1	19.0713	19.0963	19.206	19.1571	19.2265	19.1484	19.0875	18.9747	19.0453	19.2184	-0.0565814	0.304517	0.674571
PG5892	Q924K8	MTA3_MOUSE Metastasis-associated protein MTA3 OS=Mus musculus GN=Mta3 PE=1 SV=1	17.0637	17.3724	17.2233	17.1112	17.1687	17.283	17.1376	17.0113	17.1539	17.0713	-0.0564183	0.444717	0.768263
PG9444	Q9QZ06	TOLIP_MOUSE Toll-interacting protein OS=Mus musculus GN=Tollip PE=1 SV=1	19.3013	19.2122	19.3685	19.1566	19.3527	19.2877	19.2357	19.1155	19.1448	19.3255	-0.0564115	0.354509	0.709498
PG6302	Q99P69	NUF2_MOUSE Kinetochore protein Nuf2 OS=Mus musculus GN=Nuf2 PE=1 SV=2	15.8916	15.8746	16.048	16.0661	16.4369	15.965	15.9094	15.9547	16.1518	16.0545	-0.0563508	0.622404	0.862428
PG13505	Q3UHL6	Q3UHL6_MOUSE Fibronectin OS=Mus musculus GN=Fn1 PE=1 SV=1	21.2581	21.1679	21.2321	21.2441	21.2515	21.2355	21.2573	21.0075	21.17	21.2019	-0.056291	0.26715	0.645622
PG1586	P23927	CRYAB_MOUSE Alpha-crystallin B chain OS=Mus musculus GN=Cryab PE=1 SV=2	17.7738	17.4674	18.3768	17.9217	17.7007	17.7371	17.8075	17.8729	17.9095	17.6326	-0.0561991	0.733014	0.906924
PG4092	Q8VC96	Q8VC96_MOUSE Uncharacterized protein OS=Mus musculus GN=1300017J02Rik PE=2 SV=1	21.3272	21.0221	21.2628	21.3279	21.3875	21.3565	21.3378	20.9842	21.0054	21.3627	-0.0561856	0.618848	0.860968
PG18914	Q3TAF9	Q3TAF9_MOUSE Putative uncharacterized protein OS=Mus musculus GN=Bgn PE=2 SV=1	17.0268	16.6976	16.9533	17.0822	17.0629	16.7621	16.9921	17.0098	16.8238	16.9546	-0.0560971	0.530922	0.820456
PG592	O08739	AMPD3_MOUSE AMP deaminase 3 OS=Mus musculus GN=Ampd3 PE=1 SV=2	18.7649	18.6209	18.8336	18.6167	18.8125	18.6993	18.6337	18.6577	18.7048	18.6728	-0.0560767	0.280587	0.656391
PG2793	Q61177	Q61177_MOUSE Casein kinase II alpha subunit OS=Mus musculus PE=2 SV=1	21.4449	21.4457	21.5157	21.4003	21.5666	21.4263	21.4495	21.299	21.4344	21.4841	-0.0559744	0.230742	0.613986
PG14261	Q8VCG1	Q8VCG1_MOUSE Deoxyuridine triphosphatase; isoform CRA_b OS=Mus musculus GN=Dut PE=1 SV=1	21.3973	21.366	21.2621	21.1381	21.3942	21.2523	21.4034	21.2479	21.1533	21.221	-0.055935	0.411129	0.746175
PG2353	Q9D8B3	CHM4B_MOUSE Charged multivesicular body protein 4b OS=Mus musculus GN=Chmp4b PE=1 SV=2	21.9155	21.8414	21.6786	21.7594	21.8194	21.9447	21.6323	21.7133	21.633	21.8117	-0.0558616	0.457318	0.774018
PG3111	Q9QXB9	DRG2_MOUSE Developmentally-regulated GTP-binding protein 2 OS=Mus musculus GN=Drg2 PE=1 SV=1	20.8474	21.0418	20.9737	20.8714	21.1023	20.9958	20.8843	20.7635	20.8522	21.0616	-0.0558326	0.459327	0.775847
PG3565	Q80VD1	FA98B_MOUSE Protein FAM98B OS=Mus musculus GN=Fam98b PE=1 SV=1	19.6078	19.5958	19.8228	19.6654	19.7508	19.6031	19.6183	19.617	19.6437	19.6817	-0.0557694	0.255136	0.633337
PG8920	Q8CF89	TAB1_MOUSE TGF-beta-activated kinase 1 and MAP3K7-binding protein 1 OS=Mus musculus GN=Tab1 PE=1 SV=2	18.3207	18.3396	18.3851	18.239	18.5067	18.2273	18.378	18.3188	18.2212	18.3673	-0.0556981	0.343287	0.701699
PG2083	Q9JK38	GNA1_MOUSE Glucosamine 6-phosphate N-acetyltransferase OS=Mus musculus GN=Gnpnat1 PE=1 SV=1	19.8779	19.8452	19.9716	19.5204	19.8695	20.027	19.8359	19.4637	19.7525	19.7271	-0.0556932	0.653334	0.878827
PG6014	Q9DBB4	NAA16_MOUSE N-alpha-acetyltransferase 16; NatA auxiliary subunit OS=Mus musculus GN=Naa16 PE=2 SV=1	17.5514	17.6263	17.567	17.4033	17.7632	17.4536	17.6684	17.3616	17.4721	17.6774	-0.0556219	0.533676	0.822752
PG8077	Q6ZWY3	RS27L_MOUSE 40S ribosomal protein S27-like OS=Mus musculus GN=Rps27l PE=1 SV=3	19.1324	19.1013	19.2137	19.1303	19.275	19.1782	19.218	18.9268	19.0511	19.2005	-0.0556101	0.410673	0.746514
PG15493	Q3UUX9	Q3UUX9_MOUSE Putative uncharacterized protein OS=Mus musculus GN=Gdi2 PE=2 SV=1	20.6594	20.8548	20.7104	20.6355	20.854	20.7051	20.7628	20.5656	20.5021	20.9011	-0.0554721	0.533332	0.822437
PG4701	Q3UVT7	Q3UVT7_MOUSE Palmdelphin OS=Mus musculus GN=Palmd PE=1 SV=1	19.9243	19.7803	19.9942	20.2111	20.0538	19.9324	19.9129	19.8379	19.9978	20.0059	-0.0553582	0.495369	0.799325
PG6667	A0A0R4J137	A0A0R4J137_MOUSE Phytanoyl-CoA dioxygenase domain-containing protein 1 OS=Mus musculus GN=Phyhd1 PE=1 SV=1	20.8755	20.7345	20.9864	20.6073	20.8661	20.7935	20.916	20.4993	20.7998	20.7849	-0.0552641	0.577154	0.842248
PG2705	Q61245	COBA1_MOUSE Collagen alpha-1(XI) chain OS=Mus musculus GN=Col11a1 PE=1 SV=2	17.4838	17.0589	17.4884	18.3183	17.5331	17.5018	17.4862	17.4417	17.4688	17.7077	-0.0552442	0.799136	0.930443
PG314	Q80VQ0	AL3B1_MOUSE Aldehyde dehydrogenase family 3 member B1 OS=Mus musculus GN=Aldh3b1 PE=1 SV=1	18.3314	18.4241	18.3572	18.3996	18.5286	18.3977	18.4055	18.2062	18.2696	18.4858	-0.0551958	0.391324	0.735591
PG2339	Q9D8X5	CNOT8_MOUSE CCR4-NOT transcription complex subunit 8 OS=Mus musculus GN=Cnot8 PE=2 SV=1	15.9775	15.864	15.9225	15.9234	16.0724	15.902	16.0654	15.8063	15.707	16.0033	-0.0551421	0.475661	0.788187
PG8793	Q62245	SOS1_MOUSE Son of sevenless homolog 1 OS=Mus musculus GN=Sos1 PE=1 SV=2	17.4933	17.5887	17.5952	17.6273	17.8237	17.428	17.5976	17.515	17.5518	17.761	-0.0549642	0.49782	0.799309
PG6896	G3UWQ7	G3UWQ7_MOUSE Protein regulator of cytokinesis 1 OS=Mus musculus GN=Prc1 PE=1 SV=1	17.9405	17.9864	17.9994	17.899	18.0579	17.8901	17.9572	17.8537	17.938	17.9699	-0.0548597	0.151973	0.546048
PG20035	Q3UDG0	Q3UDG0_MOUSE Putative uncharacterized protein OS=Mus musculus GN=Aldh9a1 PE=2 SV=1	17.9908	18.0232	18.0714	17.9701	18.2301	17.9693	18.0594	17.85	17.9797	18.1531	-0.0548292	0.4471	0.769209
PG8310	Q3UKZ1	Q3UKZ1_MOUSE Syndecan OS=Mus musculus GN=Sdc4 PE=2 SV=1	20.2494	20.0854	20.4432	20.0596	20.0427	20.0065	20.2592	20.1865	20.0826	20.0723	-0.0546442	0.554108	0.828683
PG5742	Q3UMX3	Q3UMX3_MOUSE Putative uncharacterized protein OS=Mus musculus GN=3110002H16Rik PE=2 SV=1	16.2513	16.2624	16.3534	16.4042	16.5187	16.155	16.324	16.2884	16.2842	16.4653	-0.0546391	0.457043	0.774234
PG5946	E9Q634	MYO1E_MOUSE Unconventional myosin-Ie OS=Mus musculus GN=Myo1e PE=1 SV=1	19.276	19.3569	19.4045	19.5345	19.6615	19.2973	19.3751	19.3171	19.3509	19.6202	-0.0545572	0.560604	0.83243
PG2244	O09172	GSH0_MOUSE Glutamate--cysteine ligase regulatory subunit OS=Mus musculus GN=Gclm PE=1 SV=1	22.453	22.6416	22.0163	22.1676	22.4656	22.5177	22.0267	22.1205	22.3555	22.4512	-0.0545054	0.72089	0.901848
PG13956	A0A0J9YUI8	A0A0J9YUI8_MOUSE Glucokinase regulatory protein OS=Mus musculus GN=Gckr PE=1 SV=1	22.0226	21.7113	22.1158	22.0283	22.1363	22.0241	21.7476	21.7205	22.0601	22.1896	-0.0544708	0.66047	0.88234
PG18763	G3UXD0	G3UXD0_MOUSE Protein Try5 (Fragment) OS=Mus musculus GN=Try5 PE=1 SV=1	17.0834	16.9634	17.1057	17.1604	17.4068	16.6956	16.943	16.9566	17.8369	17.0158	-0.054367	0.800424	0.931386
PG9844	Q91YR1	TWF1_MOUSE Twinfilin-1 OS=Mus musculus GN=Twf1 PE=1 SV=2	21.7863	21.3977	21.7639	21.9055	21.8056	21.6486	21.7382	21.0836	22.1406	21.7761	-0.054366	0.783578	0.925226
PG9789	Q9CR09	UFC1_MOUSE Ubiquitin-fold modifier-conjugating enzyme 1 OS=Mus musculus GN=Ufc1 PE=1 SV=1	20.424	20.4819	20.4087	20.2847	20.5121	20.4897	20.5138	20.1598	20.2327	20.4438	-0.0542901	0.526107	0.817333
PG3317	Q64176	EST1E_MOUSE Carboxylesterase 1E OS=Mus musculus GN=Ces1e PE=1 SV=1	17.0386	17.3163	17.1345	17.1433	17.2611	17.1147	17.1814	16.9614	17.0197	17.3453	-0.054279	0.532147	0.821251
PG12741	E9PWG6	E9PWG6_MOUSE Protein Ncapg OS=Mus musculus GN=Ncapg PE=1 SV=1	20.3879	20.4629	20.4712	20.293	20.6168	20.4334	20.5203	20.1947	20.2867	20.5273	-0.0538873	0.542247	0.824225
PG10256	Q8BFR1	ZCCHL_MOUSE Zinc finger CCCH-type antiviral protein 1-like OS=Mus musculus GN=Zc3hav1l PE=2 SV=1	17.4744	17.4855	17.4897	17.5018	17.7149	17.4079	17.4585	17.4347	17.4728	17.6233	-0.0538106	0.389449	0.733953
PG7442	Q8CBA2	SLFN5_MOUSE Schlafen family member 5 OS=Mus musculus GN=Slfn5 PE=1 SV=2	19.262	19.3219	19.3101	19.3011	19.479	19.25	19.3941	19.1464	19.2071	19.4076	-0.0537655	0.423721	0.757049
PG1785	Q8BHK9	ERC6L_MOUSE DNA excision repair protein ERCC-6-like OS=Mus musculus GN=Ercc6l PE=1 SV=1	18.7162	18.7186	18.7485	18.5022	18.7502	18.6412	18.7102	18.4876	18.7012	18.6272	-0.0536546	0.408274	0.745865
PG4248	Q3U9N8	Q3U9N8_MOUSE Inosine-5'-monophosphate dehydrogenase OS=Mus musculus GN=Impdh2 PE=2 SV=1	23.1531	23.3322	22.7922	22.9252	23.1808	23.1234	23.1693	22.9562	22.9066	22.9604	-0.0535118	0.637799	0.870749
PG966	O70126	AURKB_MOUSE Aurora kinase B OS=Mus musculus GN=Aurkb PE=1 SV=2	19.7675	19.8149	19.7401	19.4302	19.7103	19.6838	19.6977	19.5512	19.6389	19.6237	-0.0535034	0.482217	0.791871
PG9744	A0A0G2JGL0	A0A0G2JGL0_MOUSE Ubiquitin-conjugating enzyme E2 D3 OS=Mus musculus GN=Ube2d3 PE=1 SV=1	20.4935	20.4866	20.4004	20.2557	20.414	20.531	20.3956	20.2711	20.2522	20.3327	-0.0534796	0.44207	0.767546
PG10003	P35917	VGFR3_MOUSE Vascular endothelial growth factor receptor 3 OS=Mus musculus GN=Flt4 PE=1 SV=1	19.2264	19.2191	19.3837	19.3308	19.5725	19.1892	19.3386	19.1027	19.2017	19.633	-0.0534597	0.649385	0.877556
PG2143	Q9DCM2	GSTK1_MOUSE Glutathione S-transferase kappa 1 OS=Mus musculus GN=Gstk1 PE=1 SV=3	21.0148	21.0597	21.0771	21.3669	21.2476	21.1252	21.2847	20.7748	21.0411	21.2731	-0.0534143	0.653269	0.87894
PG9676	Q9Z255	UBE2A_MOUSE Ubiquitin-conjugating enzyme E2 A OS=Mus musculus GN=Ube2a PE=1 SV=1	18.8585	18.9393	18.988	18.9296	19.106	18.8568	19.037	18.8329	18.8061	19.022	-0.0533488	0.428632	0.760467
PG1096	P46737	BRCC3_MOUSE Lys-63-specific deubiquitinase BRCC36 OS=Mus musculus GN=Brcc3 PE=1 SV=1	17.7417	17.767	17.7955	17.7412	17.9781	17.7403	17.9231	17.5391	17.6989	17.8554	-0.0533351	0.523419	0.814887
PG4165	P0DOV1	IFI5B_MOUSE Interferon-activable protein 205-B OS=Mus musculus GN=Mnda PE=1 SV=1	16.7227	17.0582	16.9118	17.0017	17.0741	16.8878	16.9709	16.8436	16.7301	17.0698	-0.0532804	0.553994	0.828723
PG202	Q61151	2A5E_MOUSE Serine/threonine-protein phosphatase 2A 56 kDa regulatory subunit epsilon isoform OS=Mus musculus GN=Ppp2r5e PE=1 SV=3	20.2715	20.1987	20.1826	20.14	20.2524	20.2543	20.2591	19.9379	20.0988	20.2292	-0.0531957	0.445352	0.76868
PG9898	E9PZY8	E9PZY8_MOUSE Protein 1110037F02Rik OS=Mus musculus GN=1110037F02Rik PE=1 SV=1	17.7852	17.8136	17.94	17.9285	18.0536	17.7987	17.8222	17.7927	17.9065	17.9353	-0.0531091	0.374267	0.723285
PG3747	Q9ERL9	GCYA3_MOUSE Guanylate cyclase soluble subunit alpha-3 OS=Mus musculus GN=Gucy1a3 PE=1 SV=2	18.2055	18.0923	18.1977	18.4582	18.2379	18.1421	18.2289	18.1187	18.1693	18.267	-0.053086	0.445457	0.768408
PG9423	A0A0R4J0Q6	A0A0R4J0Q6_MOUSE E3 ubiquitin-protein ligase TRIM56 OS=Mus musculus GN=Trim56 PE=1 SV=1	20.1624	20.135	20.1894	20.0367	20.2392	20.1143	20.1772	19.9328	20.1038	20.1692	-0.0530545	0.367158	0.719557
PG2703	O88544	CSN4_MOUSE COP9 signalosome complex subunit 4 OS=Mus musculus GN=Cops4 PE=1 SV=1	16.637	16.7879	16.8026	16.4318	16.9243	16.7173	16.5503	16.5481	16.7595	16.7434	-0.0530094	0.599164	0.855157
PG2530	P45591	COF2_MOUSE Cofilin-2 OS=Mus musculus GN=Cfl2 PE=1 SV=1	21.3641	21.4224	21.5933	21.4816	21.5472	21.3777	21.4805	21.3846	21.4118	21.4892	-0.052977	0.297776	0.669003
PG1207	Q9D3A8	CAPON_MOUSE Carboxyl-terminal PDZ ligand of neuronal nitric oxide synthase protein OS=Mus musculus GN=Nos1ap PE=1 SV=3	17.4528	17.4561	17.7111	17.574	17.7054	17.4995	17.6118	17.397	17.5042	17.6221	-0.052964	0.472884	0.786701
PG550	Q3TX26	Q3TX26_MOUSE Putative uncharacterized protein OS=Mus musculus GN=Anp32e PE=2 SV=1	20.4125	20.5214	20.4663	20.4721	20.6047	20.3823	20.4839	20.4233	20.3509	20.5732	-0.0526969	0.331901	0.695935
PG11817	A2BEF2	A2BEF2_MOUSE Disks large homolog 3 OS=Mus musculus GN=Dlg3 PE=1 SV=1	16.8726	16.8187	16.9266	16.8103	16.875	16.7784	16.7591	16.9979	16.6974	16.8075	-0.0526254	0.366878	0.719478
PG8927	Q8BJS4	SUN2_MOUSE SUN domain-containing protein 2 OS=Mus musculus GN=Sun2 PE=1 SV=3	21.0488	21.2828	21.2908	21.1985	21.3842	21.1457	21.1263	21.1467	21.1266	21.3971	-0.0525687	0.513533	0.808099
PG4863	P15066	JUND_MOUSE Transcription factor jun-D OS=Mus musculus GN=Jund PE=1 SV=1	17.4068	17.4439	17.4507	17.4109	17.4964	17.3777	17.3787	17.4368	17.3156	17.4369	-0.0525599	0.0952327	0.468623
PG5706	Q91X96	MSS4_MOUSE Guanine nucleotide exchange factor MSS4 OS=Mus musculus GN=Rabif PE=1 SV=1	17.2895	17.5525	17.3413	17.3267	17.6439	17.4916	17.3463	17.2294	17.2075	17.6168	-0.0524752	0.63117	0.865544
PG14014	Q3UK06	Q3UK06_MOUSE Putative uncharacterized protein OS=Mus musculus GN=Cyp4f16 PE=2 SV=1	18.0349	18.1326	18.1555	18.2262	18.4057	18.0442	18.2579	17.9468	18.0455	18.3982	-0.0524323	0.624603	0.862411
PG20724	F6SRV1	F6SRV1_MOUSE Splicing factor 1 (Fragment) OS=Mus musculus GN=Sf1 PE=1 SV=8	17.4624	17.6363	17.7524	18.0296	17.8858	17.5923	17.6446	17.7058	17.7372	17.8255	-0.0522175	0.634998	0.868347
PG6527	B2M1R7	B2M1R7_MOUSE Poly(RC) binding protein 2 OS=Mus musculus GN=Pcbp2 PE=2 SV=1	15.7322	15.6997	15.841	15.7146	15.7363	15.8144	15.774	15.5045	15.6418	15.7279	-0.0522063	0.413048	0.747116
PG14441	E9PWR4	E9PWR4_MOUSE Protein Dip2c OS=Mus musculus GN=Dip2c PE=1 SV=1	17.8848	17.8602	17.9415	17.941	18.1004	17.7973	17.9877	17.842	17.8216	18.0186	-0.052154	0.423799	0.756963
PG7009	P62196	PRS8_MOUSE 26S protease regulatory subunit 8 OS=Mus musculus GN=Psmc5 PE=1 SV=1	23.1039	23.246	22.9506	23.1678	23.0042	23.1666	23.2093	22.7682	22.8061	23.2618	-0.0521034	0.671186	0.884718
PG6489	Q6Y7W8	PERQ2_MOUSE PERQ amino acid-rich with GYF domain-containing protein 2 OS=Mus musculus GN=Gigyf2 PE=1 SV=2	19.437	19.4325	19.4725	19.4935	19.4548	19.5121	19.5023	19.3125	19.3653	19.3382	-0.0519847	0.267752	0.646015
PG721	Q9CQE6	ASF1A_MOUSE Histone chaperone ASF1A OS=Mus musculus GN=Asf1a PE=1 SV=1	18.3554	18.5302	18.4705	18.3016	18.4525	18.3849	18.3663	18.4076	18.1677	18.5239	-0.0519785	0.483588	0.792786
PG3810	Q9CPV4	GLOD4_MOUSE Glyoxalase domain-containing protein 4 OS=Mus musculus GN=Glod4 PE=1 SV=1	23.5802	23.4496	23.2743	23.2807	23.4245	23.57	23.3156	23.3065	23.1309	23.4265	-0.0519644	0.589412	0.850789
PG5970	Q8BZR9	NCBP3_MOUSE Nuclear cap-binding protein subunit 3 OS=Mus musculus GN=Ncbp3 PE=1 SV=1	19.5651	19.5709	19.5562	19.5935	19.6538	19.5885	19.6205	19.4628	19.4425	19.5663	-0.0517679	0.225648	0.610996
PG8669	Q9CY97	SSU72_MOUSE RNA polymerase II subunit A C-terminal domain phosphatase SSU72 OS=Mus musculus GN=Ssu72 PE=1 SV=1	18.8063	18.7648	18.9527	18.9981	18.9967	18.8045	18.898	18.8214	18.8255	18.9107	-0.0517176	0.36583	0.718144
PG3675	E0CYH0	E0CYH0_MOUSE MCG16685; isoform CRA_d OS=Mus musculus GN=Wtap PE=1 SV=1	18.1104	18.0706	18.2011	18.2572	18.2986	17.9961	18.1368	18.0631	18.2189	18.265	-0.0516261	0.452252	0.770354
PG6477	Q3THL5	Q3THL5_MOUSE Protein pelota homolog OS=Mus musculus GN=Pelo PE=2 SV=1	20.3099	20.2848	20.3948	20.1539	20.477	20.3644	20.2695	20.0687	20.2325	20.4274	-0.0516148	0.5469	0.82679
PG1113	Q8BHX3-2	BOREA_MOUSE Isoform 2 of Borealin OS=Mus musculus GN=Cdca8	20.1668	20.1832	20.1417	20.0643	20.2721	20.0367	20.2208	20.0216	20.0847	20.2063	-0.0515714	0.365401	0.717547
PG2155	Q8QZX2	HAUS3_MOUSE HAUS augmin-like complex subunit 3 OS=Mus musculus GN=Haus3 PE=1 SV=1	16.275	16.3693	16.3132	16.4044	16.6681	16.188	16.3432	16.3116	16.3497	16.5796	-0.0515667	0.597694	0.853891
PG4047	Q99L45	IF2B_MOUSE Eukaryotic translation initiation factor 2 subunit 2 OS=Mus musculus GN=Eif2s2 PE=1 SV=1	23.4554	23.6624	23.5438	22.9392	23.0555	23.0824	23.4838	23.0466	23.4123	23.3739	-0.051452	0.766587	0.920407
PG624	Q9D7N9	APMAP_MOUSE Adipocyte plasma membrane-associated protein OS=Mus musculus GN=Apmap PE=1 SV=1	21.9762	22.0242	22.039	22.0008	22.2443	22.1559	22.0075	21.7153	21.9314	22.2174	-0.0513764	0.624214	0.863091
PG9303	P80314	TCPB_MOUSE T-complex protein 1 subunit beta OS=Mus musculus GN=Cct2 PE=1 SV=4	24.7072	24.8561	24.2656	24.5251	24.6924	24.6193	24.5743	24.4728	24.443	24.6803	-0.0513458	0.653174	0.879021
PG1101	Q8K3W0-1	BRE_MOUSE Isoform 1 of BRCA1-A complex subunit BRE OS=Mus musculus GN=Bre	18.508	18.5785	18.6135	18.5893	18.7883	18.4569	18.6281	18.4244	18.4664	18.8453	-0.0513319	0.589911	0.850455
PG7587	Q8C2Q3	RBM14_MOUSE RNA-binding protein 14 OS=Mus musculus GN=Rbm14 PE=1 SV=1	22.7	22.7352	22.7479	22.7742	22.6079	22.7866	22.7276	22.6736	22.5902	22.5309	-0.0512637	0.372851	0.723181
PG6038	Q3UMQ2	Q3UMQ2_MOUSE Putative uncharacterized protein OS=Mus musculus GN=Dr1 PE=2 SV=1	19.5328	19.5955	19.5288	19.4901	19.5216	19.4698	19.6074	19.477	19.3058	19.5525	-0.0512463	0.368385	0.720262
PG7140	Q9D3U0	PUS10_MOUSE Putative tRNA pseudouridine synthase Pus10 OS=Mus musculus GN=Pus10 PE=1 SV=1	19.7468	20.0334	19.9763	19.9446	20.1451	19.8237	19.936	19.8049	19.8104	20.2156	-0.0511115	0.629227	0.865112
PG3142	Q3UGB8	Q3UGB8_MOUSE Derlin OS=Mus musculus GN=Derl1 PE=2 SV=1	18.0986	18.0027	18.248	18.011	18.1011	18.0908	18.2875	17.8379	17.8714	18.1185	-0.0510542	0.603368	0.855517
PG8131	Q99J08	S14L2_MOUSE SEC14-like protein 2 OS=Mus musculus GN=Sec14l2 PE=1 SV=1	22.409	22.4285	22.1642	22.539	22.6685	22.5172	22.4471	22.0094	22.4331	22.5472	-0.0510368	0.70154	0.895459
PG9781	F6QC57	F6QC57_MOUSE E3 ubiquitin-protein ligase UBR3 OS=Mus musculus GN=Ubr3 PE=1 SV=1	18.5868	18.4474	18.7467	18.7203	18.8182	18.5597	18.6443	18.5185	18.7749	18.5676	-0.050886	0.541997	0.82471
PG4553	Q9CR47	NSA2_MOUSE Ribosome biogenesis protein NSA2 homolog OS=Mus musculus GN=Nsa2 PE=2 SV=1	18.5729	18.5749	18.534	18.7594	18.7103	18.5483	18.6219	18.6239	18.5467	18.5563	-0.0508719	0.314983	0.683022
PG5888	J3QML2	J3QML2_MOUSE Canalicular multispecific organic anion transporter 2 OS=Mus musculus GN=Abcc3 PE=1 SV=1	16.7801	16.9027	16.9103	16.7837	17.1358	17.0067	16.8071	16.6708	16.7667	17.0072	-0.0508262	0.600397	0.855459
PG7646	Q5SFM8	RBM27_MOUSE RNA-binding protein 27 OS=Mus musculus GN=Rbm27 PE=1 SV=3	19.0787	19.1253	19.1734	19.2139	19.2077	19.0683	19.1651	19.112	19.045	19.1545	-0.0508176	0.181845	0.57401
PG10744	F8WI30	F8WI30_MOUSE Sorting nexin-7 OS=Mus musculus GN=Snx7 PE=1 SV=1	17.6451	17.4992	17.5576	17.5772	17.7057	17.518	17.5418	17.4692	17.5779	17.6238	-0.0508129	0.285348	0.660649
PG3517	Q8CIB5	FERM2_MOUSE Fermitin family homolog 2 OS=Mus musculus GN=Fermt2 PE=1 SV=1	22.2699	22.2206	22.4956	22.4442	22.2158	22.3817	22.3103	22.3035	22.1603	22.2371	-0.0506166	0.488201	0.795876
PG2735	Q6RUT7	CSMT1_MOUSE Protein CCSMST1 OS=Mus musculus GN=Ccsmst1 PE=1 SV=1	17.6646	17.3453	17.5124	17.4556	17.6171	17.4065	17.5126	17.3585	17.6178	17.4467	-0.0505849	0.506223	0.803531
PG11527	D3Z5S8	D3Z5S8_MOUSE MCG11933 OS=Mus musculus GN=Fam46a PE=1 SV=2	16.87	17.103	16.8435	16.7258	17.0835	16.9327	17.0542	16.6148	16.7695	17.0018	-0.0505715	0.654295	0.879313
PG756	P50295	ARY2_MOUSE Arylamine N-acetyltransferase 2 OS=Mus musculus GN=Nat2 PE=1 SV=1	18.7527	18.7747	18.9018	18.8087	18.9486	18.6904	18.8548	18.5981	18.8321	18.9583	-0.0505539	0.51364	0.808058
PG894	Q9EQ32	BCAP_MOUSE Phosphoinositide 3-kinase adapter protein 1 OS=Mus musculus GN=Pik3ap1 PE=1 SV=1	21.2215	20.9975	21.2579	21.1347	21.2656	21.21	21.2413	20.8812	21.1179	21.1742	-0.0504862	0.553138	0.828081
PG1526	Q9CYS6	CB072_MOUSE Uncharacterized protein C2orf72 homolog OS=Mus musculus PE=1 SV=2	19.8507	19.8977	19.9325	19.8412	20.0188	19.8783	19.9266	19.6526	19.8451	19.9864	-0.0503883	0.460977	0.777292
PG9829	Q8BGR9	UBCP1_MOUSE Ubiquitin-like domain-containing CTD phosphatase 1 OS=Mus musculus GN=Ublcp1 PE=1 SV=1	20.1499	20.0539	20.133	20.3587	20.3565	20.1139	20.2106	20.0184	20.0788	20.379	-0.0502298	0.586035	0.848012
PG11268	Q923A8	Q923A8_MOUSE Map3k7 protein OS=Mus musculus GN=Map3k7 PE=1 SV=1	18.296	18.3051	18.2429	18.1823	18.2584	18.3487	18.3004	18.1314	18.0926	18.1607	-0.0502254	0.383563	0.73015
PG1132	O08529	CAN2_MOUSE Calpain-2 catalytic subunit OS=Mus musculus GN=Capn2 PE=1 SV=4	22.6238	22.7562	22.3255	22.5743	22.5405	22.6101	22.3413	22.5467	22.4691	22.602	-0.0502183	0.575398	0.841782
PG10350	Q3U5F4	YRDC_MOUSE YrdC domain-containing protein; mitochondrial OS=Mus musculus GN=Yrdc PE=1 SV=1	16.6614	16.5585	16.7637	16.761	16.8102	16.7319	16.7062	16.6026	16.6228	16.6404	-0.050157	0.359345	0.713069
PG2915	Q9CXV9	DCNL5_MOUSE DCN1-like protein 5 OS=Mus musculus GN=Dcun1d5 PE=1 SV=1	18.4426	18.5157	18.5352	18.5824	18.6359	18.5296	18.5617	18.4194	18.4049	18.5459	-0.050043	0.312436	0.680512
PG9716	Q9CQ79	TXND9_MOUSE Thioredoxin domain-containing protein 9 OS=Mus musculus GN=Txndc9 PE=1 SV=1	18.5477	18.6177	18.625	18.4505	18.5765	18.5989	18.6159	18.4158	18.4927	18.444	-0.0500304	0.357347	0.711766
PG9968	Q8BJ05	ZC3HE_MOUSE Zinc finger CCCH domain-containing protein 14 OS=Mus musculus GN=Zc3h14 PE=1 SV=1	18.0016	17.8943	18.0194	18.1713	18.3249	18.0026	18.0453	17.953	17.9939	18.1672	-0.0499253	0.566716	0.835984
PG2106	Q8C0L9	GPCP1_MOUSE Glycerophosphocholine phosphodiesterase GPCPD1 OS=Mus musculus GN=Gpcpd1 PE=1 SV=1	19.2279	19.0547	19.2505	19.4071	19.4841	19.0601	19.2791	19.1349	19.2156	19.4853	-0.049854	0.64545	0.874662
PG260	Q80Y20	ALKB8_MOUSE Alkylated DNA repair protein alkB homolog 8 OS=Mus musculus GN=Alkbh8 PE=1 SV=1	17.8141	17.9436	17.9406	17.7934	18.0636	17.8452	17.8814	17.7987	17.7845	17.9962	-0.0498454	0.44533	0.768869
PG9621	E0CZB3	E0CZB3_MOUSE Ubiquitin-like protein 5 OS=Mus musculus GN=Ubl5 PE=1 SV=1	19.7553	19.4151	19.536	19.5895	19.5836	19.5699	19.8715	19.3577	19.447	19.3844	-0.0498285	0.658514	0.88134
PG12225	Q3UKX3	Q3UKX3_MOUSE Putative uncharacterized protein (Fragment) OS=Mus musculus GN=Stau1 PE=2 SV=1	20.9211	20.8743	20.9106	20.9064	21.0057	20.9437	20.9743	20.7538	20.8069	20.8903	-0.0497984	0.318327	0.685437
PG8404	Q9D5J6	SHPK_MOUSE Sedoheptulokinase OS=Mus musculus GN=Shpk PE=1 SV=1	20.1832	19.9387	20.3016	20.3666	20.4959	20.1138	20.2811	19.9316	20.3248	20.3861	-0.0497102	0.701858	0.895667
PG2401	P06684	CO5_MOUSE Complement C5 OS=Mus musculus GN=C5 PE=1 SV=2	18.7371	18.7794	18.819	18.8183	18.885	18.7609	18.8134	18.6783	18.7417	18.7961	-0.0496778	0.18238	0.574769
PG1725	Q8BL66	EEA1_MOUSE Early endosome antigen 1 OS=Mus musculus GN=Eea1 PE=1 SV=2	22.5518	22.4213	22.3839	22.5687	22.6409	22.3913	22.4629	22.3683	22.5004	22.596	-0.049536	0.453952	0.77236
PG7291	Q3TWZ3	Q3TWZ3_MOUSE Putative uncharacterized protein OS=Mus musculus GN=Serinc3 PE=2 SV=1	18.1788	18.0844	18.078	18.1154	18.0665	17.999	18.2172	18.0676	18.0184	17.9733	-0.0495064	0.331253	0.695337
PG16250	Q922B8	Q922B8_MOUSE DEAD (Asp-Glu-Ala-Asp) box polypeptide 1 OS=Mus musculus GN=Ddx1 PE=2 SV=1	17.7805	17.9857	17.9754	18.0851	18.2019	17.8497	18.0566	17.8282	17.8735	18.1729	-0.0495046	0.623785	0.863107
PG8359	Q9D1M0	SEC13_MOUSE Protein SEC13 homolog OS=Mus musculus GN=Sec13 PE=1 SV=3	21.915	22.0548	21.3878	22.0355	21.8638	22.0489	21.4133	21.9675	21.5611	22.0188	-0.0494809	0.788904	0.927582
PG4546	P47811	MK14_MOUSE Mitogen-activated protein kinase 14 OS=Mus musculus GN=Mapk14 PE=1 SV=3	20.5908	20.816	20.7425	20.6006	20.8199	20.6919	20.7087	20.5784	20.6351	20.7095	-0.049247	0.407447	0.745297
PG8983	Q8BLY2	SYTC2_MOUSE Probable threonine--tRNA ligase 2; cytoplasmic OS=Mus musculus GN=Tarsl2 PE=1 SV=1	18.5811	18.5246	18.5511	18.9256	18.5712	18.5617	18.5499	18.5641	18.6115	18.6202	-0.0492411	0.533714	0.822382
PG4349	A0A0B4J1E7	A0A0B4J1E7_MOUSE Importin subunit alpha-3 OS=Mus musculus GN=Kpna4 PE=1 SV=1	18.126	18.1263	18.2142	18.1185	18.2282	18.0615	18.2115	18.0931	18.0529	18.1481	-0.0492329	0.233345	0.615835
PG9597	Q9QZM0	UBQL2_MOUSE Ubiquilin-2 OS=Mus musculus GN=Ubqln2 PE=1 SV=2	19.4078	19.4555	19.4852	19.3011	19.5836	19.4611	19.4043	19.2515	19.4042	19.466	-0.0492278	0.439217	0.766692
PG1711	Q99KI3	EMC3_MOUSE ER membrane protein complex subunit 3 OS=Mus musculus GN=Emc3 PE=1 SV=3	18.2963	18.3274	18.4318	18.624	18.5635	18.2973	18.4593	18.3121	18.3444	18.5839	-0.0492066	0.573775	0.841101
PG7953	Q91YT2-2	RN185_MOUSE Isoform 2 of E3 ubiquitin-protein ligase RNF185 OS=Mus musculus GN=Rnf185	18.449	18.2289	18.4237	18.3856	18.5197	18.5469	18.339	18.2151	18.2951	18.3654	-0.0490872	0.52126	0.814133
PG2224	P11352	GPX1_MOUSE Glutathione peroxidase 1 OS=Mus musculus GN=Gpx1 PE=1 SV=2	22.9236	22.6847	22.5844	22.8198	22.8599	22.7546	22.6994	22.5428	22.664	22.9669	-0.0489387	0.612771	0.858231
PG6944	Q61171	PRDX2_MOUSE Peroxiredoxin-2 OS=Mus musculus GN=Prdx2 PE=1 SV=3	23.9958	24.1204	23.8329	23.8795	23.6929	23.6615	24.0003	23.628	23.862	24.1252	-0.0489335	0.694429	0.89321
PG773	P98200	AT8A2_MOUSE Phospholipid-transporting ATPase IB OS=Mus musculus GN=Atp8a2 PE=1 SV=1	16.7717	16.8344	17.0556	17.0429	17.0105	16.7398	16.8271	17.0545	16.8835	16.9656	-0.0489325	0.557185	0.830948
PG6269	Q3URT5	Q3URT5_MOUSE Putative uncharacterized protein OS=Mus musculus GN=Nle1 PE=2 SV=1	19.107	19.1509	19.2639	19.1469	19.3546	19.0566	19.2338	19.0331	19.0931	19.3625	-0.0488693	0.544734	0.825217
PG50	Q3U5I9	Q3U5I9_MOUSE Putative uncharacterized protein OS=Mus musculus GN=Prkab1 PE=2 SV=1	19.7755	19.7335	19.8578	19.6745	19.8472	19.7825	19.8061	19.6216	19.6899	19.7446	-0.0487398	0.339079	0.698715
PG4738	Q6NZQ4	PAXI1_MOUSE PAX-interacting protein 1 OS=Mus musculus GN=Paxip1 PE=1 SV=1	17.1275	17.1819	17.0891	17.0713	17.2875	16.9847	17.1175	17.2755	16.8583	17.278	-0.0486376	0.606673	0.855845
PG3277	B2RWS6	EP300_MOUSE Histone acetyltransferase p300 OS=Mus musculus GN=Ep300 PE=1 SV=2	17.2333	17.2553	17.3094	17.1069	17.2116	17.2287	17.1518	17.128	17.1791	17.186	-0.0485898	0.230305	0.614499
PG4164	Q3UA13	Q3UA13_MOUSE Eukaryotic translation initiation factor 6 OS=Mus musculus GN=Eif6 PE=2 SV=1	21.0894	20.9542	21.2153	21.1619	21.1497	21.2678	21.1696	20.8208	20.8559	21.214	-0.048498	0.654399	0.879256
PG10101	Q5NBU8	XAF1_MOUSE XIAP-associated factor 1 OS=Mus musculus GN=Xaf1 PE=1 SV=3	16.4308	16.4053	16.2829	16.2299	16.2349	16.4296	16.3549	16.1439	16.2869	16.1271	-0.0482881	0.524898	0.8161
PG10631	Q3UHT6	Q3UHT6_MOUSE Putative uncharacterized protein OS=Mus musculus GN=Fasn PE=2 SV=1	23.1793	22.6256	22.5922	22.6104	22.4179	23.0467	22.3395	22.4896	22.6659	22.6425	-0.0482713	0.789638	0.927699
PG3957	P51859	HDGF_MOUSE Hepatoma-derived growth factor OS=Mus musculus GN=Hdgf PE=1 SV=2	22.9991	23.1916	22.5867	22.8934	22.87	22.9808	22.7496	22.9841	22.6051	22.9801	-0.0482288	0.710879	0.899912
PG4052	P17879	HS71B_MOUSE Heat shock 70 kDa protein 1B OS=Mus musculus GN=Hspa1b PE=1 SV=3	20.4365	20.8143	20.5221	20.6483	20.5352	20.4119	20.4412	20.9905	20.4038	20.4684	-0.0481162	0.720738	0.902232
PG15262	E9Q3P4	E9Q3P4_MOUSE Protein Cenpf OS=Mus musculus GN=Cenpf PE=1 SV=1	18.8916	18.6574	18.7985	18.944	18.9914	18.7465	19.0255	18.6129	18.7411	18.9169	-0.0480346	0.622061	0.862773
PG6478	Q3TDI5	Q3TDI5_MOUSE Peroxisome biogenesis factor 19; isoform CRA_e OS=Mus musculus GN=Pex19 PE=2 SV=1	20.3526	20.2963	20.3949	20.422	20.503	20.4195	20.4716	20.123	20.2584	20.4565	-0.047949	0.544331	0.825464
PG5426	Q3UM18	LSG1_MOUSE Large subunit GTPase 1 homolog OS=Mus musculus GN=Lsg1 PE=1 SV=2	19.8833	19.9778	20.0369	19.8485	20.1843	19.9896	19.9441	19.6745	19.8861	20.1968	-0.0479449	0.654771	0.879351
PG7523	P62878	RBX1_MOUSE E3 ubiquitin-protein ligase RBX1 OS=Mus musculus GN=Rbx1 PE=1 SV=1	20.8902	21.0263	20.3073	20.6682	20.9563	20.9276	20.4607	20.4407	20.7628	21.0176	-0.0478086	0.792528	0.927922
PG3049	Q61712	DNJC1_MOUSE DnaJ homolog subfamily C member 1 OS=Mus musculus GN=Dnajc1 PE=1 SV=1	19.1325	19.0588	19.0981	19.1199	19.2994	19.0743	19.2276	19.0191	18.9215	19.2271	-0.0477943	0.528972	0.819603
PG746	Q64446	ATP7B_MOUSE Copper-transporting ATPase 2 OS=Mus musculus GN=Atp7b PE=1 SV=2	19.0678	19.0161	19.1462	18.9693	19.1275	19.0818	19.129	18.8732	18.9251	19.0791	-0.0477168	0.448676	0.770324
PG2116	Q3TKG9	Q3TKG9_MOUSE Putative uncharacterized protein OS=Mus musculus GN=Gnpat PE=2 SV=1	18.1989	18.3858	18.353	18.4137	18.6411	18.2767	18.4394	18.1676	18.2751	18.5952	-0.047692	0.656652	0.880257
PG798	F6TCF9	F6TCF9_MOUSE BAG family molecular chaperone regulator 1 OS=Mus musculus GN=Bag1 PE=1 SV=1	20.2306	20.2249	20.277	20.2851	20.36	20.1782	20.2843	20.1857	20.1665	20.3245	-0.0476909	0.269757	0.646592
PG2093	O08582	GTPB1_MOUSE GTP-binding protein 1 OS=Mus musculus GN=Gtpbp1 PE=1 SV=2	19.9446	20.1181	20.068	20.0569	20.3132	19.9926	20.1084	19.9845	19.9329	20.2444	-0.0476003	0.578709	0.843247
PG4254	Q3U2E5	Q3U2E5_MOUSE Putative uncharacterized protein OS=Mus musculus GN=Chuk PE=2 SV=1	17.5979	17.6596	17.5851	17.5553	17.7984	17.615	17.6768	17.4771	17.5465	17.6433	-0.0475272	0.421972	0.755775
PG2807	Q8C5N3	CWC22_MOUSE Pre-mRNA-splicing factor CWC22 homolog OS=Mus musculus GN=Cwc22 PE=1 SV=1	19.7427	19.8702	19.842	19.7684	19.9204	19.7235	19.7883	19.7384	19.7401	19.917	-0.0472704	0.356539	0.710886
PG4006	Q8VDR2	Q8VDR2_MOUSE Hmmr protein OS=Mus musculus GN=Hmmr PE=2 SV=1	18.0494	18.0325	18.0531	17.9154	18.1348	17.9543	18.1322	17.898	17.9944	17.9712	-0.047018	0.396583	0.739771
PG5229	P24527	LKHA4_MOUSE Leukotriene A-4 hydrolase OS=Mus musculus GN=Lta4h PE=1 SV=4	23.6854	23.8278	23.905	23.5243	23.631	23.7398	23.7409	23.4331	23.7006	23.7242	-0.0469936	0.616751	0.85969
PG7879	P14115	RL27A_MOUSE 60S ribosomal protein L27a OS=Mus musculus GN=Rpl27a PE=1 SV=5	23.4975	23.2365	23.2066	22.9637	23.0516	23.468	23.0444	22.9825	23.2964	22.931	-0.0467165	0.742406	0.91064
PG1695	P97425	ECP2_MOUSE Eosinophil cationic protein 2 OS=Mus musculus GN=Ear2 PE=2 SV=1	17.5558	18.3387	18.3941	18.2156	18.2861	17.6158	18.1375	18.5088	18.2774	18.0178	-0.0466071	0.832636	0.9426
PG10359	Q569Y3	Q569Y3_MOUSE Zinc finger; HIT domain containing 2 OS=Mus musculus GN=Znhit2 PE=2 SV=1	16.5169	16.4342	16.4361	16.2801	16.5071	16.338	16.4206	16.371	16.4221	16.3898	-0.0465672	0.333439	0.696413
PG1588	Q91W50	CSDE1_MOUSE Cold shock domain-containing protein E1 OS=Mus musculus GN=Csde1 PE=1 SV=1	23.6052	23.5639	23.5961	23.6592	23.7355	23.5834	23.7111	23.4638	23.5519	23.617	-0.0465268	0.382981	0.729755
PG16423	Q3UDK4	Q3UDK4_MOUSE Annexin OS=Mus musculus GN=Anxa6 PE=2 SV=1	16.7756	16.7337	16.8567	16.9284	17.0263	16.7152	16.9077	16.7459	16.6479	17.0714	-0.0465238	0.62966	0.865502
PG19496	Q3TIU8	Q3TIU8_MOUSE Putative uncharacterized protein OS=Mus musculus GN=Abce1 PE=2 SV=1	18.2406	18.1523	18.2949	17.9938	18.2856	18.192	18.1496	17.9486	18.2322	18.2126	-0.0464684	0.557812	0.83082
PG3272	Q8BW03	Q8BW03_MOUSE ELAV-like protein OS=Mus musculus GN=Elavl1 PE=2 SV=1	22.2376	22.0857	22.165	22.1103	22.142	22.4682	21.9676	22.1765	21.6541	22.242	-0.0464489	0.74846	0.913464
PG8391	Q8VBT2	SDHL_MOUSE L-serine dehydratase/L-threonine deaminase OS=Mus musculus GN=Sds PE=1 SV=3	20.7512	20.5003	21.7909	21.9411	22.1552	20.474	20.9768	21.4682	21.3423	22.6451	-0.0464443	0.927071	0.974584
PG9750	Q3UE37	UBE2Z_MOUSE Ubiquitin-conjugating enzyme E2 Z OS=Mus musculus GN=Ube2z PE=1 SV=2	21.107	21.0009	21.198	21.1901	21.1395	21.108	21.1258	21.0692	21.0375	21.0631	-0.0463902	0.269337	0.64661
PG2219	Q9D786	HAUS5_MOUSE HAUS augmin-like complex subunit 5 OS=Mus musculus GN=Haus5 PE=1 SV=1	17.3178	17.3697	17.4252	17.2814	17.6563	17.2312	17.3921	17.4567	17.3236	17.4157	-0.046222	0.565398	0.835731
PG9852	Q8R5H1	UBP15_MOUSE Ubiquitin carboxyl-terminal hydrolase 15 OS=Mus musculus GN=Usp15 PE=1 SV=1	22.0793	22.1355	22.1319	21.9823	22.1924	22.0956	22.1418	21.9196	21.9806	22.1529	-0.0461434	0.450283	0.769693
PG6701	Q8BSN5	PHF23_MOUSE PHD finger protein 23 OS=Mus musculus GN=Phf23 PE=2 SV=2	17.0785	17.1868	17.0965	17.1705	17.2141	17.1275	17.1356	17.0341	17.0332	17.1856	-0.0460635	0.282436	0.657826
PG8287	Q6P8J2	SAT2_MOUSE Diamine acetyltransferase 2 OS=Mus musculus GN=Sat2 PE=1 SV=1	21.4114	21.7062	20.9147	21.2551	21.527	21.5105	20.8764	21.0546	21.5425	21.6001	-0.0460571	0.822669	0.938956
PG1485	B2RY19	B2RY19_MOUSE Cgnl1 protein OS=Mus musculus GN=Cgnl1 PE=2 SV=1	16.5768	16.2204	16.3242	16.4006	16.4953	16.1361	16.3465	16.2271	16.5643	16.5138	-0.0459147	0.667183	0.883228
PG2973	O09005	DEGS1_MOUSE Sphingolipid delta(4)-desaturase DES1 OS=Mus musculus GN=Degs1 PE=1 SV=1	18.8724	18.9768	18.8426	18.9336	19.004	18.8783	18.8979	19.0176	18.6196	18.9868	-0.0458311	0.565654	0.835687
PG3548	Q9D8T0	FAM3A_MOUSE Protein FAM3A OS=Mus musculus GN=Fam3a PE=2 SV=1	16.6994	16.6585	16.7141	16.9674	17.0677	16.5939	16.7789	16.619	16.7387	17.1475	-0.0458069	0.731439	0.906697
PG2301	Q6ZQ08-4	CNOT1_MOUSE Isoform 4 of CCR4-NOT transcription complex subunit 1 OS=Mus musculus GN=Cnot1	21.8387	21.8653	21.892	21.8968	22.0284	21.8163	21.9063	21.7659	21.8004	22.0034	-0.0457774	0.421783	0.756358
PG8139	Q6ZWN5	RS9_MOUSE 40S ribosomal protein S9 OS=Mus musculus GN=Rps9 PE=1 SV=3	24.4846	24.6502	24.3114	24.1805	24.4979	24.8455	24.2969	24.1108	24.1059	24.5367	-0.0457641	0.78536	0.925837
PG10839	G3X9G4	G3X9G4_MOUSE Dynamin-2 OS=Mus musculus GN=Dnm2 PE=1 SV=1	20.0328	20.0836	20.1235	20.0582	20.1359	20.0142	20.1236	19.936	20.023	20.1086	-0.0457484	0.278426	0.654467
PG9006	P68372	TBB4B_MOUSE Tubulin beta-4B chain OS=Mus musculus GN=Tubb4b PE=1 SV=1	22.0097	22.2491	21.7027	21.9371	21.8348	22.0816	21.7326	21.9433	21.7985	21.9499	-0.0455076	0.690704	0.892545
PG8943	Q6ZWR6-4	SYNE1_MOUSE Isoform 4 of Nesprin-1 OS=Mus musculus GN=Syne1	17.2142	17.1526	17.1828	17.1867	17.3635	17.0702	17.3307	17.0449	17.1447	17.282	-0.0454972	0.521552	0.813934
PG8639	Q3U5M2	Q3U5M2_MOUSE Putative uncharacterized protein OS=Mus musculus GN=Bcas2 PE=2 SV=1	20.8337	20.9026	20.9336	20.8854	20.9865	20.8329	20.8754	20.8094	20.832	20.9646	-0.0454729	0.259693	0.637606
PG9671	Q3UNH3	Q3UNH3_MOUSE Putative uncharacterized protein (Fragment) OS=Mus musculus GN=Txnl1 PE=2 SV=1	23.3912	23.3471	22.8488	23.1167	23.1893	23.3136	23.0485	23.0357	23.0809	23.1871	-0.0454724	0.689655	0.892765
PG10845	Q3T9V8	Q3T9V8_MOUSE Putative uncharacterized protein OS=Mus musculus GN=Dctn1 PE=2 SV=1	18.3946	18.5271	18.4107	18.48	18.5548	18.3574	18.4979	18.4931	18.3181	18.4734	-0.0454598	0.380301	0.727263
PG11665	Q3UZE7	Q3UZE7_MOUSE Catalase OS=Mus musculus GN=Cat PE=2 SV=1	20.2415	20.0746	20.286	20.2598	20.2673	20.2304	20.371	19.9177	20.1569	20.2263	-0.0453865	0.602428	0.856472
PG8516	F6X4N5	F6X4N5_MOUSE Syntaxin-16 OS=Mus musculus GN=Stx16 PE=1 SV=1	18.4845	18.5361	18.5458	18.5705	18.6369	18.4982	18.6436	18.4436	18.3292	18.6324	-0.0453406	0.500055	0.800915
PG6306	Q7TMD4	Q7TMD4_MOUSE Niemann Pick type C1 OS=Mus musculus GN=Npc1 PE=2 SV=1	17.6353	17.5508	17.6439	18.047	17.9607	17.6176	17.7824	17.5864	17.5447	18.0799	-0.0453352	0.753057	0.914682
PG4954	Q6A011	Q6A011_MOUSE MKIAA0706 protein (Fragment) OS=Mus musculus GN=Kif1c PE=2 SV=1	16.6434	16.5258	16.8161	16.6309	16.8072	16.6142	16.6522	16.4342	16.662	16.8343	-0.0452876	0.607446	0.856523
PG7601	Q8BJK3	Q8BJK3_MOUSE Putative uncharacterized protein OS=Mus musculus GN=Rfx1 PE=2 SV=1	17.3763	17.4063	17.3328	17.5095	17.6998	17.315	17.4227	17.4106	17.4205	17.5299	-0.0451897	0.557601	0.831138
PG7808	Q3TS64	Q3TS64_MOUSE Putative uncharacterized protein OS=Mus musculus GN=Rsl1d1 PE=2 SV=1	21.9448	21.8765	21.8756	21.9474	21.9863	21.9735	21.9742	21.8152	21.8073	21.8347	-0.0451266	0.334258	0.697142
PG14173	G3X924	G3X924_MOUSE Plasmalemma vesicle associated protein OS=Mus musculus GN=Plvap PE=1 SV=1	20.2502	20.1149	20.3453	20.3003	20.233	20.1403	20.2599	20.1368	20.2987	20.1833	-0.0449724	0.40014	0.741904
PG8504	P42230	STA5A_MOUSE Signal transducer and activator of transcription 5A OS=Mus musculus GN=Stat5a PE=1 SV=1	19.6974	19.7389	19.7307	19.6331	19.8172	19.6952	19.7577	19.5891	19.5612	19.7898	-0.0448948	0.431046	0.763146
PG9235	Q7TMY4	THOC7_MOUSE THO complex subunit 7 homolog OS=Mus musculus GN=Thoc7 PE=1 SV=2	18.5784	18.5126	18.5699	18.5234	18.5892	18.4805	18.5651	18.4461	18.5105	18.5468	-0.0448737	0.12913	0.517769
PG4158	P0DOV2	IFI4_MOUSE Interferon-activable protein 204 OS=Mus musculus GN=Ifi204 PE=1 SV=1	18.9799	18.8445	18.9825	18.8789	19.1168	18.841	18.9565	18.8237	18.9989	18.9582	-0.0448712	0.469528	0.783132
PG2582	Q9CQ10	CHMP3_MOUSE Charged multivesicular body protein 3 OS=Mus musculus GN=Chmp3 PE=1 SV=3	18.7847	18.9706	18.9096	18.7448	18.9062	18.9163	18.8106	18.7537	18.7968	18.8143	-0.0448526	0.396018	0.739651
PG5274	Q9CW47	Q9CW47_MOUSE Putative uncharacterized protein (Fragment) OS=Mus musculus GN=Lcat PE=2 SV=1	18.3742	18.0163	18.3856	18.3838	18.6307	18.3457	18.4223	18.1754	18.3787	18.2442	-0.044832	0.689315	0.893117
PG5221	Q6DVA0	LEMD2_MOUSE LEM domain-containing protein 2 OS=Mus musculus GN=Lemd2 PE=1 SV=1	17.6673	17.5207	17.5502	17.8504	17.5978	17.6834	17.6563	17.5541	17.5234	17.5453	-0.0447744	0.522978	0.814856
PG5755	Q14AX9	Q14AX9_MOUSE Mannose receptor; C type 2 OS=Mus musculus GN=Mrc2 PE=2 SV=1	18.7116	18.7458	18.7193	19.2241	18.8755	18.6616	18.8236	19.0218	18.6783	18.867	-0.0447707	0.71265	0.90021
PG11334	Q3UDU1	Q3UDU1_MOUSE Signal transducer and activator of transcription OS=Mus musculus GN=Stat2 PE=2 SV=1	19.1081	18.8247	19.0207	18.9264	19.0814	19.0778	19.0466	18.7392	18.9418	18.9325	-0.0446765	0.587554	0.84937
PG8437	A0A0R4J0B7	A0A0R4J0B7_MOUSE Protein SDA1 homolog OS=Mus musculus GN=Sdad1 PE=1 SV=1	20.9111	20.7879	20.8485	20.7971	20.9927	20.837	20.8944	20.7088	20.7227	20.9514	-0.0446079	0.484614	0.792238
PG5623	Q60754	MARCO_MOUSE Macrophage receptor MARCO OS=Mus musculus GN=Marco PE=1 SV=1	17.9101	17.9107	17.8842	18.022	18.9404	18.0252	18.1057	17.6624	17.8558	18.7952	-0.0445982	0.877263	0.959669
PG7833	Q9D8E6	RL4_MOUSE 60S ribosomal protein L4 OS=Mus musculus GN=Rpl4 PE=1 SV=3	25.4049	25.4994	25.3813	25.0795	25.0785	25.5656	25.2455	25.0057	25.191	25.2128	-0.0445898	0.732907	0.906985
PG6090	Q3UYV9	NCBP1_MOUSE Nuclear cap-binding protein subunit 1 OS=Mus musculus GN=Ncbp1 PE=1 SV=2	20.5766	20.609	20.6443	20.6524	20.6801	20.4736	20.6285	20.5634	20.5403	20.7336	-0.0445654	0.3764	0.724544
PG5385	Q9DB27-2	MCTS1_MOUSE Isoform 2 of Malignant T-cell-amplified sequence 1 OS=Mus musculus GN=Mcts1	20.0282	20.1254	20.1236	20.0272	20.1751	20.0984	20.1331	19.9213	19.9824	20.1216	-0.0445175	0.411128	0.745947
PG6645	P97298	PEDF_MOUSE Pigment epithelium-derived factor OS=Mus musculus GN=Serpinf1 PE=1 SV=2	19.1808	19.2127	19.1723	19.2065	19.3202	19.1924	19.2933	19.0952	19.05	19.2392	-0.0444838	0.418881	0.75255
PG6941	Q9CWJ9	PUR9_MOUSE Bifunctional purine biosynthesis protein PURH OS=Mus musculus GN=Atic PE=1 SV=2	23.9557	24.1044	23.9792	23.7693	23.9515	23.8589	24.1323	23.8469	23.732	23.9676	-0.0444795	0.619507	0.860663
PG10052	Q3V1M8	Q3V1M8_MOUSE Putative uncharacterized protein OS=Mus musculus GN=Hdlbp PE=2 SV=1	25.4182	25.3337	25.2532	25.2445	25.3485	25.4057	25.2931	25.0475	25.28	25.3493	-0.0444763	0.537848	0.823968
PG6575	A2AJ88	PLPL7_MOUSE Patatin-like phospholipase domain-containing protein 7 OS=Mus musculus GN=Pnpla7 PE=1 SV=1	16.0453	16.1847	16.1724	16.0706	16.2613	15.9754	16.2366	15.8913	16.0967	16.3123	-0.0444202	0.626483	0.863776
PG8689	Q9DBE9	SPB1_MOUSE pre-rRNA processing protein FTSJ3 OS=Mus musculus GN=Ftsj3 PE=1 SV=1	20.7961	20.7474	20.7764	20.7065	20.8997	20.7465	20.8487	20.6498	20.6658	20.7932	-0.0444103	0.396966	0.738827
PG7641	Q3UGJ5	Q3UGJ5_MOUSE Putative uncharacterized protein OS=Mus musculus GN=Rasa3 PE=2 SV=1	16.893	17.1086	17.1408	17.0509	17.2571	16.9063	17.0772	17.0623	17.0418	17.141	-0.0443958	0.549507	0.827735
PG8664	H7BX95	H7BX95_MOUSE Serine/arginine-rich-splicing factor 1 OS=Mus musculus GN=Srsf1 PE=1 SV=1	23.7485	23.82	23.7501	23.6701	23.4889	23.703	23.5203	23.7677	23.4168	23.8484	-0.0442923	0.663115	0.881237
PG5108	Q8BGA5	KRR1_MOUSE KRR1 small subunit processome component homolog OS=Mus musculus GN=Krr1 PE=2 SV=1	18.2183	18.2639	18.2584	18.1666	18.2907	18.1707	18.2076	18.1544	18.1183	18.3259	-0.0442409	0.319469	0.686631
PG4257	Q63ZW7	INADL_MOUSE InaD-like protein OS=Mus musculus GN=Patj PE=1 SV=2	15.8977	15.9073	16.0366	16.5352	15.7702	16.1243	15.8063	16.2102	15.9037	15.8813	-0.044234	0.781329	0.924813
PG9800	Q80X50	UBP2L_MOUSE Ubiquitin-associated protein 2-like OS=Mus musculus GN=Ubap2l PE=1 SV=1	21.8986	21.9425	21.8155	22.0491	21.9691	22.04	21.6759	21.9488	21.8216	21.9674	-0.0442293	0.571313	0.840429
PG6471	Q3TF72	Q3TF72_MOUSE Protein disulfide-isomerase OS=Mus musculus GN=P4hb PE=2 SV=1	18.9555	19.0828	18.8219	18.7432	18.9839	19.0511	19.081	18.5982	18.8435	18.793	-0.0441076	0.691953	0.893365
PG1771	Q8BJW6	EIF2A_MOUSE Eukaryotic translation initiation factor 2A OS=Mus musculus GN=Eif2a PE=1 SV=2	22.5778	22.565	22.5503	22.4734	22.5939	22.5465	22.6005	22.3958	22.4603	22.5376	-0.0439586	0.320908	0.687938
PG3025	O88736	DHB7_MOUSE 3-keto-steroid reductase OS=Mus musculus GN=Hsd17b7 PE=1 SV=1	21.4882	21.0644	21.2957	21.3482	21.3682	21.7064	20.8174	21.0414	21.3302	21.4497	-0.0439346	0.803006	0.932346
PG8182	J3QPG5	J3QPG5_MOUSE Prosaposin OS=Mus musculus GN=Psap PE=1 SV=1	22.1885	21.8214	22.1894	21.9962	21.8018	21.9843	21.9091	22.2437	22.0132	21.6275	-0.0439045	0.744815	0.910918
PG10038	Q91XD6	VPS36_MOUSE Vacuolar protein-sorting-associated protein 36 OS=Mus musculus GN=Vps36 PE=1 SV=1	20.1254	20.174	20.3305	20.3027	20.2337	20.1227	20.1792	20.1555	20.3374	20.1525	-0.0438004	0.440897	0.767335
PG7408	Q3UGH6	Q3UGH6_MOUSE Putative uncharacterized protein OS=Mus musculus GN=Eefsec PE=2 SV=1	20.345	20.3155	20.4493	20.3339	20.4713	20.3394	20.3883	20.2618	20.3192	20.3874	-0.0437727	0.303793	0.673993
PG6540	O70571	PDK4_MOUSE [Pyruvate dehydrogenase (acetyl-transferring)] kinase isozyme 4; mitochondrial OS=Mus musculus GN=Pdk4 PE=1 SV=1	19.334	19.1128	19.6034	19.9419	19.8375	18.8903	19.3399	19.303	19.2986	20.7793	-0.0436958	0.906288	0.969118
PG9467	Q9ER41	TOR1B_MOUSE Torsin-1B OS=Mus musculus GN=Tor1b PE=1 SV=2	18.4919	18.5055	18.6679	18.9166	19.0559	18.567	18.7291	18.6193	18.5909	18.9133	-0.0436274	0.744012	0.910506
PG3077	Q9EQF5	DPYS_MOUSE Dihydropyrimidinase OS=Mus musculus GN=Dpys PE=1 SV=2	23.5349	23.5291	23.506	23.418	23.7068	23.4733	23.5888	23.1844	23.5321	23.6984	-0.0435547	0.668879	0.883278
PG8112	Q14C57	Q14C57_MOUSE Solute carrier family 27 (Fatty acid transporter); member 5 OS=Mus musculus GN=Slc27a5 PE=2 SV=1	22.1615	22.1862	22.2573	22.4862	22.4723	22.3056	22.5273	21.9199	22.2378	22.3552	-0.0435225	0.729711	0.907636
PG1354	P56389	CDD_MOUSE Cytidine deaminase OS=Mus musculus GN=Cda PE=1 SV=2	18.394	18.5021	18.4646	18.5046	18.5855	18.411	18.5188	18.3439	18.4679	18.4918	-0.0435156	0.352513	0.708411
PG671	Q91WU5	AS3MT_MOUSE Arsenite methyltransferase OS=Mus musculus GN=As3mt PE=1 SV=2	22.039	21.9001	22.0987	21.8842	21.9903	22.0014	22.0491	21.7446	21.951	21.9487	-0.0434943	0.528637	0.819735
PG3152	Q9JI44	DMAP1_MOUSE DNA methyltransferase 1-associated protein 1 OS=Mus musculus GN=Dmap1 PE=1 SV=1	16.874	17.0057	16.9379	16.9706	16.8767	17.0571	16.8715	16.7816	16.7906	16.9472	-0.0433723	0.473636	0.786608
PG6229	Q9JKL4	NDUF3_MOUSE NADH dehydrogenase [ubiquinone] 1 alpha subcomplex assembly factor 3 OS=Mus musculus GN=Ndufaf3 PE=1 SV=1	18.5852	18.3953	18.627	18.6825	18.7871	18.4896	18.6916	18.3747	18.5341	18.7702	-0.0433662	0.663341	0.881338
PG9212	Q8CFZ6	Q8CFZ6_MOUSE C-type lectin domain family 3; member b OS=Mus musculus GN=Clec3b PE=1 SV=1	19.3636	19.3711	19.3854	19.4087	19.3305	19.3461	19.3562	19.3042	19.3098	19.3266	-0.043279	0.0293633	0.293929
PG7238	J3QN31	J3QN31_MOUSE Adenylosuccinate synthetase isozyme 1 OS=Mus musculus GN=Adssl1 PE=1 SV=1	20.5148	20.8405	20.8489	20.7079	20.7109	20.6151	20.8393	20.5666	20.5733	20.8127	-0.0431699	0.625593	0.86275
PG8425	Q80SW1	SAHH2_MOUSE Putative adenosylhomocysteinase 2 OS=Mus musculus GN=Ahcyl1 PE=1 SV=1	21.3278	21.2257	21.3229	21.365	21.3654	21.3742	21.3957	21.0877	21.2196	21.3141	-0.0430755	0.507446	0.803937
PG10009	Q9R1Z8	VINEX_MOUSE Vinexin OS=Mus musculus GN=Sorbs3 PE=1 SV=1	20.1763	20.155	20.2989	20.4277	20.3554	20.201	20.2446	20.1541	20.1902	20.4088	-0.0429401	0.548726	0.827198
PG9336	G5E870	TRIPC_MOUSE E3 ubiquitin-protein ligase TRIP12 OS=Mus musculus GN=Trip12 PE=1 SV=1	20.4395	20.3868	20.4917	20.4927	20.6402	20.4022	20.4915	20.4138	20.3968	20.532	-0.042937	0.418006	0.751901
PG3337	Q9CWA6	Q9CWA6_MOUSE Putative uncharacterized protein (Fragment) OS=Mus musculus GN=Erlec1 PE=2 SV=1	18.5219	18.4902	18.5442	18.5961	18.7372	18.4489	18.6147	18.4179	18.5061	18.6876	-0.042911	0.538702	0.823548
PG7977	Q91XB2	Q91XB2_MOUSE Mitochondrial ribosomal protein L3 OS=Mus musculus GN=Mrpl3 PE=2 SV=1	19.634	19.6435	19.6775	19.5492	19.6194	19.4892	19.6067	19.5521	19.6347	19.6265	-0.0428962	0.24903	0.628598
PG2639	E9QL65	E9QL65_MOUSE Conserved oligomeric Golgi complex subunit 3 OS=Mus musculus GN=Cog3 PE=1 SV=1	20.4959	20.275	20.5112	20.4232	20.701	20.3918	20.4425	20.3807	20.4247	20.5522	-0.0428951	0.585469	0.847816
PG8498	Q91YU8	SSF1_MOUSE Suppressor of SWI4 1 homolog OS=Mus musculus GN=Ppan PE=1 SV=2	20.9017	20.7403	20.8866	20.8752	20.9751	20.7917	20.96	20.7504	20.715	20.9478	-0.0428087	0.519546	0.813185
PG7084	Q3UD26	Q3UD26_MOUSE Putative uncharacterized protein OS=Mus musculus GN=Psmd14 PE=2 SV=1	21.4092	21.5883	21.4883	21.3992	21.604	21.4824	21.4961	21.2822	21.4229	21.5917	-0.0427431	0.539965	0.824823
PG8718	P42232	STA5B_MOUSE Signal transducer and activator of transcription 5B OS=Mus musculus GN=Stat5b PE=1 SV=1	19.6117	19.7033	19.6271	19.102	19.3978	19.6968	19.5948	19.285	19.3402	19.3116	-0.0426777	0.764275	0.918956
PG2029	Q8C0N2	GPAT3_MOUSE Glycerol-3-phosphate acyltransferase 3 OS=Mus musculus GN=Gpat3 PE=1 SV=1	17.924	17.6909	17.8769	17.8204	18.1795	17.9082	17.8512	17.6574	18.1286	17.7335	-0.0425629	0.719038	0.901847
PG3717	E9PZ91	E9PZ91_MOUSE Bis(5'-adenosyl)-triphosphatase OS=Mus musculus GN=Fhit PE=1 SV=1	17.4282	17.3943	17.5959	17.4177	17.602	17.3446	17.434	17.4394	17.4506	17.5578	-0.0423356	0.478704	0.790526
PG7265	Q8K2Q9	SHOT1_MOUSE Shootin-1 OS=Mus musculus GN=Shtn1 PE=1 SV=1	18.2808	18.3114	18.4726	18.414	18.5645	18.3008	18.3577	18.2417	18.3877	18.5437	-0.0423255	0.57704	0.842496
PG1072	Q64152-2	BTF3_MOUSE Isoform 2 of Transcription factor BTF3 OS=Mus musculus GN=Btf3	22.3969	22.4874	21.9986	22.3268	22.4787	22.409	22.306	22.2455	22.1872	22.3295	-0.0422639	0.675433	0.886524
PG5153	Q9JJK2	LANC2_MOUSE LanC-like protein 2 OS=Mus musculus GN=Lancl2 PE=1 SV=1	20.0374	20.1073	19.9332	20.0977	20.1606	20.0165	20.0469	20.0042	19.8495	20.2079	-0.042234	0.557685	0.831053
PG17221	Q91XI2	Q91XI2_MOUSE Catalase OS=Mus musculus GN=Cat PE=2 SV=1	20.3901	20.2981	20.4027	20.4564	20.3473	20.3813	20.6018	19.9912	20.435	20.2743	-0.0421992	0.697594	0.895112
PG2486	P61924	COPZ1_MOUSE Coatomer subunit zeta-1 OS=Mus musculus GN=Copz1 PE=1 SV=1	20.9853	21.1021	20.8931	20.7382	20.953	21.0667	21.0296	20.6633	20.8699	20.8313	-0.0421595	0.666088	0.882981
PG10147	Q3UVL4	VPS51_MOUSE Vacuolar protein sorting-associated protein 51 homolog OS=Mus musculus GN=Vps51 PE=1 SV=2	18.5889	18.6718	18.7341	18.5343	18.6787	18.535	18.6016	18.6175	18.7374	18.5067	-0.0419202	0.455982	0.773782
PG3123	Q8C4C9	Q8C4C9_MOUSE DnaJ (Hsp40) homolog; subfamily B; member 12; isoform CRA_d OS=Mus musculus GN=Dnajb12 PE=1 SV=1	20.2734	20.0038	20.2541	20.6565	20.521	20.3279	20.356	20.1991	20.2901	20.3263	-0.0418772	0.729114	0.907473
PG8848	G3X8T9	G3X8T9_MOUSE Serine (Or cysteine) peptidase inhibitor; clade A; member 3N; isoform CRA_a OS=Mus musculus GN=Serpina3n PE=1 SV=1	19.6299	19.645	19.9174	19.7597	19.6233	19.4953	19.9944	19.6668	19.5807	19.6291	-0.0418138	0.693162	0.893153
PG4358	Q3TVJ0	Q3TVJ0_MOUSE Putative uncharacterized protein OS=Mus musculus GN=Itm2b PE=2 SV=1	19.5157	19.5278	19.5265	19.7115	19.7028	19.5126	19.7336	19.4428	19.3852	19.701	-0.0417941	0.627325	0.864535
PG3242	Q8BVG4	DPP9_MOUSE Dipeptidyl peptidase 9 OS=Mus musculus GN=Dpp9 PE=1 SV=2	20.5303	20.5939	20.6334	20.4742	20.6997	20.5728	20.594	20.3612	20.5187	20.676	-0.0417767	0.541056	0.825854
PG4956	Q8K339	KIN17_MOUSE DNA/RNA-binding protein KIN17 OS=Mus musculus GN=Kin PE=1 SV=1	16.7318	16.9576	16.8743	16.6623	16.888	16.7551	16.7789	16.7307	16.7224	16.918	-0.0417584	0.538645	0.823673
PG6085	Q9D6Z1	NOP56_MOUSE Nucleolar protein 56 OS=Mus musculus GN=Nop56 PE=1 SV=2	23.3909	23.5663	23.6031	23.3849	23.4928	23.4419	23.4491	23.425	23.3109	23.6024	-0.0417115	0.534602	0.822443
PG5754	Q810V0	MPP10_MOUSE U3 small nucleolar ribonucleoprotein protein MPP10 OS=Mus musculus GN=Mphosph10 PE=1 SV=2	20.0009	20.0149	20.0252	19.9699	20.1498	19.9788	20.0564	19.9122	19.917	20.0886	-0.0415416	0.405092	0.744932
PG197	E9QMV2	E9QMV2_MOUSE Costars family protein ABRACL OS=Mus musculus GN=Abracl PE=1 SV=1	17.6258	18.0287	17.6176	17.4218	17.3327	17.6265	17.6076	17.6743	17.6252	17.2857	-0.0414501	0.773309	0.922416
PG9019	Q8BHL3	TB10B_MOUSE TBC1 domain family member 10B OS=Mus musculus GN=Tbc1d10b PE=1 SV=2	20.3625	20.2665	20.424	20.3381	20.4311	20.2692	20.4353	20.2013	20.3322	20.3774	-0.0413585	0.439187	0.766868
PG5381	Q8VCF0	MAVS_MOUSE Mitochondrial antiviral-signaling protein OS=Mus musculus GN=Mavs PE=1 SV=1	19.9233	19.6681	19.9345	20.0365	19.8626	19.9384	19.8924	19.6851	19.8119	19.8906	-0.0413171	0.59927	0.854889
PG5736	Q924M7	MPI_MOUSE Mannose-6-phosphate isomerase OS=Mus musculus GN=Mpi PE=1 SV=1	19.2542	19.3085	19.4089	19.3633	19.4821	19.296	19.3091	19.2466	19.2861	19.4728	-0.0412978	0.478188	0.790349
PG1285	A0A087WQT6	A0A087WQT6_MOUSE Caspase-8 OS=Mus musculus GN=Casp8 PE=1 SV=1	21.0448	21.0229	21.1369	21.0882	21.3447	21.0751	21.0803	20.8566	21.1202	21.2989	-0.0412838	0.662324	0.881592
PG9362	Q3TQN1	Q3TQN1_MOUSE Protein-tyrosine sulfotransferase 2 OS=Mus musculus GN=Tpst2 PE=1 SV=1	17.5324	17.659	17.5831	17.5679	17.8049	17.6641	17.7563	17.3502	17.4446	17.7258	-0.0412719	0.672646	0.885248
PG9448	Q9WUH5	TRI10_MOUSE Tripartite motif-containing protein 10 OS=Mus musculus GN=Trim10 PE=2 SV=2	17.3439	17.3935	17.2064	17.243	17.5723	17.4463	17.3661	17.1852	17.1963	17.3593	-0.0412001	0.630897	0.865977
PG8368	O88574	SAP30_MOUSE Histone deacetylase complex subunit SAP30 OS=Mus musculus GN=Sap30 PE=1 SV=1	18.5925	18.7437	18.6839	18.37	18.4217	18.768	18.6896	18.3814	18.5312	18.2358	-0.0411882	0.743531	0.910493
PG1828	Q8BX80	ENASE_MOUSE Cytosolic endo-beta-N-acetylglucosaminidase OS=Mus musculus GN=Engase PE=1 SV=1	18.689	18.723	18.8111	18.7373	18.916	18.6649	18.7885	18.619	18.7078	18.8908	-0.0410919	0.531495	0.820902
PG10373	A0A140LJ04	A0A140LJ04_MOUSE Zinc finger ZZ-type and EF-hand domain-containing protein 1 OS=Mus musculus GN=Zzef1 PE=1 SV=1	16.8224	16.5774	16.7553	16.5455	16.8841	16.5077	16.6709	16.5967	16.7998	16.8047	-0.0409724	0.654987	0.879231
PG6518	Q3UD03	Q3UD03_MOUSE Putative uncharacterized protein OS=Mus musculus GN=Npepl1 PE=2 SV=1	21.5515	21.5352	21.7159	21.4352	21.6067	21.524	21.5692	21.3903	21.5635	21.593	-0.0408796	0.504703	0.802424
PG6797	Q8BHN0	PPM1L_MOUSE Protein phosphatase 1L OS=Mus musculus GN=Ppm1l PE=1 SV=1	16.049	16.2738	16.1653	16.1834	16.3772	16.1362	16.1592	15.9958	16.2502	16.3039	-0.0406935	0.608542	0.857028
PG7285	Q3UY32	Q3UY32_MOUSE SNARE-associated protein Snapin OS=Mus musculus GN=Snapin PE=2 SV=1	16.6319	16.6824	16.7779	16.8608	17.0108	16.6111	16.765	16.6364	16.7087	17.0392	-0.0406649	0.700611	0.895439
PG8812	P97355	SPSY_MOUSE Spermine synthase OS=Mus musculus GN=Sms PE=1 SV=1	20.0078	20.0572	20.1274	19.9859	20.2702	19.9699	20.1117	20.0385	20.014	20.1109	-0.0406637	0.504969	0.802613
PG7932	Q9CWY8	RNH2A_MOUSE Ribonuclease H2 subunit A OS=Mus musculus GN=Rnaseh2a PE=1 SV=2	18.2533	18.355	18.2453	18.1728	18.4044	18.2189	18.3739	18.1024	18.1462	18.3861	-0.0406556	0.584019	0.847187
PG1327	P48758	CBR1_MOUSE Carbonyl reductase [NADPH] 1 OS=Mus musculus GN=Cbr1 PE=1 SV=3	23.0231	23.0262	23.2981	23.679	23.3795	23.0968	23.257	23.2214	23.3165	23.3117	-0.0404837	0.761396	0.918324
PG5197	G3X8X3	G3X8X3_MOUSE Large neutral amino acids transporter small subunit 3 OS=Mus musculus GN=Slc43a1 PE=1 SV=1	19.8481	19.7974	19.9089	20.1262	19.9978	19.7676	19.9523	19.7608	19.9662	20.0294	-0.0404118	0.627476	0.864329
PG230	Q9DC29	ABCB6_MOUSE ATP-binding cassette sub-family B member 6; mitochondrial OS=Mus musculus GN=Abcb6 PE=1 SV=1	17.6336	17.5773	17.6479	17.8952	17.938	17.6529	17.8073	17.5488	17.6075	17.8739	-0.0403331	0.68592	0.890889
PG5850	Q7TPM9	MTMRA_MOUSE Myotubularin-related protein 10 OS=Mus musculus GN=Mtmr10 PE=1 SV=2	17.3385	17.133	17.2643	17.2379	17.3901	17.1207	17.2119	17.1117	17.3914	17.3266	-0.0402865	0.585422	0.848381
[truncated: 3,921 more rows]

## Sheet: PhosphoSites - Liver
				Pptc7 wild type (WT) replicates					Pptc7 knockout (KO) replicates
[truncated: 14,406 more rows]

[truncated: 1 more sheets: ProtCorrectedPhosphoSites-Liver]
