# Supplementary material for: Pptc7 is an essential phosphatase for promoting mammalian mitochondrial metabolism and biogenesis
Source: Nat Commun. 2019 Jul 19;10:3197. doi: 10.1038/s41467-019-11047-6 (PMC6642090; doi:10.1038/s41467-019-11047-6)
Supplement: Supplementary file 6 — Source Data [file 41467_2019_11047_MOESM6_ESM.xlsx]

## Sheet: Figures 2f,g
Figures 2f, g
Metabolomics analysis from liver tissue from Pptc7 wild type (WT) and knockout (KO) tissue; reported values log2 transformed. Note: graphs in Figures F and G are the same data with different classes of metabolites highlighted.
normalized by dry mass:	KO1	KO2	KO3	KO4	KO5	WT1	WT2	WT3	WT4	WT5	TTEST	KO	WT	Log2(KO/WT)	-Log p value
Cystathionine 4TMS; RT 19.201565	24.5022	27.5431	26.3699	27.2465	25.7344	22.4087	23.6103	25.6518	24.3777	24.6451	0.0239839	26.2792	24.1387	2.14053	1.62008
L-histidine 3TMS; RT 16.709463	22.3616	25.6244	23.172	25.0494	23.0324	20.3684	21.418	22.8688	21.8877	22.4714	0.0283251	23.848	21.8029	2.04511	1.54783
L-proline TMS; RT 8.467187	23.572	25.3214	23.5897	24.8151	23.5657	21.9262	22.0772	22.8415	21.9869	22.1876	0.00133496	24.1728	22.2039	1.96891	2.87453
(proline); RT 13.381497	22.8749	23.8618	23.0607	24.1189	23.5953	21.4625	21.5882	21.4506	21.4611	21.8908	5.56455e-05	23.5023	21.5706	1.93168	4.25457
RT 13.294258	25.2179	26.3221	24.4273	24.2104	25.9669	24.1077	25.5537	24.2983	18.4442	24.0843	0.178755	25.2289	23.2976	1.93126	0.747741
RT 18.363788	22.6822	22.5559	23.0993	23.8151	22.3562	20.6666	19.7389	20.8679	21.3393	22.3746	0.0053498	22.9017	20.9974	1.90428	2.27166
L-Proline 2TMS; RT 10.066336	27.8006	29.0994	27.039	28.3448	27.233	25.454	27.2631	26.6045	25.2589	25.4565	0.00831557	27.9034	26.0074	1.89599	2.08011
L-Lysine 3TMS; RT 14.678912	20.8284	21.3176	20.6527	21.5184	20.9621	19.348	18.8157	18.0786	19.2156	20.586	0.00296448	21.0558	19.2088	1.84706	2.52805
L-tyrosine 3TMS; RT 16.903386	27.1241	28.7891	27.8034	28.8239	27.9597	25.986	25.9295	27.279	26.4942	26.1806	0.00274709	28.1	26.3739	1.72616	2.56113
RT 17.949501	20.6667	22.539	21.913	22.2106	22.9737	20.1693	20.3361	20.5731	20.1932	20.8109	0.00384805	22.0606	20.4165	1.64406	2.41476
3-aminoisobutyric acid 2TMS; RT 8.911398	22.4321	24.0677	22.5865	23.5079	22.9828	21.5177	21.8047	22.1436	20.8481	21.5788	0.00317659	23.1154	21.5786	1.53682	2.49804
L-lysine 4TMS; RT 16.753073	29.3037	31.4806	30.2223	31.0397	30.1196	28.2778	28.7535	29.6897	29.3735	28.9087	0.0132301	30.4332	29.0006	1.43258	1.87844
L-hydroxyproline Trans 2TMS; RT 12.175812	23.8202	25.0846	23.9245	24.5588	24.0273	23.2224	22.726	22.7856	22.7351	23.0213	0.000646545	24.2831	22.8981	1.38498	3.1894
L-alanine 2TMS; RT 7.457712	28.1779	29.1144	28.0403	28.7268	28.0443	26.4617	26.9954	27.5475	27.4437	27.0246	0.00175614	28.4207	27.0946	1.32619	2.75544
O-phospho-L-serine 4TMS; RT 15.911015	22.8234	26.1128	23.2728	25.6438	24.5475	21.2333	22.9339	25.4797	23.0362	23.2063	0.200056	24.48	23.1779	1.30218	0.698848
beta Alanine 2TMS; RT 8.67361	23.449	24.6274	23.3717	24.2403	24.058	22.2655	22.5262	23.0141	21.9432	23.5281	0.00787725	23.9493	22.6554	1.29387	2.10363
RT 17.724001	23.0065	22.2122	23.5106	23.9282	22.4559	22.1268	20.4347	21.2095	21.9669	22.9212	0.0408403	23.0227	21.7318	1.29084	1.38891
L-hydroxyproline trans 3TMS; RT 12.764181	27.8335	29.035	27.6434	28.1624	27.9964	27.0614	27.3145	27.1368	26.1675	26.7664	0.00414175	28.1341	26.8893	1.24481	2.38282
2-hydroxybutyric acid 2TMS; RT 7.775167	22.5806	24.1012	22.6045	23.5288	22.7754	22.0079	21.8841	22.0662	21.723	21.7814	0.00402231	23.1181	21.8925	1.2256	2.39552
Lactic acid 2TMS; RT 6.856113	27.5488	27.9733	27.2029	27.4917	27.3785	26.5877	26.3669	26.3783	26.424	25.8012	0.00018292	27.5191	26.3116	1.20744	3.73774
RT 18.442542	18.6597	18.4803	20.0104	19.4137	19.0958	17.0204	17.1977	18.228	18.0141	19.175	0.0348396	19.132	17.927	1.20495	1.45793
RT 6.254225	22.8273	23.1004	23.2492	23.4731	22.6377	23.5295	22.3291	17.7381	22.7791	22.9174	0.290096	23.0575	21.8587	1.1989	0.537459
pyruvic acid 2TMS; RT 12.01506	24.4896	26.1517	24.9307	25.9858	25.1127	24.3188	24.3642	24.4412	23.6055	24.0288	0.0100505	25.3341	24.1517	1.18238	1.99781
RT 18.507371	19.2599	20.0091	19.8585	20.5229	21.635	19.5418	18.8345	18.9326	18.7628	19.343	0.0251083	20.2571	19.0829	1.17414	1.60018
RT 19.119819	19.9228	17.9608	20.9836	20.4313	19.5435	19.5645	16.5175	17.2431	19.1769	20.5525	0.238447	19.7684	18.6109	1.15748	0.622608
L-ornithine 3TMS; RT 13.729061	22.2241	23.3766	22.1346	23.0258	22.2312	21.3177	21.589	21.2742	21.1192	22.0995	0.00644413	22.5985	21.4799	1.11856	2.19084
L-leucine TMS; RT 8.202631	21.8902	22.4544	22.209	23.2296	22.2247	21.2475	20.17	21.398	21.7995	21.8676	0.0195118	22.4016	21.2965	1.10506	1.7097
RT 6.979584	20.0377	20.6067	19.9238	20.1477	20.3278	18.6752	19.0675	19.9592	18.9614	19.1865	0.00289397	20.2087	19.17	1.03876	2.53851
RT 15.389854	19.7998	22.2607	20.1433	21.5897	19.9138	20.7009	20.3708	19.2893	18.7345	19.4414	0.131456	20.7414	19.7074	1.03405	0.881219
citruline 2TMS; RT 15.046467	19.0117	20.6575	20.3931	20.8704	19.1267	19.9056	18.5534	18.7404	18.3863	19.3521	0.066843	20.0119	18.9876	1.02431	1.17494
L-ornithine 4TMS; RT 15.770887	26.85	28.0237	26.7257	27.9016	27.1909	25.4759	26.2174	26.7081	26.7791	26.3903	0.0201973	27.3384	26.3142	1.0242	1.69471
RT 23.186294	22.9081	23.3506	22.3675	22.2885	22.4867	21.5221	21.8664	21.9872	20.763	22.34	0.0182715	22.6803	21.6957	0.984539	1.73823
RT 14.182437	21.9506	23.8268	22.1696	22.9797	22.542	21.5412	21.7075	22.0249	21.2921	22.0011	0.0263375	22.6938	21.7134	0.980396	1.57943
RT 14.402817	20.9676	22.9235	21.7735	22.3703	21.3169	20.846	20.7627	21.5264	20.1955	21.2455	0.0522942	21.8704	20.9152	0.955166	1.28155
Putrescine 4TMS; RT 15.022894	27.1165	27.7424	27.1947	27.7991	26.133	25.8941	27.1691	25.0822	26.7535	26.323	0.0764959	27.1971	26.2444	0.952754	1.11636
RT 23.106149	22.5009	24.0325	22.8271	23.5157	22.5595	23.0652	22.7041	21.8401	21.7259	21.5593	0.0626941	23.0871	22.179	0.908169	1.20277
L-tyrosine 2TMS; RT 16.442441	24.6098	23.946	24.8949	24.8058	24.3221	23.9376	23.5129	23.207	23.2118	24.3434	0.0142827	24.5157	23.6425	0.873189	1.84519
RT 22.610766	21.3722	21.9384	21.9621	21.8489	21.4539	21.9867	21.5943	21.886	21.2682	17.5207	0.339872	21.7151	20.8512	0.863921	0.468684
Histamine 3TMS; RT 16.325987	21.7408	23.6602	21.9044	22.9058	22.2397	21.3991	21.4617	21.7923	22.001	21.5297	0.050833	22.4902	21.6368	0.85343	1.29385
L-valine 2TMS; RT 8.987356	27.2144	27.791	27.3176	27.9913	27.397	26.4879	26.0693	26.9267	27.099	26.9368	0.00816175	27.5422	26.7039	0.838306	2.08822
RT 6.420994	21.4928	22.5041	21.9685	22.1506	21.6584	20.731	21.2212	21.3056	21.3193	21.0203	0.00414097	21.9549	21.1195	0.835397	2.3829
RT 7.278728	19.4032	20.0505	19.886	20.7544	19.7821	19.1778	18.4709	19.202	19.6066	19.3589	0.0237688	19.9752	19.1632	0.811992	1.62399
L-Methionine 2TMS; RT 12.694708	25.5028	25.0566	26.0014	26.063	25.9212	24.276	24.0069	25.1819	25.2232	25.8308	0.0697247	25.709	24.9038	0.805249	1.15661
hypotaurine; RT 13.587998	26.9616	30.1434	27.739	29.7785	28.2187	27.7254	27.0031	28.8513	27.7416	27.5769	0.276852	28.5682	27.7797	0.788574	0.557752
RT 12.116822	20.9236	21.7999	21.5003	21.222	21.9657	21.0482	21.011	20.2944	20.3425	20.915	0.0166199	21.4823	20.7222	0.760091	1.77937
RT 16.822328	18.2246	19.5072	19.3435	19.2676	19.699	15.6643	18.6583	20.0992	18.3451	19.479	0.372382	19.2084	18.4492	0.759208	0.429012
L-tryptophan 3TMS; RT 19.266927	27.3405	29.12	27.7774	28.3435	27.8537	26.9977	27.3036	27.6449	26.9379	27.8433	0.0677147	28.087	27.3455	0.741538	1.16932
RT 11.751475	20.5104	20.7988	20.7179	20.2394	20.5628	20.2989	19.8207	19.7914	19.6955	19.5235	0.00178613	20.5659	19.826	0.739846	2.74809
RT 24.100257	22.961	23.9748	23.4598	24.0241	23.0109	22.853	23.227	22.3952	22.3083	22.9551	0.032353	23.4861	22.7477	0.738402	1.49009
5deoxy5(methylthio)adenosine; RT 23.393884	21.1765	22.2162	22.3567	22.0136	21.6261	20.7017	21.0082	21.4766	21.3725	21.1716	0.0206521	21.8778	21.1461	0.731712	1.68504
L-homoserine 3TMS; RT 11.885876	21.8677	22.9735	21.4321	21.9128	22.0763	21.358	21.5352	21.3084	20.3914	22.0185	0.081441	22.0525	21.3223	0.730174	1.08916
RT 16.127988	28.3107	27.7475	28.9254	28.3692	27.8372	27.4549	27.6254	26.5989	27.088	28.8675	0.139747	28.238	27.5269	0.711078	0.854658
L-Threonine 2TMS; RT 10.003597	25.6515	26.2532	26.295	26.9789	26.0446	25.2675	25.0005	25.4496	26.4187	25.597	0.0624876	26.2446	25.5467	0.697967	1.20421
Beta alanine 3TMS; RT 11.651828	27.9649	29.6175	28.8724	29.3624	29.1105	27.9348	28.5144	28.5556	27.7152	28.723	0.0778432	28.9855	28.2886	0.69692	1.10878
RT 11.561464	23.2874	23.8747	23.751	23.2556	23.6393	23.4075	22.899	22.767	22.9432	22.3492	0.0113344	23.5616	22.8732	0.688419	1.9456
RT 14.803117	20.7857	22.087	20.8626	20.9008	22.1612	19.8057	20.68	21.6697	20.1723	21.0693	0.172053	21.3595	20.6794	0.680054	0.764339
RT 16.298087	23.7879	25.1119	23.9974	25.1522	24.6726	23.6553	23.5469	24.8958	23.0729	24.197	0.14872	24.5444	23.8736	0.670812	0.827632
L-Threonine 3TMS; RT 11.125833	26.6996	27.0197	26.4728	26.2397	26.6534	25.5532	26.251	26.458	25.4264	26.0661	0.0229902	26.617	25.9509	0.666095	1.63846
pyruvic acid; RT 6.706206	22.734	23.0588	22.7283	22.8315	22.173	21.5633	21.7894	22.2048	23.0154	21.9376	0.071416	22.7051	22.1021	0.603024	1.1462
RT 14.366893	19.0548	18.7123	19.0025	19.5489	21.4394	19.8882	18.7745	18.3221	18.4956	19.343	0.332741	19.5516	18.9647	0.586887	0.477894
RT 13.322653	23.3662	22.7405	23.8939	23.0421	23.3463	23.9153	22.0319	21.1181	23.2205	23.1931	0.306402	23.2778	22.6958	0.582032	0.513708
Glycine 2TMS; RT 7.722486	23.9897	24.6082	24.123	24.5464	23.9785	24.368	22.9879	23.2682	23.9052	23.8786	0.0785921	24.2492	23.6816	0.567586	1.10462
RT 10.589173	22.2516	21.2535	22.4939	21.6458	22.1413	22.6444	20.5844	19.8491	22.1554	21.7708	0.351564	21.9572	21.4008	0.556387	0.453995
Spermine 4TMS; RT 19.587155	22.8731	24.4947	23.1482	23.7606	22.9719	22.9154	23.082	23.2926	23.0433	22.2989	0.169851	23.4497	22.9264	0.523247	0.769933
cysteinylglycine; RT 15.747756	21.566	22.2822	21.347	21.821	22.3856	21.1368	21.1941	21.8023	21.453	21.3212	0.0645387	21.8803	21.3815	0.498854	1.19018
RT 29.999049	25.7682	25.9374	25.6849	25.7145	25.6176	25.6487	25.4575	25.0787	24.8966	25.2384	0.010216	25.7445	25.264	0.480513	1.99072
RT 21.787007	21.5303	21.4914	22.8076	22.8447	21.6246	18.6139	21.8999	23.0899	21.6775	22.6562	0.591981	22.0597	21.5875	0.472254	0.227692
RT 24.745994	20.1063	18.5036	20.148	19.0591	19.28	19.8703	18.4477	17.8389	18.8363	19.7679	0.377741	19.4194	18.9522	0.467183	0.422806
L-Serine 3TMS; RT 10.813783	28.8074	29.0108	27.6348	28.2688	28.4168	27.497	29.2604	28.6792	26.5342	27.8375	0.404498	28.4277	27.9617	0.46604	0.393084
RT 14.769762	16.1995	16.2651	16.6938	16.9182	20.2149	17.624	15.4958	18.1216	16.3295	16.4082	0.616787	17.2583	16.7958	0.462435	0.209865
N-acetyl-L-aspartic acid 2TMS; RT 14.140924	22.789	23.461	23.086	23.0058	22.8543	22.2867	22.7101	22.9152	22.4408	22.5976	0.0229908	23.0392	22.5901	0.449158	1.63845
L- mimosine 2TMS; RT 8.732868	23.4152	23.7701	23.5287	23.4654	23.7569	23.2437	23.2378	23.1086	23.1092	23.0055	0.00087855	23.5873	23.141	0.446292	3.05623
RT 15.475124	18.8075	20.3974	19.0694	19.4416	18.678	19.0743	19.122	18.6111	18.4318	18.9655	0.23032	19.2788	18.841	0.437816	0.637669
L-cysteine 3TMS; RT 13.087633	25.3408	25.1372	25.5634	25.0421	25.3874	24.9483	24.7572	24.7639	25.0615	24.7561	0.00452802	25.2942	24.8574	0.436738	2.34409
Glycine 3TMS; RT 10.169657	30.6416	31.7849	30.8134	31.1359	30.9236	30.8617	30.8007	30.5915	30.4817	30.389	0.0810438	31.0599	30.6249	0.434969	1.09128
L-serine 2TMS; RT 9.527765	28.2214	28.3011	28.1644	28.895	28.4695	28.0719	27.4514	27.8903	28.1732	28.2927	0.0587118	28.4103	27.9759	0.434384	1.23127
O-phosphocolamine; RT 15.419556	29.4656	30.1468	29.6459	29.6342	29.3607	29.4689	29.7434	28.996	28.9914	28.9415	0.0788601	29.6507	29.2282	0.42242	1.10314
L-phenylalanine 2TMS; RT 13.874914	25.0594	25.5697	24.916	25.5781	25.34	24.7091	24.9229	24.9954	24.816	24.9147	0.0182842	25.2927	24.8716	0.421062	1.73792
Fumaric acid; RT 10.709079	25.1731	25.1829	24.1864	24.4709	24.6802	24.7024	24.4071	24.2852	24.2399	23.9834	0.106317	24.7387	24.3236	0.415103	0.973398
Uric acid; RT 18.280155	19.142	21.1847	21.0021	20.3197	20.4587	19.6529	19.891	20.5205	19.672	20.317	0.333038	20.4214	20.0107	0.41076	0.477507
Adenine; RT 16.268916	24.4905	25.2469	25.2551	25.0952	24.8186	24.9458	24.1004	24.5128	24.728	24.5674	0.0766173	24.9813	24.5709	0.410392	1.11567
RT 12.079244	22.6483	22.373	22.8753	22.8265	22.4106	22.0629	22.2076	22.034	22.3899	22.3874	0.0126684	22.6267	22.2164	0.41037	1.89728
3-phosphoglceric acid 4TMS; RT 15.62346	24.9281	25.9336	24.9329	25.2464	25.156	24.4173	24.9329	25.4796	24.4896	24.8705	0.167697	25.2394	24.838	0.401403	0.775474
RT 21.365476	20.5265	21.6982	20.9198	21.1837	20.7868	21.2652	20.7387	20.8888	20.6931	19.6409	0.293656	21.023	20.6453	0.377647	0.532161
RT 23.226368	19.8763	21.6439	22.6263	21.615	21.0337	19.8041	20.259	21.9398	21.5685	21.454	0.577874	21.359	21.0051	0.35397	0.238167
RT 18.233	29.0151	29.8247	29.1169	29.0435	29.0619	29.0158	29.173	28.6649	28.4818	28.9895	0.119419	29.2124	28.865	0.34741	0.922927
hypoxanthine; RT 15.675274	23.1891	23.4509	23.6933	23.0482	22.8914	23.6075	22.9671	22.563	22.8848	22.5256	0.191325	23.2546	22.9096	0.344988	0.718228
RT 22.279496	20.7914	21.1161	21.0144	20.9519	20.7878	20.8622	20.6787	20.4197	20.51	20.5911	0.0121019	20.9323	20.6124	0.31994	1.91715
Aspartic acid 2TMS; RT 11.591183	25.8448	25.1869	25.8423	25.983	26.1033	24.8631	24.7134	25.9086	25.9914	25.9023	0.357231	25.792	25.4758	0.316277	0.447051
RT 15.87567	25.2419	25.7411	25.2921	25.4923	25.5369	25.5082	25.3321	24.9532	24.9286	25.0531	0.0678842	25.4609	25.155	0.305837	1.16823
RT 9.074679	20.715	21.3781	21.4627	21.5718	21.1822	21.1761	20.3321	20.9606	20.9214	21.4335	0.244895	21.262	20.9647	0.297229	0.61102
Allantoin 4TMS; RT 16.393283	21.5153	25.9062	22.1874	24.3592	23.5418	22.5076	22.6325	25.0408	24.4858	21.3825	0.784486	23.502	23.2098	0.292137	0.105415
RT 15.972486	24.6703	25.1397	24.7048	24.8794	25.0301	24.9628	24.7903	24.4339	24.3147	24.4648	0.0905989	24.8849	24.5933	0.291545	1.04288
RT 9.256278	22.6555	23.0862	22.8127	22.8998	23.1336	22.9757	22.7219	22.1085	22.7575	22.5691	0.124415	22.9176	22.6265	0.291016	0.905129
Glycerol-3-phosphate 4TMS; RT 15.1896	28.9101	28.7986	29.647	29.2287	29.581	28.2202	28.573	29.6484	28.9507	29.3273	0.374436	29.2331	28.9439	0.289165	0.426622
N-methylalanine OR 2-aminobutyric acid; RT 8.404598	23.5475	24.7896	23.5916	23.6218	23.2537	22.6694	23.3494	23.8872	23.7688	23.6954	0.429699	23.7608	23.474	0.286826	0.366836
RT 15.354443	21.779	22.3468	21.7788	21.849	22.0581	21.298	21.812	22.0587	21.4668	21.7508	0.136828	21.9623	21.6773	0.285037	0.863826
2deoxycytidine 5monophosphate RT 15.519156	20.7206	20.8171	21.1441	20.8925	21.0081	21.036	20.4145	20.4581	20.5039	20.7646	0.0769436	20.9165	20.6354	0.281094	1.11383
RT 11.936996	20.5605	20.8439	20.7142	20.7228	20.4205	20.5142	20.5497	19.6911	20.5164	20.5987	0.173849	20.6524	20.374	0.278342	0.759827
RT 9.839229	22.0948	22.1064	22.6116	22.614	21.6062	21.5847	22.1242	21.9785	21.6744	22.3007	0.271028	22.2066	21.9325	0.274122	0.566987
Pyruvic acid 2TMS; RT 7.241321	18.9622	19.3885	19.0511	18.9406	19.6122	19.4943	18.5428	18.567	19.4599	18.5629	0.339412	19.1909	18.9254	0.265564	0.469273
Cholesterol; RT 25.689325	29.0565	29.4038	29.2346	29.1708	29.1866	29.1114	29.0218	28.7481	28.885	28.9698	0.013759	29.2105	28.9472	0.263232	1.86141
RT 6.115962	23.892	24.4579	24.1091	24.2585	24.1413	24.0737	23.9439	23.7954	23.8762	23.8874	0.0385259	24.1718	23.9153	0.256458	1.41425
methyl bis phosphate TMS; RT 8.444669	26.4381	26.5499	26.5546	26.7257	26.1718	26.2866	26.3852	25.8885	26.3098	26.3137	0.0839541	26.488	26.2368	0.251237	1.07596
D-malic acid 3TMS; RT 12.319266	25.9018	25.8822	24.8844	25.2213	25.3821	25.5971	25.1844	25.2017	25.2004	24.8486	0.310523	25.4544	25.2064	0.247934	0.507906
Inosine; RT 21.901696	21.7966	22.7747	23.5582	22.6851	22.2724	22.1983	22.1226	22.6679	22.5196	22.3417	0.44653	22.6174	22.37	0.247371	0.350149
RT 18.932599	20.6729	21.8826	20.9351	21.6973	20.8572	20.9093	21.0487	21.2701	20.9958	20.5959	0.384471	21.209	20.964	0.245025	0.415136
RT 17.022452	21.1015	22.3075	20.8233	22.0202	21.4691	22.1041	21.0035	20.9718	20.9036	21.6062	0.549042	21.5443	21.3178	0.226497	0.260394
Glycerol 3TMS; RT 9.7311	23.9988	24.9791	23.0002	23.7632	23.7493	25.1335	23.8395	22.9749	23.2489	23.2014	0.676014	23.8981	23.6797	0.218438	0.170044
Succinic acid 2TMS; RT 10.254366	23.7397	24.2357	23.0679	23.3983	23.6251	24.0044	23.629	22.9183	23.3651	23.0602	0.451021	23.6133	23.3954	0.217963	0.345803
L-glutamic acid 3TMS; RT 13.772471	28.7291	29.6786	28.0714	29.1608	29.1206	28.8824	28.609	28.9271	28.5408	28.7117	0.45471	28.9521	28.7342	0.217862	0.342265
Pantothenic acid 3TMS; RT 17.363639	21.2562	21.9342	23.9046	22.1172	22.5265	21.0407	21.7209	22.8711	23.0286	22.0059	0.718744	22.3477	22.1334	0.214302	0.143426
Cholestan-3-ol TMS; RT 25.756544	21.6769	22.0496	21.9718	21.9255	22.0025	21.8393	21.7157	21.6721	21.7367	21.6149	0.0236827	21.9252	21.7158	0.209496	1.62557
L-glutamic acid 2TMS; RT 12.829775	27.6877	28.2021	27.5171	28.1441	28.0399	27.8523	27.5324	28.0073	27.5327	27.6457	0.247765	27.9182	27.7141	0.20412	0.605959
Phthalic acid 2TMS; RT 14.528585	20.9123	21.5419	20.9485	21.0952	21.6033	21.6555	20.7684	20.5443	21.5943	20.5469	0.513226	21.2202	21.0219	0.198362	0.289691
RT 20.536866	20.373	20.1114	20.5408	20.0208	19.9078	19.8955	20.2155	20.2551	19.2477	20.38	0.437435	20.1907	19.9987	0.192001	0.359086
RT 22.563786	17.0507	19.8351	16.9805	18.8089	18.3168	16.9305	19.6043	20.5028	16.403	16.6399	0.860748	18.1984	18.0161	0.182273	0.0651238
RT 15.57444	19.5845	19.9506	19.6224	19.8255	19.832	20.1349	19.3794	19.0913	19.9966	19.3245	0.431728	19.763	19.5853	0.177682	0.36479
Myo-inositol, 1,2,3,4,5,6-pentakis-O-(trimethylsily)-, bis(TMS) phosphate; RT 20.770663	25.6493	25.3436	25.8214	25.5115	25.705	25.913	25.1539	25.1201	25.2618	25.7012	0.354734	25.6061	25.43	0.176154	0.450097
Spermine 6TMS; RT 19.149329	21.0897	21.2975	21.5106	21.1261	21.2534	21.2419	21.0714	20.8899	20.8112	21.3927	0.220877	21.2554	21.0814	0.174009	0.65585
Adenosine 4TMS; RT 22.343482	22.5761	22.7654	22.9089	22.4695	22.5231	22.8009	22.4123	22.4258	22.4666	22.2826	0.189304	22.6486	22.4776	0.170979	0.722841
RT 18.065507	21.2383	21.5458	22.3249	22.0681	20.9207	22.8184	20.9134	20.7899	21.4813	21.2452	0.71309	21.6196	21.4496	0.16992	0.146855
RT 17.306481	18.8734	19.3844	19.8811	19.0871	19.0931	19.3449	19.0581	18.7782	19.5964	18.6925	0.505405	19.2638	19.094	0.16979	0.296361
RT 11.926602	24.671	25.1276	24.9443	24.9087	24.9955	24.9796	24.9601	24.5758	24.5193	24.7801	0.205424	24.9294	24.763	0.166435	0.687348
RT 26.014476	18.8149	18.7899	19.216	18.5006	18.1728	18.2945	18.6831	18.943	17.9284	18.8479	0.551654	18.6988	18.5394	0.159459	0.258333
Guanine 3TMS; RT 18.511096	20.1906	21.0375	21.4446	21.0466	21.1052	21.2925	20.2714	20.7841	20.93	20.7618	0.569696	20.9649	20.808	0.156928	0.244357
Methyl stearate; RT 18.575481	19.9393	20.5294	20.0786	19.9928	19.8692	19.9114	20.2566	19.9037	19.8101	19.765	0.324978	20.0819	19.9293	0.152522	0.488146
RT 19.093601	20.5065	20.7147	20.3579	20.9033	20.4485	20.867	20.4641	20.2926	20.0587	20.4993	0.391762	20.5862	20.4363	0.149849	0.406978
Lignoceric acid TMS; RT 23.695476	22.0141	22.921	21.8089	22.5695	21.7024	21.937	22.6699	22.2689	21.3897	22.0299	0.658546	22.2032	22.0591	0.144094	0.181414
RT 13.186227	23.0785	23.1815	23.428	23.0888	22.6724	22.6837	23.3145	23.2985	22.1593	23.2944	0.607386	23.0899	22.9501	0.139754	0.216535
RT 12.804445	23.6144	23.8277	23.6068	23.1441	23.9982	23.8208	24.0439	23.8707	22.4234	23.3408	0.68295	23.6383	23.4999	0.138323	0.165611
RT 20.570726	21.362	21.4144	21.5274	21.3072	21.3008	21.1486	21.1906	21.4261	20.9311	21.5359	0.270038	21.3824	21.2465	0.13589	0.568575
Aspartic acid 3TMS; RT 12.687156	30.2579	30.007	29.9083	30.2918	30.5208	29.2097	29.9695	30.8431	30.159	30.2152	0.689155	30.1972	30.0793	0.117828	0.161683
RT 10.989794	19.461	19.8748	19.7073	19.7247	19.9621	20.2118	19.519	18.9893	20.0264	19.4484	0.659932	19.746	19.639	0.107015	0.180501
Uracil 2TMS; RT 10.545364	24.4619	24.6706	24.9198	24.9835	24.2759	25.3069	24.3328	24.1723	24.4958	24.4811	0.671656	24.6623	24.5578	0.104525	0.172853
RT 19.707749	18.0135	18.4654	18.2603	18.1878	17.9883	18.7449	17.9558	17.4337	18.635	17.6275	0.718487	18.183	18.0794	0.103653	0.143581
Ascorbic acid 4TMS; RT 16.961633	20.3864	20.5783	20.6847	20.7123	24.4387	23.0443	20.6814	20.9247	20.5257	21.1197	0.913225	21.3601	21.2592	0.100915	0.0394222
RT 20.807606	21.1273	21.8963	20.9959	22.1188	21.0485	21.0861	21.387	21.8787	21.1531	21.2302	0.751572	21.4374	21.347	0.0903569	0.12403
RT 14.699491	22.2234	22.5538	22.1963	22.4186	22.4339	22.4579	22.1583	22.1681	22.4421	22.1696	0.402482	22.3652	22.2792	0.0859933	0.395254
Gluconic acid 6TMS; RT 17.55364	25.8532	25.5248	25.7823	25.7809	26.3295	26.6097	25.706	25.0334	25.5501	25.9632	0.785401	25.8542	25.7725	0.0816713	0.104909
RT 21.009592	22.7082	23.4669	22.7092	23.6135	22.5595	22.6876	23.0245	23.4337	22.7905	22.7164	0.762854	23.0115	22.9305	0.0809331	0.117558
RT 23.846892	22.5854	23.3874	22.6504	22.8032	22.2354	22.5487	23.2018	22.7315	22.2241	22.5523	0.75259	22.7323	22.6517	0.0806395	0.123442
RT 20.402514	23.1721	23.9197	23.1709	23.4784	23.1151	23.5558	23.6052	23.1754	22.9698	23.1487	0.692012	23.3712	23.291	0.0802531	0.159886
RT 22.533078	22.8748	23.8096	22.6361	23.1626	22.4287	22.9394	23.566	22.9929	22.398	22.6543	0.821501	22.9824	22.9101	0.0722451	0.0853921
RT 25.556984	20.2158	20.8184	19.7339	20.1202	19.9611	20.9468	20.742	19.6562	19.623	19.5697	0.864261	20.1699	20.1076	0.0623308	0.0633549
RT 14.236064	21.1306	21.3869	20.5877	21.116	20.8534	21.2395	20.8625	20.3712	21.0987	21.2129	0.790314	21.0149	20.957	0.057938	0.1022
RT 14.647257	24.1415	23.9551	23.9513	23.6955	24.2476	24.38	24.4105	23.5024	23.6446	23.7666	0.793854	23.9982	23.9408	0.0573863	0.100259
Oxalic acid 2TMS; RT 7.842684	20.7376	21.4589	20.715	21.2935	21.0155	21.178	21.0213	20.6393	21.3108	20.7858	0.774628	21.0441	20.9871	0.0570177	0.110907
RT 21.670281	22.453	23.0868	22.3766	23.1169	22.4952	22.5857	22.8396	22.9582	22.164	22.6981	0.796903	22.7057	22.6491	0.0565827	0.0985945
RT 15.565181	19.8815	22.2312	20.0405	21.5892	21.0663	21.3587	20.1003	21.7592	20.6224	20.689	0.919581	20.9617	20.9059	0.0558243	0.0364098
RT 11.455038	20.5409	20.6156	20.4242	20.132	20.915	20.9216	20.5708	20.1602	20.2486	20.457	0.778219	20.5255	20.4716	0.0538889	0.108898
D-sphingosine; RT 21.128651	22.5972	23.7331	22.9162	23.0247	22.9118	23.1628	23.0892	23.5546	22.8345	22.2817	0.858276	23.0366	22.9846	0.0520402	0.0663729
RT 20.87156	19.3839	19.9639	19.1448	20.2242	19.129	19.2432	19.623	20.01	19.2215	19.4925	0.852073	19.5692	19.518	0.0511412	0.0695234
RT 21.851529	23.8282	24.4715	23.9812	24.1042	23.6185	24.0239	24.2784	24.0267	23.5102	23.9201	0.803568	24.0007	23.9519	0.0488564	0.0949772
RT 14.260701	19.7075	19.9628	19.5046	19.5395	20.2859	20.6159	19.4701	19.1415	20.0233	19.5085	0.87488	19.8001	19.7519	0.0481972	0.0580514
RT 9.674138	27.5144	28.9286	27.3728	28.0075	27.3231	27.4928	28.7816	28.1803	26.9434	27.5092	0.915708	27.8292	27.7815	0.0477581	0.038243
RT 10.318647	21.6595	21.9644	21.6904	22.351	21.3244	21.7847	21.6642	22.0101	21.5971	21.7022	0.809427	21.798	21.7516	0.0463148	0.0918224
RT 13.517247	22.6863	24.0289	22.9263	22.4834	22.6793	23.5258	23.4602	22.2309	22.4452	22.9315	0.914367	22.9608	22.9187	0.0421421	0.0388795
RT 20.567643	21.8386	22.022	22.0707	21.7513	21.8525	21.9762	21.7356	21.7943	21.8927	21.9266	0.588146	21.907	21.8651	0.0419503	0.230515
RT 26.446903	19.4332	20.3986	19.3707	19.8692	19.3409	19.5875	20.1515	19.7309	19.3186	19.4353	0.883243	19.6825	19.6448	0.0377751	0.05392
RT 14.852668	22.9767	23.2575	22.4294	22.6667	22.4546	23.2688	22.9713	22.3576	22.5893	22.4153	0.880743	22.757	22.7205	0.0365124	0.0551508
RT 13.105797	24.7778	25.2444	24.9517	25.0235	25.1334	25.4793	24.7901	24.5565	25.1484	24.9747	0.841554	25.0261	24.9898	0.0363299	0.0749179
RT 21.104238	19.8453	20.1762	20.0982	20.1361	19.6575	20.0137	20.0315	20.1233	19.6342	19.9564	0.818868	19.9826	19.9518	0.0308312	0.0867863
Thymine; RT 11.305119	21.8235	21.4497	22.1155	21.9216	21.9813	22.4289	21.2858	21.421	22.0714	21.9566	0.917665	21.8583	21.8327	0.0255784	0.037316
RT 13.328439	21.9472	22.7077	21.8394	22.1122	22.2631	22.6417	22.3551	21.6492	22.0193	22.0789	0.914109	22.1739	22.1488	0.0250982	0.0390018
RT 18.800899	20.3442	20.8153	20.6533	20.7321	20.6023	20.9261	20.4393	20.3471	20.8782	20.4368	0.87414	20.6294	20.6055	0.0239207	0.0584192
RT 21.583463	19.4955	20.1983	19.6834	19.9096	19.4086	19.7194	19.9602	19.9596	19.4486	19.4903	0.89991	19.7391	19.7156	0.0234593	0.0458009
RT 18.715317	19.4074	19.7207	19.686	19.921	19.4864	19.9531	19.5517	19.2785	19.6151	19.7146	0.882816	19.6443	19.6226	0.0216911	0.0541299
RT 22.690817	21.65	22.39	22.1671	22.1002	21.5476	21.8887	22.3218	22.2433	21.516	21.7767	0.923604	21.971	21.9493	0.0216745	0.0345141
L-glutamine 3TMS; RT 15.337332	25.0826	26.3922	23.2406	24.6814	25.7636	24.0002	25.2467	25.1681	26.0811	24.5661	0.976215	25.0321	25.0124	0.0196533	0.0104544
RT 23.910721	20.5522	21.4719	20.3658	20.6523	19.8716	20.8917	21.4186	20.402	19.6173	20.5228	0.975877	20.5828	20.5705	0.0123034	0.0106048
RT 16.884677	19.906	20.6584	20.5156	20.3172	20.6419	20.5148	20.1982	20.7373	19.819	20.7124	0.96016	20.4078	20.3963	0.0114777	0.0176562
RT 26.145105	19.8562	20.0185	20.0431	20.5107	19.4791	20.4609	19.8923	19.74	19.8601	19.9152	0.971101	19.9815	19.9737	0.00778785	0.0127358
RT 19.24639	21.8384	22.6311	21.8461	22.098	21.2406	22.4375	22.1278	21.6725	21.6577	21.7368	0.987613	21.9308	21.9265	0.00436435	0.00541334
RT 14.124257	21.4203	21.6219	21.3576	21.2736	21.3999	21.7159	21.4786	21.0023	21.4482	21.4148	0.983832	21.4147	21.412	0.00269511	0.00707895
RT 22.113963	21.6605	22.1304	22.1265	22.0278	22.3399	22.2434	21.8528	22.2029	21.7559	22.2242	0.994002	22.057	22.0558	0.00118213	0.00261272
RT 19.56808	20.2053	20.7128	20.3229	20.5059	20.1355	20.687	20.5014	20.343	20.1171	20.2295	0.995398	20.3765	20.3756	0.000864417	0.00200309
RT 19.455443	21.6584	20.912	22.278	22.3615	21.7557	20.3717	21.8264	22.6569	21.7413	22.3769	0.99754	21.7931	21.7946	-0.00150317	0.00106986
RT 17.140953	22.1395	23.0899	22.1322	22.4285	22.6854	22.7142	22.7265	22.4866	22.3955	22.1602	0.994316	22.4951	22.4966	-0.0015383	0.00247539
RT 21.284205	21.0111	21.8739	20.9573	21.704	21.0385	21.1525	21.6728	21.8108	20.643	21.3171	0.993727	21.3169	21.3192	-0.00230284	0.00273285
Taurine 3TMS; RT 14.291536	29.6827	29.4638	30.0004	29.5618	29.5055	30.0911	29.585	29.4437	29.0364	30.0748	0.988238	29.6428	29.6462	-0.00337538	0.00513836
RT 18.778217	21.9712	21.9779	21.9431	21.9464	22.0595	22.1084	21.8912	22.0263	21.7844	22.1124	0.943317	21.9796	21.9846	-0.00495112	0.0253423
RT 20.047163	20.0311	20.6747	19.9388	20.1797	19.8553	20.3941	20.3369	20.1003	19.9219	19.9632	0.967322	20.1359	20.1433	-0.00734827	0.0144292
linoleic acid; RT 19.636923	20.186	20.6381	20.8115	20.5516	19.9849	21.4213	20.2439	19.9383	20.694	19.9511	0.96268	20.4344	20.4497	-0.0153326	0.0165182
RT 22.253091	20.4988	20.7042	20.74	20.5164	19.983	20.5082	20.7396	20.4947	20.0793	20.7098	0.923334	20.4885	20.5063	-0.0178283	0.0346412
RT 16.845781	20.0497	20.4443	19.999	20.0395	20.0452	20.4402	20.0622	19.9349	20.1221	20.1253	0.859759	20.1155	20.137	-0.0214149	0.0656231
RT 12.521447	21.9312	22.5336	21.5767	22.1625	22.0562	22.324	22.316	22.0146	21.6947	22.0307	0.904841	22.052	22.076	-0.0239735	0.0434276
RT 16.609399	18.222	18.7578	18.2873	18.5926	18.7197	19.1067	18.3693	18.1083	19.0391	18.0834	0.921	18.5159	18.5414	-0.0254716	0.0357406
RT 17.325387	24.1199	25.054	24.0876	24.3925	24.547	24.6669	24.699	24.4175	24.4213	24.1263	0.901684	24.4402	24.4662	-0.026003	0.0449458
RT 12.533232	22.5429	22.9464	22.6442	22.617	22.6999	22.885	22.7176	22.3277	22.9549	22.696	0.844101	22.6901	22.7162	-0.0261592	0.0736057
RT 20.472018	25.5823	26.2104	26.1116	26.0718	25.4332	25.8291	26.1915	26.2017	25.5598	25.7665	0.892788	25.8819	25.9097	-0.0278598	0.0492518
RT 21.874982	19.6502	20.9768	20.224	20.6937	19.9128	20.0383	20.6335	21.3597	19.8408	19.7327	0.941346	20.2915	20.321	-0.0295204	0.0262506
RT 15.643202	16.0891	17.3151	16.6948	17.1521	17.3296	17.145	16.8763	16.6492	17.4065	16.6527	0.91736	16.9161	16.9459	-0.0298056	0.0374602
RT 21.839744	24.6113	25.458	24.433	24.5978	23.9137	25.0079	25.4357	24.5937	23.6235	24.506	0.939497	24.6028	24.6334	-0.0306195	0.0271046
RT 16.946647	23.824	24.4146	23.9471	24.0398	23.7726	23.7268	24.4113	24.2724	23.3598	24.4068	0.884756	23.9996	24.0354	-0.0358193	0.0531765
RT 18.092142	20.4854	20.6104	21.0212	21.2795	20.1635	21.2814	20.5222	20.7423	20.4423	20.7796	0.869973	20.712	20.7536	-0.0415743	0.060494
uridine 5monophosphate; RT 23.586964	24.2846	24.5063	24.5118	24.2164	24.1893	24.052	24.8392	25.2912	23.0027	24.7449	0.915492	24.3417	24.386	-0.0443286	0.0383454
RT 23.154451	20.533	21.1191	20.222	20.7336	20.5491	20.6247	20.9208	21.2748	19.914	20.6469	0.871176	20.6314	20.6762	-0.0448529	0.0598941
RT 26.327896	21.0771	21.7223	21.4068	20.3312	20.3958	21.3938	21.3242	21.1595	21.2335	20.0577	0.901642	20.9866	21.0337	-0.047103	0.0449657
RT 9.31368	26.11	26.3997	26.0356	26.0843	26.7881	26.6929	26.2885	26.7477	25.7114	26.2248	0.838076	26.2835	26.3331	-0.0495338	0.0767166
adenosine 5-monophosphate; RT 25.047983	26.9321	27.174	27.1836	26.9907	26.9977	27.2979	27.3172	27.7109	25.8656	27.3428	0.878134	27.0556	27.1069	-0.0512405	0.0564391
RT 20.145065	24.5088	25.3667	24.9285	24.8633	24.856	25.1079	25.076	24.8742	24.7258	25.0078	0.736498	24.9047	24.9583	-0.0536805	0.132828
Palmitic acid TMS; RT 17.872294	29.6677	30.2441	30.1488	30.2782	29.6942	30.9586	29.9051	29.8519	29.9028	29.6949	0.83733	30.0066	30.0627	-0.0560295	0.0771033
RT 11.207073	22.8523	23.0801	23.0064	23.8064	22.3007	23.5194	22.9391	22.9111	22.8433	23.114	0.84076	23.0092	23.0654	-0.056172	0.0753279
RT 26.908093	19.8064	20.1941	19.9469	19.4954	19.5107	19.7039	20.0211	19.8373	19.8559	19.8167	0.702677	19.7907	19.847	-0.056296	0.153244
RT 15.382493	22.3106	22.7316	22.4524	22.3961	22.8139	23.3111	22.4907	22.089	22.5738	22.5287	0.800538	22.5409	22.5986	-0.0577347	0.096618
RT 17.440028	26.7194	27.68	26.8109	27.0892	27.0834	27.1119	27.5436	27.3822	26.7225	26.9184	0.798943	27.0766	27.1357	-0.0591231	0.097484
RT 21.460858	22.0351	22.8241	22.2675	22.4433	21.8692	22.1017	22.8151	22.8003	21.7467	22.3222	0.79951	22.2878	22.3572	-0.069384	0.0971763
RT 17.980476	23.8806	24.8853	24.0181	24.4272	24.1292	24.2636	24.7557	24.6754	23.8349	24.1638	0.78188	24.2681	24.3387	-0.0705966	0.10686
RT 17.417751	20.7204	21.1357	20.7074	20.7048	20.7107	20.8236	21.1131	20.8392	20.468	21.1016	0.627274	20.7958	20.8691	-0.0733384	0.202543
Heptadecanoic acid TMS; RT 18.701712	22.9303	23.5341	23.5004	23.5029	22.8516	24.2296	23.1108	23.2633	23.2054	22.8963	0.787331	23.2638	23.3411	-0.0772177	0.103843
RT 22.383583	21.4828	22.2687	21.8876	21.9907	21.1982	21.8485	22.167	22.1919	21.4218	21.6245	0.734071	21.7656	21.8507	-0.085169	0.134262
D-ribose-5-phosphate; RT 18.328363	23.9048	23.7686	23.8736	23.3593	23.3368	24.1235	23.772	23.4369	23.6895	23.6549	0.618701	23.6486	23.7353	-0.0867194	0.208519
RT 17.054866	20.1251	19.8464	21.1483	21.155	20.7925	18.9824	20.4607	22.0602	20.6308	21.3839	0.880687	20.6135	20.7036	-0.0901488	0.0551786
RT 21.003095	21.3822	21.7862	21.7001	22.1382	21.273	22.4086	21.5555	21.6902	21.5547	21.5382	0.69141	21.6559	21.7494	-0.0934751	0.160264
beta-glycerolphosphate; RT 14.822424	19.7861	19.8369	20.9635	20.7188	19.4479	21.0232	19.9315	20.5313	19.4412	20.3024	0.816116	20.1506	20.2459	-0.0952851	0.0882481
Oleic Acid TMS; RT 19.296641	27.5924	28.0918	28.0049	28.4626	27.5207	28.8952	27.8406	27.9128	27.6293	27.9063	0.724403	27.9345	28.0368	-0.102353	0.14002
RT 20.631848	21.8664	22.0036	21.8341	22.46	21.6322	22.0927	22.2136	22.1662	21.5493	22.2907	0.604594	21.9593	22.0625	-0.103242	0.218536
RT 9.780633	21.5044	20.4103	21.5312	20.7799	21.5879	21.5589	20.5273	20.8374	21.9034	21.5074	0.772612	21.1627	21.2669	-0.104105	0.112038
allocholic acid 4TMS; RT 26.908945	20.5545	20.5179	21.1449	21.6266	19.5918	21.1965	20.7116	20.8785	20.2764	20.9196	0.777398	20.6871	20.7965	-0.109373	0.109357
RT 25.910453	22.6915	22.7686	22.2129	22.414	22.068	22.3061	22.4849	23.0665	22.387	22.4591	0.580677	22.431	22.5407	-0.109698	0.236066
RT 23.014045	23.3432	21.2894	23.3502	23.1344	22.2618	22.2906	22.3295	23.0645	22.9702	23.2903	0.807102	22.6758	22.789	-0.113206	0.0930717
Stearic acid TMS; RT 19.50246	29.5938	29.986	30.0206	30.3547	29.5105	30.8682	29.7882	29.8922	29.8228	29.6689	0.678058	29.8931	30.0081	-0.114962	0.168733
Palmitoleic acid; RT 17.693349	23.6302	24.0025	23.8916	24.9395	24.0693	25.0962	23.8623	24.2912	23.6982	24.167	0.732065	24.1066	24.223	-0.116391	0.13545
RT 12.351545	20.6761	21.4141	20.9512	21.1661	21.3918	21.4487	21.3893	21.4655	20.6618	21.2707	0.551607	21.1199	21.2472	-0.127342	0.25837
RT 14.615352	23.0618	24.2687	22.3407	23.5795	23.3348	23.4242	23.4286	23.6291	23.9835	22.7751	0.733777	23.3171	23.4481	-0.131	0.134436
RT 19.909362	18.0795	17.4061	18.2821	17.6679	17.881	18.3196	18.0607	17.4644	17.6217	18.5149	0.612219	17.8633	17.9963	-0.132926	0.213093
RT 19.034631	22.0098	21.6518	22.5702	21.9004	22.0451	21.5904	21.6661	22.5887	22.4488	22.5549	0.630503	22.0355	22.1698	-0.134327	0.200313
RT 19.981443	20.2442	20.5628	21.3631	20.8499	19.8018	22.0552	20.2375	20.2832	20.7798	20.1534	0.764505	20.5644	20.7018	-0.137457	0.11662
RT 14.010381	20.7995	21.1053	21.0716	21.0492	20.7868	21.5268	20.9396	21.2907	20.6992	21.083	0.385681	20.9625	21.1079	-0.145379	0.413772
RT 17.571592	19.0907	19.8883	18.9628	19.6813	19.1836	19.7488	19.7113	19.3768	19.1868	19.5355	0.48971	19.3614	19.5118	-0.150485	0.310061
dehydroascorbic acid; RT 16.049302	26.4267	26.932	26.3864	26.4772	26.5012	26.9034	26.8284	26.5064	26.4687	26.7776	0.283341	26.5447	26.6969	-0.152181	0.54769
RT 27.153858	20.468	20.3716	20.6436	21.3715	19.2767	20.68	20.6655	20.5308	20.1745	20.8456	0.677876	20.4263	20.5793	-0.153025	0.16885
RT 8.049758	21.7008	22.9477	23.3117	22.7688	22.3427	23.2023	22.3215	22.563	23.6311	22.1417	0.699291	22.6143	22.7719	-0.157586	0.155342
RT 6.450837	21.0482	21.3624	20.9197	21.0891	21.7063	21.9264	21.2834	21.3837	21.0834	21.2565	0.443797	21.2251	21.3867	-0.161551	0.352816
RT 11.5189	21.3252	21.951	21.6432	21.6316	21.9403	22.2814	22.0514	21.5815	21.6634	21.7504	0.366455	21.6983	21.8656	-0.167363	0.435979
RT 16.851002	19.4005	19.4734	18.8461	18.7503	19.4978	20.3377	19.395	18.4989	19.191	19.4103	0.62078	19.1936	19.3666	-0.172984	0.207062
RT 21.333743	18.6137	19.1145	18.843	19.4495	18.4656	19.1343	19.2243	19.7434	18.1608	19.1088	0.584437	18.8973	19.0743	-0.177071	0.233262
RT 19.350366	19.8549	20.1825	20.4176	20.9201	19.7006	21.5254	20.0427	20.2633	19.9152	20.229	0.631794	20.2151	20.3951	-0.179973	0.199424
RT 10.268681	19.2585	19.696	18.6756	19.5047	18.8389	19.7229	19.761	19.7559	18.423	19.2485	0.57733	19.1948	19.3823	-0.187527	0.238576
RT 25.366591	20.2836	20.4271	20.7461	20.407	20.2409	21.0148	20.5442	21.2783	19.4864	20.777	0.552223	20.4209	20.6201	-0.199215	0.257886
Gluconic acid; RT 17.116726	26.4945	26.7537	26.3271	26.2414	26.737	27.3728	26.6871	26.2516	26.5537	26.7446	0.346521	26.5108	26.7219	-0.211174	0.460271
RT 20.265595	21.3737	21.2437	22.5266	21.7038	20.5158	22.4103	21.7174	22.2166	20.0792	22.0531	0.686782	21.4727	21.6953	-0.222593	0.163181
RT 14.92232	20.0745	20.8314	19.6171	20.342	20.1486	20.927	19.9641	20.3407	20.3965	20.5193	0.392271	20.2027	20.4295	-0.226798	0.406414
3-hydroxybutyric acid 2TMS; RT 8.238568	24.5185	25.9867	22.6441	24.1026	24.2501	26.8035	25.4414	23.5295	23.1325	23.7615	0.795915	24.3004	24.5337	-0.233281	0.0991335
Urea 2TMS; RT 9.344749	29.1269	30.6153	30.1199	29.8288	29.6772	30.3093	30.3606	29.9578	30.5238	29.4326	0.460058	29.8736	30.1168	-0.243213	0.337187
1-monopalmitin 2TMS; RT 22.01706	22.1032	23.1947	22.2323	22.258	22.0223	22.8821	23.0119	22.7441	22.3532	22.0933	0.377806	22.3621	22.6169	-0.254801	0.422732
RT 12.200853	19.9222	20.1911	19.7855	19.9847	20.4626	20.9813	19.8985	20.2806	20.3687	20.125	0.260862	20.0692	20.3308	-0.26162	0.583589
RT 17.075493	19.3679	19.2176	20.3339	19.2207	19.3357	19.409	19.6514	18.7396	20.2402	20.758	0.533271	19.4952	19.7596	-0.264464	0.273052
RT 20.50622	19.1198	17.9134	19.1286	18.2534	21.4767	19.9184	18.7468	19.8154	18.9214	19.8403	0.698163	19.1784	19.4484	-0.270061	0.156043
RT 28.658152	20.9864	19.0445	20.4515	19.8925	19.4691	19.9523	20.0384	20.5835	20.2713	20.3745	0.470421	19.9688	20.244	-0.275189	0.327513
RT 26.062609	19.3769	17.1088	19.7705	17.8381	18.0918	17.075	19.1697	19.0941	18.8361	19.4196	0.676295	18.4372	18.7189	-0.281673	0.169864
L-glutathione Reduced; RT 18.86622	22.0641	20.958	21.8299	21.5909	22.249	22.5913	21.8348	21.2834	21.8413	22.5736	0.417624	21.7384	22.0249	-0.286478	0.379215
RT 19.716973	20.9811	20.3447	21.2159	20.8356	21.0206	21.4906	21.2134	20.7999	20.653	21.6881	0.272898	20.8796	21.169	-0.289415	0.564
RT 20.23163	21.9774	23.0474	21.3433	21.7755	21.9131	23.8135	23.5152	21.5221	21.1762	21.5096	0.649172	22.0113	22.3073	-0.295966	0.18764
RT 28.339945	23.1181	20.7304	22.5017	21.8364	21.4637	21.8739	22.0732	22.6277	22.248	22.3662	0.496441	21.9301	22.2378	-0.307751	0.304133
RT 22.394247	19.9229	20.0768	21.1462	21.1928	19.1632	21.9753	20.1676	20.7898	19.7188	20.4184	0.580201	20.3004	20.614	-0.313611	0.236422
L-glutamine 2TMS; RT 12.870164	26.8324	27.0538	26.9182	27.2657	26.3665	27.5682	26.9967	27.3796	26.5747	27.4921	0.222079	26.8873	27.2023	-0.314928	0.653492
RT 15.26709	25.7588	25.0671	25.5296	24.9309	25.8874	25.9605	25.5586	25.6416	25.6502	25.9416	0.163611	25.4348	25.7505	-0.315705	0.786188
palmitoleic acid; RT 17.647496	20.8587	21.1991	21.9977	22.332	20.7386	23.0584	21.177	21.9243	20.7501	21.8104	0.544151	21.4252	21.744	-0.318827	0.26428
RT 20.458221	22.0048	22.7907	22.6771	22.184	22.4529	23.0801	23.1279	22.6516	22.1466	22.7922	0.180364	22.4219	22.7597	-0.337806	0.743851
RT 20.069764	22.7288	21.9079	22.4611	21.8616	22.1992	22.3324	22.278	22.7574	22.6939	22.8127	0.123221	22.2317	22.5749	-0.343167	0.909315
Allantoin 3TMS; RT 18.060909	23.9539	25.5527	25.2096	25.1784	24.6083	25.2991	25.2038	25.3301	24.7982	25.6493	0.288282	24.9006	25.2561	-0.355514	0.540183
Glycolic acid 2TMS; RT 7.080829	20.9025	21.3128	20.7169	20.9007	20.8894	21.5996	21.6203	20.9525	21.2629	21.1168	0.0568503	20.9445	21.3104	-0.365959	1.24527
citric acid 4TMS; RT 15.759732	26.5834	26.7365	26.0579	27.3533	26.5271	27.4281	27.2029	26.7267	27.0834	26.8507	0.133092	26.6516	27.0584	-0.406719	0.875847
pyrophosphate; RT 14.164274	25.8015	26.3887	26.1528	26.2521	26.5834	26.7323	26.7029	27.5018	25.5396	26.7386	0.265591	26.2357	26.643	-0.407288	0.575787
RT 12.151555	23.8138	24.1872	23.8061	23.2677	23.7388	24.6034	24.677	23.2388	24.0603	24.4903	0.175909	23.7627	24.214	-0.451238	0.754711
2-hydroxyglutaric acid 3TMS; RT 13.284038	26.6434	26.9241	26.5493	26.3743	26.492	26.3185	26.8673	27.124	27.2672	27.6859	0.0994053	26.5966	27.0526	-0.455969	1.00259
RT 23.872184	20.1782	19.3165	19.9036	19.664	19.7632	19.4955	20.4017	20.9251	20.1859	20.1642	0.120511	19.7651	20.2345	-0.469381	0.918973
L-glutamine 3TMS; RT 13.479574	23.7684	23.8091	23.466	23.6851	23.0262	24.4068	23.9654	24.24	23.1305	24.5201	0.119048	23.551	24.0525	-0.501591	0.924279
RT 21.725856	24.2049	23.5527	24.3368	23.4341	23.4871	23.6988	23.8175	24.6734	24.7263	24.6319	0.127096	23.8031	24.3096	-0.50646	0.895868
RT 16.554672	21.5365	21.2949	20.6665	20.801	20.7364	21.4407	21.1373	21.6281	21.6179	21.774	0.0363255	21.0071	21.5196	-0.512538	1.43979
RT 17.21991	26.2661	24.9649	26.7193	24.4789	27.7792	26.9586	25.9554	26.5248	26.6068	26.7597	0.426805	26.0417	26.5611	-0.519365	0.36977
RT 14.900967	20.1946	20.0374	20.7435	19.4662	21.0732	21.181	20.6665	20.6355	20.6657	21.0907	0.111048	20.303	20.8479	-0.544887	0.954488
Glycerol monostearate 2TMS; RT 23.307257	22.383	24.115	23.5503	22.811	22.6304	23.8735	23.7941	23.6995	24.1541	22.7231	0.208141	23.0979	23.6488	-0.550896	0.681642
RT 16.012553	21.171	21.1299	21.3343	20.9919	21.584	21.9901	21.3208	21.7125	22.1216	21.8816	0.0111653	21.2422	21.8053	-0.563127	1.95213
RT 19.936573	25.3046	23.9602	24.8228	23.9661	24.3672	24.4706	24.7396	25.4222	25.2181	25.4776	0.112296	24.4842	25.0656	-0.581433	0.949636
RT 23.194407	22.5615	18.1092	22.3132	22.2483	22.2934	21.6151	22.0592	22.1822	22.3566	22.3565	0.499906	21.5051	22.1139	-0.608801	0.301111
RT 4.806056	21.3373	24.2667	23.326	25.0064	15.4189	17.9705	23.0838	24.7757	22.1463	24.448	0.779153	21.8711	22.4849	-0.613774	0.108377
RT 15.805805	21.6091	21.3759	22.1473	21.2719	22.4064	22.7783	22.0833	22.1256	22.3418	22.6975	0.0404102	21.7621	22.4053	-0.643153	1.39351
RT 20.18548	24.5452	22.9695	23.8665	22.9381	23.5769	23.5264	23.8569	24.8278	24.566	24.8912	0.0997851	23.5793	24.3336	-0.754376	1.00093
RT 17.045437	24.6788	23.7764	23.9564	23.2296	23.8257	24.3229	24.4044	24.9261	24.9374	24.7992	0.0187005	23.8934	24.678	-0.784621	1.72815
RT 20.02851	27.242	25.4995	26.5288	25.5032	26.1548	26.0735	26.4975	27.6099	27.2284	27.6093	0.10758	26.1856	27.0037	-0.818104	0.96827
RT 17.653027	21.0802	19.8277	21.4585	19.8744	21.5276	21.8513	21.0614	21.1545	21.228	22.6334	0.120612	20.7537	21.5857	-0.832065	0.918609
RT 24.263748	13.6931	18.5294	18.5395	18.8122	19.3123	18.3439	18.3809	18.2975	19.8075	18.382	0.44274	17.7773	18.6424	-0.865094	0.353851
RT 16.38503	19.5489	21.2475	18.6972	18.2224	18.6834	21.5056	22.2042	19.6755	19.1223	18.5951	0.316299	19.2799	20.2205	-0.940672	0.499902
RT 12.995429	21.6326	21.0833	21.505	21.5646	21.7398	22.751	22.1417	21.6602	22.4757	23.2363	0.0113621	21.505	22.453	-0.947943	1.94454
RT 16.67735	27.8605	26.7114	26.9286	25.8734	26.755	27.543	27.5156	28.01	28.2074	27.9519	0.0181788	26.8258	27.8456	-1.01979	1.74043
D-glucose; RT 16.498056	30.6129	29.3469	29.6589	28.5199	29.461	30.2275	30.2656	30.7541	30.9938	30.6914	0.019551	29.52	30.5865	-1.06653	1.70883
Urea 3TMS; RT 8.521313	15.9454	20.1729	19.128	16.9265	17.1164	18.7891	19.971	19.4594	18.8793	17.8327	0.22343	17.8578	18.9863	-1.12845	0.650858
(methacryloyl glycine or vinylacetyl glycine); RT 12.655791	21.0335	20.0934	20.0193	20.032	20.9343	21.943	23.3699	23.583	23.7454	22.8445	0.000152349	20.4225	23.0972	-2.67466	3.81716
2-aminoadipic acid 3TMS; RT 14.755239	25.7178	24.5007	24.4211	24.4234	25.8361	26.4132	28.3587	28.6761	28.5998	27.7496	0.000505838	24.9798	27.9595	-2.97965	3.29599
2-aminoadipic acid 2TMS; RT 13.890287	23.3027	22.3303	22.4683	22.4626	23.369	24.8105	26.1996	26.8141	26.548	25.4713	7.72463e-05	22.7866	25.9687	-3.18211	4.11212

## Sheet: Figure 2h
Figure 2h
Class-based analysis of acylcarnitine data from liver tissue from Pptc7 wild type (WT) and knockout (KO) tissue.
Acylcarnitines included:	C3, isoC4, C5		C2, C4		C6,C8, C10		C12, C14, C16, C18
Class analyzed:	BCAA		short chain		med chain		long chain
Genotype	WT	KO	WT	KO	WT	KO	WT	KO
	0.875741	1.2359	1.14979	0.823263	1.36665	1.907	1.44599	2.33191
	0.978014	1.84	1.00411	1.32625	0.745825	0.915031	0.730828	0.426538
	1.37753	1.58506	0.899231	0.82638	0.850783	1.52655	0.648641	1.74709
	0.76872	1.51855	0.94687	1.18001	1.03674	1.68847	1.17454	2.4111
	0.881143	1.24319	0.911371	1.52388	0.432116	2.66105	0.321406	2.86398
	0.828752	1.10939	0.839747	1.21335	0.776967	1.52212	0.859833	1.58671
	1.29011	1.75204	1.24888	1.05557	1.79092	1.28967	1.81876	0.926833
	0.904554	1.87547	1.0571	0.895985	1.3595	2.19752	1.16631	2.00957
	0.900177	1.88218	0.907369	0.988987	0.737	0.71679	1.00559	0.553191
	1.43306	1.60417	1.12975	1.06775	0.748771	1.42088	0.890817	1.37965
	0.762214	1.66041	0.905789	1.04752	1.15473	1.73677	0.937283	1.99386
	0.869521	1.71815	0.972495	1.0971	0.411565	2.5863	0.217631	2.62478
	0.804185	0.963471	0.854623	1.00346	0.747105	1.25291	0.387464	1.30458
	1.32629	1.28146	1.17288	0.759998	1.84133	1.07283	2.3949	1.62427
	0.606592	3.57177			1.27514	2.24206	1.25609	2.57373
	0.917607	3.46892			0.754239	0.555265	1.13859	0.55963
	1.42845	4.18603			0.696582	1.58941	0.764017	1.08543
	1.04735	3.50528			1.27404	2.13901	0.841309	1.75375
	0.936832	2.73469			0.461186	2.44636	0.157656	2.84622
	0.779068	0.95641			0.744473	1.28503	0.199811	0.778517
	1.2841	2.79498			1.79434	0.872915	2.64253	2.13575
							0.671142	1.32233
							1.71957	1.12751
							1.2192	0.29364
							0.390086	1.34812
							0.0904789	1.52103
							0.141987	0.441047
							2.76753	3.03941
average	1	2.02322	1	1.05782	1	1.60114	1	1.59322
ttest (WT v. KO)		2.70963e-05		0.385661		0.000758901		0.00568877
# samples (n) =	21	21	14	14	21	21	28	28
	(7 measurements each acylcarnitine)

## Sheet: Figure 5b
Figure 5b
Uncropped Western blots of Tom70p expression in the TIM50 mutant strains as well as Por1p expressio as a loading control.

## Sheet: Figure 5d
Figure 5d
Uncropped autoradiograph of Cytb2(167Δ)-DHFR radiolabled precursor imported into isolated mitochondria from TIM50, TIM50 S104A, or TIM50 S104E yeast strains

## Sheet: Figure 5g
Figure 5g
Uncropped autoradiograph of Cytb2(167Δ)-DHFR radiolabled precursor imported isolated mitochondria from WT W303, Δptc7, or Δptc7 yeast overexpressing TIM50 S104A.

## Sheet: Figure 5j
Figure 5j
Candidate Timm50 substrates identified in heart analyzed by proteomics in WT and KO Pptc7 heart tissues. Proteins filtered by matrix localization (Rhee et. al) and presence of a mitochondrial targeting sequence (MTS) per Calvo et al. 2017 or known outer mitochondrial membrane (OMM) localization.
	HEART							LIVER
	matrix			OMM				matrix			OMM
	gene name	Log2(KO/WT)	-Log10(p value)	gene name	Log2(KO/WT)	-Log10(p value)		gene name	Log2(KO/WT)	-Log10(p value)	gene name	Log2(KO/WT)	-Log10(p value)
	Aars2	-0.0484568	0.373185	Cpt1a	-0.223067	0.873818		Aass	-0.50724	1.46193	Bcl2l1	-0.0041958	0.0254658
	Abcb10	-0.0868144	0.518484	Acacb	0.0212956	0.0915733		Aldh5a1	-0.562789	1.60246	Bax	0.0282198	0.113398
	Abhd10	-0.0619612	0.433861	Bnip3	0.674087	4.59264		Aldh2	-0.238337	1.6946	Rhot2	-0.0316562	0.117295
	Acaa2	-0.278004	1.96261	Crot	0.0110642	0.0413277		Gpt2	-0.267455	1.80587	Mavs	-0.0413176	0.22238
	Acad8	-0.283948	2.15299	Dnm1l	0.018981	0.116693		Aldh1b1	-0.571869	2.62751	Bid	-0.0358704	0.282724
	Acad9	-0.316886	2.52475	Fis1	-0.326681	2.57942		Aldh4a1	-0.738431	2.74535	Akap1	-0.06945	0.405673
	Acads	-0.30704	2.91136	Mff	-0.0891676	0.658485		Got2	-0.594679	3.21738	Cpt1b	-0.230491	0.591053
	Acadvl	-0.213776	0.742359	Mfn2	-0.0904818	0.863792		Glud1	-0.795855	3.54374	Fis1	-0.219279	0.641717
	Acat1	-0.442352	5.32427	Mtfr1l	-0.105483	1.06316		Acad8	-0.300035	2.27544	Dnm1l	-0.0583698	0.742676
	Aco2	-0.439343	3.1953	Rhot1	-0.0929678	0.519446		Ivd	-0.425242	2.46097	Bad	0.180936	0.753932
	Acsf2	-0.080427	0.275571	Rhot2	-0.161372	1.90523		Hibch	-0.707083	3.14468	Tomm20	-0.390736	1.24195
	Afg3l2	0.107293	0.111327	Tomm20	-0.358946	3.81135		Iscu	-0.245745	1.52003	Mtch1	-0.219311	1.25836
	Afg3l2	-0.14266	1.49249	Tomm34	0.0428376	0.584616		Pdk1	-0.234178	1.9403	Acacb	-0.201713	1.38102
	Alas1	-0.0886518	0.38769	Tomm6	-0.098326	0.627656		Ethe1	-0.259273	2.78465	Tomm34	0.174476	1.52115
	Aldh1b1	-0.319389	3.33774	Vdac1	-0.460742	3.04365		Etfdh	-0.551352	1.52638	Bak1	-0.159134	1.81356
	Aldh2	-0.262029	2.4285	Vdac1	-0.470759	2.94895		Echs1	-0.354335	1.75717	Mfn1	-0.384285	1.81485
	Aldh5a1	-0.432355	3.93772					Hadha	-0.549962	2.13091	Tomm40	-0.317125	2.44093
	Aldh6a1	-0.218128	2.87144					Aldh6a1	-0.443473	2.32521	Mtfr1l	-0.246891	2.54413
	Atp5a1	-0.333911	2.84443					Cpt2	-0.572236	2.76967	Tomm6	-0.241796	2.56602
	Atp5b	-0.306495	3.01263					Etfa	-0.485896	3.22713	Rhot1	-0.332687	2.88095
	Atp5f1	-0.37378	3.23107					Acaa2	-0.430936	3.56331	Bnip3	0.384058	3.72099
	Atp5h	-0.549231	2.66102					Hadh	-0.513303	1.74478
	Atpif1	-0.429733	1.27044					Acads	-0.503308	3.07217
	Auh	-0.287331	2.80757					Pmpca	-0.318724	1.90916
	Bckdk	-0.10941	0.850091					Timm44	-0.354172	3.3227
	Bdh1	-0.245218	1.84353					Pmpcb	-0.23264	2.27803
	C1qbp	-0.333711	2.4624					Hmgcl	-0.344809	1.65689
	Chchd3	-0.233948	0.73032					Acat1	-0.559304	2.92158
	Cisd3	-0.359303	3.83663					Txnrd2	-0.0119722	0.0701552
	Clpp	-0.124805	1.61353					Aars2	-0.0250398	0.0845265
	Clpx	-0.161177	1.15868					Mrps2	-0.0203826	0.0882905
	Clybl	-0.383347	3.86147					Elac2	-0.0096944	0.100628
	Coq3	-0.24046	1.09345					Timmdc1	0.0467096	0.113632
	Coq9	-0.266981	1.45426					Aldh9a1	-0.0342236	0.125768
	Cox5a	-0.753475	1.41647					Acly	-0.0646422	0.129094
	Cpox	-0.173672	1.24414					Oat	0.180617	0.174976
	Cps1	-0.294071	0.811823					Lap3	0.049076	0.175053
	Dap3	-0.2042	1.03665					Pnpo	-0.0583916	0.233223
	Dbt	-0.246241	2.92113					Abhd11	0.393278	0.236381
	Dlat	-0.397931	3.8385					Mrps18a	-0.100427	0.250369
	Dld	-0.495112	3.29053					Atpif1	-0.194537	0.262791
	Dlst	-0.414223	3.28832					Clpp	-0.105751	0.270591
	Dnaja3	-0.276605	2.43354					Atp5d	-0.129238	0.299605
	Dnajc19	-0.153855	0.417027					Mthfd2	-0.089753	0.308008
	Ech1	-0.0390142	0.0688648					Aldh9a1	-0.054829	0.349595
	Echs1	-0.358466	1.60472					Ide	0.116159	0.4235
	Ecsit	-0.179586	1.91911					Ech1	0.194855	0.430056
	Elac2	-0.052861	0.33531					Fech	-0.0960532	0.458057
	Etfa	-0.421263	1.55109					Aldh2	-0.258365	0.472133
	Etfdh	-0.347642	2.09568					Mrpl4	-0.130307	0.523353
	Ethe1	-0.235409	0.865691					Mut	-0.165406	0.536302
	Fam162a	-0.502694	1.85919					Tars2	-0.0889876	0.624394
	Fech	-0.179149	1.07849					Hagh	-0.094868	0.645876
	Fh	-0.386242	4.26875					Mecr	-0.304004	0.718873
	Fxn	-0.304719	2.23622					Acly	-0.283941	0.720341
	Gcdh	-0.107917	0.456819					Tfam	-0.251079	0.754027
	Gfm2	-0.0927482	0.493711					Mrpl46	-0.136291	0.783254
	Glud1	-0.371085	2.48798					Mrrf	-0.166874	0.794032
	Gsr	0.0347298	0.302143					Mrps10	-0.185496	0.794523
	Guf1	-0.178169	1.27751					Xpnpep3	-0.150856	0.847986
	Hadh	-0.574339	2.9819					Ecsit	-0.126482	0.868757
	Hadha	-0.42732	1.68935					Ndufv2	-0.407877	0.891353
	Hagh	-0.055406	0.263766					Prdx3	-0.3712	0.908184
	Hars2	-0.068589	0.391826					Coq3	-0.133909	0.912269
	Hibadh	-0.173339	1.57996					Ears2	-0.0958582	0.94889
	Hibch	-0.246134	2.41233					Ndufv3	-0.209455	1.01357
	Hint2	-0.262053	2.51365					Eci2	-0.264868	1.01924
	Hmgcl	-0.265129	2.34807					Fdx1	-0.217598	1.06386
	Hspa9	-0.379853	3.43649					Iba57	-0.157807	1.07091
	Hspd1	-0.536542	2.80571					Atp5f1	-0.340369	1.10344
	Ide	0.12587	0.397822					Crat	-0.297006	1.13821
	Idh3a	-0.508209	2.81015					Hspe1	-0.270752	1.15118
	Idh3b	-0.427352	3.2944					Hrsp12	-0.395327	1.15475
	Idh3g	-0.245586	1.5299					Cisd3	-0.31384	1.18861
	Isca2	-0.168844	1.00494					Isca2	-0.151232	1.20927
	Iscu	-0.254208	2.25674					Idh3b	-0.268647	1.28281
	Ivd	-0.454815	3.66263					Poldip2	-0.298506	1.37625
	L2hgdh	-0.109225	0.678619					Trap1	-0.196271	1.43852
	Lace1	-0.012547	0.0689745					Cs	-0.291924	1.44535
	Lap3	-0.124771	1.18018					Lrpprc	-0.238091	1.45141
	Lonp1	-0.238104	1.79564					Mrpl19	-0.212209	1.49512
	Lrpprc	-0.254558	2.54201					Cox5b	-0.420878	1.52125
	Mcat	-0.142051	1.1949					Sdhb	-0.350426	1.59841
	Mdh2	-0.705481	2.85135					Mrps9	-0.217364	1.63295
	Mecr	-0.186391	1.68207					Ccdc51	-0.168974	1.69235
	Mlycd	-0.267937	1.64691					Abat	-0.359334	1.70086
	Mrpl1	-0.189397	1.73062					Iars2	-0.223277	1.8043
	Mrpl18	-0.248403	2.23686					Glrx5	-0.310944	1.83576
	Mrpl19	-0.146093	0.751647					Acsf3	-0.251715	1.86097
	Mrpl37	-0.247643	2.11973					Ppa2	-0.264368	1.88352
	Mrpl4	-0.165765	1.33784					Dbt	-0.339494	1.94145
	Mrpl42	-0.0168306	0.090553					Gsr	0.123414	1.95783
	Mrpl46	-0.177273	2.17315					Mcat	-0.258796	1.96176
	Mrpl49	-0.176605	1.25887					Mlycd	-0.448411	2.01048
	Mrps10	-0.130804	0.71089					Hint2	-0.372847	2.04428
	Mrps18a	-0.291992	3.08974					Mdh2	-0.416212	2.04814
	Mrps2	-0.172745	1.14501					Mrps30	-0.250161	2.07282
	Mrps22	-0.223899	2.46676					Hars2	-0.153015	2.11762
	Mrps27	-0.264567	3.48834					Rexo2	-0.242107	2.1763
	Mrps30	-0.161712	1.07507					Mrpl24	-0.250482	2.21141
	Mrps31	-0.213512	2.67793					Yars2	-0.222347	2.22429
	Mrps9	-0.256416	3.94245					L2hgdh	-0.271566	2.23278
	Mrrf	-0.174518	0.606446					Pnpt1	-0.221223	2.24109
	Mthfd1l	-0.241256	2.83652					Uqcrc2	-0.421232	2.2444
	Mthfd2	0.258569	2.3386					Eci1	-0.490446	2.33214
	Mut	-0.167635	1.64553					Nfu1	-0.24755	2.34517
	Ndufa9	-0.460218	2.94521					Mrps35	-0.287138	2.42272
	Ndufaf7	-0.270748	1.92166					Ssbp1	-0.25588	2.47262
	Ndufb11	-0.431328	3.19271					Idh3a	-0.312813	2.50824
	Ndufb8	-0.609498	0.983276					Mrpl37	-0.332698	2.54746
	Ndufs4	-0.39992	3.93823					Mrps16	-0.273778	2.55108
	Ndufs6	-0.493415	2.85449					Suclg2	-0.463855	2.6317
	Ndufs8	-0.441845	2.50413					Ndufs3	-0.438476	2.72147
	Ndufv3	-0.241167	2.78735					Acss1	-0.315062	2.77004
	Ndufv3	-0.53763	1.99269					Cox4i1	-0.427367	2.78097
	Nipsnap1	-0.509546	4.0748					Sdha	-0.367695	2.81019
	Oat	-0.0810296	1.08531					Dap3	-0.287801	2.81525
	Ogdh	-0.320713	3.10015					Aco2	-0.458963	2.82851
	Oxsm	-0.0711562	0.958146					Ndufv3	-0.57885	2.83763
	Pdha1	-0.566505	2.99688					Idh3g	-0.213547	2.90611
	Pdk1	-0.317159	2.38396					Shmt2	-0.317371	2.90767
	Pnpo	-0.0148482	0.01969					Ndufaf7	-0.199367	2.91835
	Pnpt1	-0.204731	1.56815					Samm50	-0.322131	2.93071
	Prdx3	-0.50232	1.83528					Atp5h	-0.980962	2.95999
	Prdx5	-0.237988	0.734724					Atp5o	-0.519506	2.9845
	Ptcd3	-0.135922	1.01369					Dlst	-0.537323	3.01296
	Sdha	-0.428167	1.72546					Ndufa6	-0.497825	3.045
	Shmt2	-0.269306	2.29821					Mrpl47	-0.343134	3.05973
	Sirt3	-0.149485	1.47698					COX2	-0.44445	3.06391
	Sirt5	-0.110575	1.16749					Mrpl2	-0.28222	3.07484
	Ssbp1	-0.223996	0.972198					Atp5a1	-0.461844	3.08102
	Sucla2	-0.48416	2.2235					Gcsh	-0.49213	3.08867
	Suclg2	-0.571222	4.25113					Lace1	-0.15941	3.10136
	Tbrg4	-0.226026	1.37071					Mrps27	-0.315778	3.15521
	Tfam	-0.190298	2.13639					Mrpl49	-0.363027	3.20241
	Timmdc1	-0.039123	0.310713					Mthfd1l	-0.368974	3.30889
	Tmem70	-0.155834	0.872882					Ndufs6	-0.399946	3.30953
	Trap1	-0.08939	1.02224					Mrpl39	-0.380467	3.39007
	Tsfm	-0.309441	3.60322					C1qbp	-0.429374	3.41282
	Tufm	-0.371941	4.95706					Uqcrc1	-0.430464	3.42669
	Txn2	-0.307582	4.1886					Tsfm	-0.364568	3.48024
	Txnrd2	-0.187284	2.03951					Cox5a	-0.924375	3.486
	Uqcrc1	-0.455226	4.28334					Pdha1	-0.329734	3.51407
	Uqcrc2	-0.420188	2.78122					Dlat	-0.373543	3.53828
	Uqcrfs1	-0.49584	2.83379					Fdxr	-0.579143	3.78361
								Ndufv1	-0.450549	3.81639
								Ndufb8	-0.694359	3.83638
								Cyc1	-0.405144	4.03252
								Sco1	-0.365706	4.37938
								Ogdh	-0.490061	4.57079
								Hspd1	-0.686077	5.12599
		matrix	OMM						matrix	OMM
average		-0.265445	-0.106858				average		-0.305465	-0.115077
ttest (WT v. KO)			0.000851505				ttest (WT v. KO)			7.52036e-05
# samples (n) =		145	16				# samples (n) =		151	21

## Sheet: Figure 5k
Figure 5k
Candidate Timm50 substrates identified in heart analyzed by proteomics in WT and KO Pptc7 heart tissues. Proteins filtered by matrix localization (Rhee et. al) and presence of a mitochondrial targeting sequence (MTS) per Calvo et al. 2017.
Protein Group Name	Entrez in Mitocarta 2.0	entrez best guess	sp/tr	Uniprot	gene discription	organism	gene name	log2(WT1)	log2(WT2)	log2(WT3)	log2(WT4)	log2(WT5)	log2(KO1)	log2(KO2)	log2(KO3)	log2(KO4)	log2(KO5)	KO1-WT1	KO2-WT2	KO3-WT3	KO4-WT4	KO5-WT5	average	stdev	ttest	-log10 p val	Rhee	MTS (Calvo)	matrix sum
PG8251	TRUE	224805	sp	Q14CH7	SYAM_MOUSE Alanine--tRNA ligase; mitochondrial	Mus musculus	Aars2	19.603	19.6967	19.8099	19.7381	19.8534	19.7722	19.6059	19.6303	19.6629	19.7874	0.169233	-0.090758	-0.179575	-0.075218	-0.065966	-0.0484568	0.129801	0.423462	0.373185	1	1	2
PG82	TRUE	56199	sp	Q9JI39	ABCBA_MOUSE ATP-binding cassette sub-family B member 10; mitochondrial	Mus musculus	Abcb10	20.1863	20.1334	20.2375	20.3334	20.4053	20.1241	20.1195	20.0486	20.1619	20.4077	-0.062204	-0.013903	-0.188817	-0.17157	0.002422	-0.0868144	0.088703	0.303051	0.518484	1	1	2
PG136	TRUE	213012	sp	Q6PE15	ABHDA_MOUSE Mycophenolic acid acyl-glucuronide esterase; mitochondrial	Mus musculus	Abhd10	17.5257	17.4848	17.6582	17.5777	17.7463	17.4293	17.5632	17.4318	17.6317	17.6268	-0.09638	0.078445	-0.226354	0.054005	-0.119522	-0.0619612	0.127166	0.368247	0.433861	1	1	2
PG8688	TRUE	52538	sp	Q8BWT1	THIM_MOUSE 3-ketoacyl-CoA thiolase; mitochondrial	Mus musculus	Acaa2	25.1874	24.9818	25.1969	25.3727	25.248	24.7694	24.8234	24.9636	24.9556	25.0847	-0.417958	-0.158407	-0.233271	-0.417067	-0.163316	-0.278004	0.130751	0.0108992	1.96261	1	1	2
PG91	TRUE	66948	tr	A0A0R4J0P1	A0A0R4J0P1_MOUSE Acyl-Coenzyme A dehydrogenase family; member 8	Mus musculus	Acad8	21.3037	21.307	21.5076	21.4512	21.585	21.0642	21.1241	21.0186	21.1865	21.3414	-0.239524	-0.182901	-0.489025	-0.264698	-0.243594	-0.283948	0.118574	0.00703085	2.15299	1	1	2
PG58	TRUE	229211	sp	Q8JZN5	ACAD9_MOUSE Acyl-CoA dehydrogenase family member 9; mitochondrial	Mus musculus	Acad9	22.8546	22.8577	23.0469	22.9491	23.1495	22.559	22.6189	22.5664	22.706	22.8231	-0.295526	-0.238777	-0.480529	-0.243131	-0.326467	-0.316886	0.0985747	0.00298712	2.52475	1	1	2
PG193	TRUE	11409	sp	Q07417	ACADS_MOUSE Short-chain specific acyl-CoA dehydrogenase; mitochondrial	Mus musculus	Acads	23.4051	23.4615	23.5505	23.5472	23.6976	23.1094	23.1873	23.2155	23.2778	23.3368	-0.295733	-0.274228	-0.334984	-0.269486	-0.360771	-0.30704	0.0396316	0.00122643	2.91136	1	1	2
PG117	TRUE	11370	sp	P50544	ACADV_MOUSE Very long-chain specific acyl-CoA dehydrogenase; mitochondrial	Mus musculus	Acadvl	24.4014	24.6371	24.7838	24.9249	25.0803	24.3048	24.3775	24.666	24.7169	24.6934	-0.096637	-0.259569	-0.117771	-0.208011	-0.386893	-0.213776	0.117301	0.180984	0.742359	1	1	2
PG8561	TRUE	110446	sp	Q8QZT1	THIL_MOUSE Acetyl-CoA acetyltransferase; mitochondrial	Mus musculus	Acat1	24.3825	24.4254	24.5089	24.3973	24.453	23.9293	24.0097	23.9761	23.9269	24.1133	-0.453187	-0.415692	-0.532792	-0.470407	-0.33968	-0.442352	0.0713025	4.73947e-06	5.32427	1	1	2
PG40	TRUE	11429	sp	Q99KI0	ACON_MOUSE Aconitate hydratase; mitochondrial	Mus musculus	Aco2	25.9562	26.2293	26.2668	26.1126	26.0661	25.5116	25.5845	25.7856	25.8063	25.7462	-0.444514	-0.644825	-0.481197	-0.306283	-0.319895	-0.439343	0.137817	0.000637824	3.1953	1	1	2
PG66	TRUE	264895	sp	Q8VCW8	ACSF2_MOUSE Acyl-CoA synthetase family member 2; mitochondrial	Mus musculus	Acsf2	21.7224	21.5991	21.5796	21.8575	21.9933	21.5752	21.6071	21.9203	21.403	21.8442	-0.147172	0.007981	0.340707	-0.454511	-0.14914	-0.080427	0.289087	0.530187	0.275571	1	1	2
PG12778	TRUE	69597	tr	Q3U7C0	Q3U7C0_MOUSE Putative uncharacterized protein	Mus musculus	Afg3l2	20.2545	19.463	18.4222	19.9221	20.392	19.6216	19.9581	19.7205	19.9322	19.7579	-0.632858	0.495087	1.29827	0.010108	-0.634145	0.107293	0.817896	0.773879	0.111327	1	1	2
PG19160	TRUE	69597	tr	Q3UDQ7	Q3UDQ7_MOUSE Putative uncharacterized protein	Mus musculus	Afg3l2	18.6528	18.6134	18.7518	18.5874	18.8541	18.4924	18.5384	18.5054	18.5859	18.6242	-0.160415	-0.07505	-0.246321	-0.001533	-0.22998	-0.14266	0.103891	0.0321742	1.49249	1	1	2
PG3668	TRUE	11655	sp	Q8VC19	HEM1_MOUSE 5-aminolevulinate synthase; nonspecific; mitochondrial	Mus musculus	Alas1	18.3238	18.1109	18.2398	18.6221	18.5235	18.1801	18.285	18.2628	18.2238	18.4252	-0.143667	0.174052	0.022968	-0.398311	-0.098301	-0.0886518	0.212415	0.409553	0.38769	1	1	2
PG283	TRUE	72535	sp	Q9CZS1	AL1B1_MOUSE Aldehyde dehydrogenase X; mitochondrial	Mus musculus	Aldh1b1	23.56	23.5354	23.6876	23.6387	23.7319	23.246	23.294	23.2099	23.3612	23.4457	-0.314017	-0.241476	-0.477687	-0.277513	-0.286253	-0.319389	0.0922078	0.000459469	3.33774	1	1	2
PG337	TRUE	11669	tr	Q3UJW1	Q3UJW1_MOUSE Putative uncharacterized protein	Mus musculus	Aldh2	22.9493	22.8399	23.132	23.0443	23.0312	22.6932	22.7716	22.6149	22.7376	22.8693	-0.256182	-0.068297	-0.517055	-0.306694	-0.161919	-0.262029	0.169279	0.00372821	2.4285	1	1	2
PG8086	TRUE	214579	sp	Q8BWF0	SSDH_MOUSE Succinate-semialdehyde dehydrogenase; mitochondrial	Mus musculus	Aldh5a1	23.1952	23.2934	23.3598	23.1285	23.2377	22.851	22.8297	22.8316	22.6297	22.911	-0.344202	-0.463767	-0.528264	-0.49882	-0.326722	-0.432355	0.0915589	0.000115421	3.93772	1	1	2
PG5268	TRUE	104776	sp	Q9EQ20	MMSA_MOUSE Methylmalonate-semialdehyde dehydrogenase [acylating]; mitochondrial	Mus musculus	Aldh6a1	22.7783	22.7316	22.9598	22.7755	22.8936	22.5722	22.6059	22.5861	22.6203	22.6637	-0.206071	-0.125691	-0.373701	-0.155228	-0.22995	-0.218128	0.0961628	0.00134451	2.87144	1	1	2
PG824	TRUE	11946	sp	Q03265	ATPA_MOUSE ATP synthase subunit alpha; mitochondrial	Mus musculus	Atp5a1	26.4511	26.6986	26.7517	26.6145	26.4868	26.1776	26.1654	26.3307	26.3429	26.3166	-0.273522	-0.53319	-0.421023	-0.271585	-0.170233	-0.333911	0.142848	0.00143077	2.84443	1	1	2
PG877	TRUE	11947	sp	P56480	ATPB_MOUSE ATP synthase subunit beta; mitochondrial	Mus musculus	Atp5b	25.8196	25.9644	26.0271	25.9876	26.1046	25.5595	25.6768	25.6808	25.6536	25.8	-0.260063	-0.287565	-0.346279	-0.333991	-0.304579	-0.306495	0.0348452	0.000971342	3.01263	1	1	2
PG821	TRUE	11950	sp	Q9CQQ7	AT5F1_MOUSE ATP synthase F(0) complex subunit B1; mitochondrial	Mus musculus	Atp5f1	23.9292	24.2279	24.0997	23.9911	24.0148	23.6477	23.7066	23.6738	23.5452	23.8204	-0.281475	-0.521301	-0.42584	-0.445884	-0.194402	-0.37378	0.132635	0.000587401	3.23107	1	1	2
PG743	TRUE	71679	sp	Q9DCX2	ATP5H_MOUSE ATP synthase subunit d; mitochondrial	Mus musculus	Atp5h	24.1722	24.1669	24.3373	24.1514	23.8573	23.2986	23.5524	23.7996	23.4862	23.8022	-0.873663	-0.614531	-0.537666	-0.665202	-0.055093	-0.549231	0.303016	0.00218265	2.66102	1	1	2
PG706	TRUE	11983	sp	O35143	ATIF1_MOUSE ATPase inhibitor; mitochondrial	Mus musculus	Atpif1	23.5676	23.4055	22.8598	23.218	23.0805	23.1016	22.4952	23.1537	22.4716	22.7606	-0.466054	-0.910304	0.293904	-0.746392	-0.319818	-0.429733	0.465906	0.0536488	1.27044	1	1	2
PG796	TRUE	11992	tr	A0A0R4J023	A0A0R4J023_MOUSE Methylglutaconyl-CoA hydratase; mitochondrial	Mus musculus	Auh	20.7139	20.6554	20.8585	20.791	20.9219	20.4157	20.4734	20.4414	20.5499	20.6236	-0.298185	-0.181975	-0.417092	-0.241082	-0.29832	-0.287331	0.0870565	0.00155752	2.80757	1	1	2
PG920	TRUE	12041	tr	Q3UC13	Q3UC13_MOUSE Putative uncharacterized protein	Mus musculus	Bckdk	19.9656	19.8928	20.0437	19.967	20.1805	19.8025	19.7999	20.0104	19.8886	20.0011	-0.163036	-0.0929	-0.03336	-0.078366	-0.179387	-0.10941	0.0608121	0.141224	0.850091	1	1	2
PG1019	TRUE	71911	sp	Q80XN0	BDH_MOUSE D-beta-hydroxybutyrate dehydrogenase; mitochondrial	Mus musculus	Bdh1	19.5	19.4331	19.5223	19.7423	19.6147	19.2928	19.3755	19.1757	19.2355	19.5068	-0.207213	-0.057639	-0.346577	-0.50681	-0.10785	-0.245218	0.183169	0.0143373	1.84353	1	1	2
PG12923	TRUE	12261	tr	Q8R5L1	Q8R5L1_MOUSE Complement component 1 Q subcomponent-binding protein; mitochondrial	Mus musculus	C1qbp	21.0512	21.1028	21.2603	21.1602	21.4066	20.7498	20.883	20.7402	20.9375	21.0021	-0.301465	-0.219794	-0.52009	-0.222706	-0.404499	-0.333711	0.128537	0.00344827	2.4624	1	1	2
PG4037	TRUE	66075	sp	Q9CRB9	MIC19_MOUSE MICOS complex subunit Mic19	Mus musculus	Chchd3	22.9235	23.1116	22.2755	22.9699	23.0842	22.677	22.6691	22.6965	22.4362	22.7163	-0.246512	-0.442501	0.420915	-0.533732	-0.367909	-0.233948	0.380892	0.186072	0.73032	1	1	2
PG2367	TRUE	217149	tr	B3DFI8	B3DFI8_MOUSE Cisd3 protein (Fragment)	Mus musculus	Cisd3	20.5625	20.4965	20.6698	20.4258	20.5925	20.1532	20.2056	20.1794	20.306	20.1065	-0.409341	-0.29087	-0.490479	-0.119838	-0.485988	-0.359303	0.156354	0.000145669	3.83663	1	1	2
PG2306	TRUE	53895	sp	O88696	CLPP_MOUSE ATP-dependent Clp protease proteolytic subunit; mitochondrial	Mus musculus	Clpp	20.3353	20.3758	20.4945	20.5032	20.5096	20.2675	20.317	20.2881	20.303	20.4188	-0.067845	-0.058809	-0.206397	-0.200189	-0.090785	-0.124805	0.0726245	0.0243484	1.61353	1	1	2
PG2137	TRUE	270166	sp	Q9JHS4	CLPX_MOUSE ATP-dependent Clp protease ATP-binding subunit clpX-like; mitochondrial	Mus musculus	Clpx	21.5571	21.5072	21.6944	21.744	21.834	21.3974	21.4578	21.4806	21.5121	21.6829	-0.159674	-0.04938	-0.213733	-0.231913	-0.151187	-0.161177	0.0713553	0.0693941	1.15868	1	1	2
PG2220	TRUE	69634	sp	Q8R4N0	CLYBL_MOUSE Citrate lyase subunit beta-like protein; mitochondrial	Mus musculus	Clybl	22.979	23.0895	22.8579	22.991	23.0984	22.6053	22.6386	22.6759	22.4906	22.6888	-0.373754	-0.450886	-0.182055	-0.500419	-0.409622	-0.383347	0.122033	0.000137573	3.86147	1	1	2
PG2417	TRUE	230027	sp	Q8BMS4	COQ3_MOUSE Ubiquinone biosynthesis O-methyltransferase; mitochondrial	Mus musculus	Coq3	19.3874	19.4157	19.5838	19.7283	19.8668	19.1822	19.2693	19.2732	19.4303	19.6248	-0.205231	-0.146458	-0.310603	-0.297997	-0.242009	-0.24046	0.067658	0.0806402	1.09345	1	1	2
PG2507	TRUE	67914	sp	Q8K1Z0	COQ9_MOUSE Ubiquinone biosynthesis protein COQ9; mitochondrial	Mus musculus	Coq9	22.3421	22.0469	22.0504	22.1434	22.447	21.748	21.8411	21.9519	22.0138	22.1401	-0.594137	-0.205759	-0.098497	-0.129598	-0.306912	-0.266981	0.199772	0.0351353	1.45426	1	1	2
PG2343	TRUE	12858	sp	P12787	COX5A_MOUSE Cytochrome c oxidase subunit 5A; mitochondrial	Mus musculus	Cox5a	22.7239	22.1408	23.0433	23.5231	23.5324	22.1662	22.0611	21.8055	22.4846	22.6786	-0.557637	-0.079679	-1.2378	-1.0385	-0.853758	-0.753475	0.452278	0.0383292	1.41647	1	1	2
PG3589	TRUE	12892	sp	P36552	HEM6_MOUSE Oxygen-dependent coproporphyrinogen-III oxidase; mitochondrial	Mus musculus	Cpox	21.7361	21.4839	21.8152	21.7908	21.7086	21.5234	21.6114	21.3669	21.4982	21.6664	-0.212625	0.127464	-0.448293	-0.292664	-0.04224	-0.173672	0.223075	0.0569974	1.24414	1	1	2
PG2364	TRUE	227231	sp	Q8C196	CPSM_MOUSE Carbamoyl-phosphate synthase [ammonia]; mitochondrial	Mus musculus	Cps1	20.8139	20.9929	21.269	21.6534	21.0535	20.6825	20.9672	20.5264	20.921	21.2152	-0.131341	-0.02569	-0.742566	-0.732475	0.161718	-0.294071	0.41821	0.154233	0.811823	1	1	2
PG7695	TRUE	65111	tr	G3X9M0	G3X9M0_MOUSE 28S ribosomal protein S29; mitochondrial	Mus musculus	Dap3	21.8453	21.8174	21.9531	21.9555	22.0478	21.7845	21.7503	21.8022	21.3433	21.9177	-0.060761	-0.06711	-0.150845	-0.612247	-0.130035	-0.2042	0.231418	0.0919064	1.03665	1	1	2
PG4435	TRUE	13171	sp	P53395	ODB2_MOUSE Lipoamide acyltransferase component of branched-chain alpha-keto acid dehydrogenase complex; mitochondrial	Mus musculus	Dbt	22.954	22.99	23.1474	23.0426	23.1642	22.7488	22.7706	22.7921	22.8566	22.899	-0.205197	-0.219374	-0.355266	-0.186084	-0.265282	-0.246241	0.0675913	0.00119915	2.92113	1	1	2
PG4240	TRUE	235339	sp	Q8BMF4	ODP2_MOUSE Dihydrolipoyllysine-residue acetyltransferase component of pyruvate dehydrogenase complex; mitochondrial	Mus musculus	Dlat	23.7711	23.8973	23.9884	23.8365	24.0298	23.4755	23.5269	23.4091	23.4998	23.6221	-0.295581	-0.370351	-0.579321	-0.336675	-0.407727	-0.397931	0.109529	0.000145046	3.8385	1	1	2
PG2921	TRUE	13382	sp	O08749	DLDH_MOUSE Dihydrolipoyl dehydrogenase; mitochondrial	Mus musculus	Dld	24.4578	24.453	24.5755	24.2604	24.6631	24.0292	23.851	23.9244	23.9461	24.1834	-0.428611	-0.602008	-0.651074	-0.31425	-0.479616	-0.495112	0.135208	0.00051224	3.29053	1	1	2
PG4293	TRUE	78920	sp	Q9D2G2	ODO2_MOUSE Dihydrolipoyllysine-residue succinyltransferase component of 2-oxoglutarate dehydrogenase complex; mitochondrial	Mus musculus	Dlst	23.9157	24.0674	23.7304	23.9983	24.0196	23.5064	23.4798	23.6417	23.4078	23.6247	-0.409354	-0.587617	-0.088704	-0.590527	-0.394915	-0.414223	0.204639	0.000514843	3.28832	1	1	2
PG2908	TRUE	83945	sp	Q99M87-2	DNJA3_MOUSE Isoform 2 of DnaJ homolog subfamily A member 3; mitochondrial	Mus musculus	Dnaja3	15.8555	15.7468	15.8994	16.0502	16.2567	15.9827	15.8962	15.8457	16.0608	16.2561	0.127195	0.149437	-0.053658	0.010573	-0.000633	0.0465828	0.0875379	0.693577	0.158906	1	1
PG2907	TRUE	83945	sp	Q99M87	DNJA3_MOUSE DnaJ homolog subfamily A member 3; mitochondrial	Mus musculus	Dnaja3	18.9887	18.9179	19.0986	18.9616	19.2363	18.7126	18.6533	18.7698	18.8263	18.8579	-0.276118	-0.264567	-0.32873	-0.13523	-0.37838	-0.276605	0.0911142	0.00368523	2.43354	1	1	2
PG8908	TRUE	67713	tr	G3X8S1	G3X8S1_MOUSE DnaJ (Hsp40) homolog; subfamily C; member 19; isoform CRA_c	Mus musculus	Dnajc19	19.3789	19.2346	19.2957	19.6079	19.7386	19.2022	19.1469	18.9527	19.4387	19.746	-0.176716	-0.087786	-0.342997	-0.169121	0.007343	-0.153855	0.129306	0.382801	0.417027	1	1	2
PG2997	TRUE	51798	sp	O35459	ECH1_MOUSE Delta(3;5)-Delta(2;4)-dienoyl-CoA isomerase; mitochondrial	Mus musculus	Ech1	22.2488	22.3686	22.7394	23.0136	23.1614	22.4319	22.4323	22.7297	22.7952	22.9476	0.183158	0.063637	-0.009669	-0.218375	-0.213822	-0.0390142	0.175704	0.853366	0.0688648	1	1	2
PG3000	TRUE	93747	sp	Q8BH95	ECHM_MOUSE Enoyl-CoA hydratase; mitochondrial	Mus musculus	Echs1	24.0849	24.3833	24.2227	23.8106	24.3595	23.6574	23.6426	23.9334	24.0365	23.7986	-0.427413	-0.740704	-0.289284	0.225928	-0.560858	-0.358466	0.366785	0.0248476	1.60472	1	1	2
PG3012	TRUE	26940	tr	A0A0R4J174	A0A0R4J174_MOUSE Evolutionarily conserved-signaling intermediate in Toll pathway; mitochondrial	Mus musculus	Ecsit	20.4015	20.3697	20.5275	20.5071	20.6191	20.2379	20.2942	20.2885	20.2766	20.4298	-0.163589	-0.075512	-0.238966	-0.230558	-0.189305	-0.179586	0.0657759	0.0120472	1.91911	1	1	2
PG7437	TRUE	68626	sp	Q80Y81	RNZ2_MOUSE Zinc phosphodiesterase ELAC protein 2	Mus musculus	Elac2	19.1153	19.1146	19.2813	19.2816	19.3639	19.0383	19.1015	19.2402	19.2212	19.2914	-0.077038	-0.013177	-0.041175	-0.060411	-0.072504	-0.052861	0.0261666	0.462051	0.33531	1	1	2
PG3051	TRUE	110842	sp	Q99LC5	ETFA_MOUSE Electron transfer flavoprotein subunit alpha; mitochondrial	Mus musculus	Etfa	24.5605	24.9795	25.045	24.3851	24.3701	24.0439	24.1751	24.3929	24.324	24.298	-0.516566	-0.804459	-0.652102	-0.061095	-0.072091	-0.421263	0.33943	0.0281134	1.55109	1	1	2
PG3211	TRUE	66841	sp	Q921G7	ETFD_MOUSE Electron transfer flavoprotein-ubiquinone oxidoreductase; mitochondrial	Mus musculus	Etfdh	24.0066	24.1496	23.8896	24.2136	24.3499	23.6971	23.7709	23.7144	23.688	24.0009	-0.309544	-0.378701	-0.175276	-0.525668	-0.349022	-0.347642	0.126314	0.00802277	2.09568	1	1	2
PG3072	TRUE	66071	sp	Q9DCM0	ETHE1_MOUSE Persulfide dioxygenase ETHE1; mitochondrial	Mus musculus	Ethe1	20.8035	20.6577	20.0717	20.6401	20.8713	20.3623	20.3445	20.3964	20.4251	20.339	-0.441246	-0.313218	0.324695	-0.21497	-0.532306	-0.235409	0.335673	0.136241	0.865691	1	1	2
PG3104	TRUE	70186	sp	Q9D6U8	F162A_MOUSE Protein FAM162A	Mus musculus	Fam162a	21.9031	21.822	21.9773	22.4551	21.9851	21.3291	21.3799	21.3046	21.7981	21.8175	-0.574027	-0.442116	-0.672704	-0.657048	-0.167573	-0.502694	0.208442	0.0138297	1.85919	1	1	2
PG3646	TRUE	14151	tr	Q544X6	Q544X6_MOUSE Ferrochelatase	Mus musculus	Fech	21.3264	21.1219	21.4344	21.4981	21.4343	21.0583	21.2065	21.0529	21.2126	21.389	-0.268104	0.084622	-0.381555	-0.285483	-0.045226	-0.179149	0.192158	0.083467	1.07849	1	1	2
PG1843	TRUE	14194	sp	P97807-2	FUMH_MOUSE Isoform Cytoplasmic of Fumarate hydratase; mitochondrial	Mus musculus	Fh	24.5691	24.7145	24.5462	24.6569	24.7204	24.2239	24.2572	24.224	24.1866	24.3842	-0.345159	-0.457363	-0.322184	-0.470323	-0.336183	-0.386242	0.071458	5.3858e-05	4.26875	1	1	2
PG3433	TRUE	14297	tr	Q3UG34	Q3UG34_MOUSE Putative uncharacterized protein	Mus musculus	Fxn	18.4827	18.3364	18.6573	18.5632	18.7398	18.1925	18.1374	18.2493	18.2915	18.3851	-0.290196	-0.199089	-0.407997	-0.271636	-0.354675	-0.304719	0.0800391	0.00580473	2.23622	1	1	2
PG3479	TRUE	270076	tr	A0A0A0MQ68	A0A0A0MQ68_MOUSE Glutaryl-CoA dehydrogenase; mitochondrial	Mus musculus	Gcdh	21.9895	21.9324	21.4716	21.941	22.0773	21.7551	21.7725	21.7171	21.7651	21.8625	-0.234444	-0.159929	0.245506	-0.175986	-0.214731	-0.107917	0.19979	0.349286	0.456819	1	1	2
PG7537	TRUE	320806	sp	Q8R2Q4	RRF2M_MOUSE Ribosome-releasing factor 2; mitochondrial	Mus musculus	Gfm2	19.9794	19.891	20.0651	20.2223	20.2112	19.903	19.9121	19.8858	19.9996	20.2048	-0.076449	0.021071	-0.179279	-0.222694	-0.00639	-0.0927482	0.106127	0.32084	0.493711	1	1	2
PG2631	TRUE	14661	sp	P26443	DHE3_MOUSE Glutamate dehydrogenase 1; mitochondrial	Mus musculus	Glud1	23.5228	23.5292	23.1339	23.5705	23.5956	23.0983	23.1252	23.0113	23.0803	23.1815	-0.424434	-0.404009	-0.122655	-0.4902	-0.414128	-0.371085	0.142906	0.00325105	2.48798	1	1	2
PG2096	TRUE	14782	sp	P47791	GSHR_MOUSE Glutathione reductase; mitochondrial	Mus musculus	Gsr	21.5739	21.5685	21.7122	21.7556	21.6849	21.7433	21.6651	21.5839	21.7224	21.754	0.169369	0.096597	-0.128277	-0.033171	0.069131	0.0347298	0.116534	0.498721	0.302143	1	1	2
PG2129	TRUE	231279	sp	Q8C3X4	GUF1_MOUSE Translation factor Guf1; mitochondrial	Mus musculus	Guf1	17.2759	17.167	17.422	17.4126	17.5354	17.0996	17.1381	17.1475	17.1775	17.3594	-0.176268	-0.028914	-0.274524	-0.235125	-0.176014	-0.178169	0.093292	0.0527823	1.27751	1	1	2
PG3548	TRUE	15107	sp	Q61425	HCDH_MOUSE Hydroxyacyl-coenzyme A dehydrogenase; mitochondrial	Mus musculus	Hadh	24.4191	24.8403	24.8344	24.7069	24.3153	23.996	24.003	24.0835	23.9817	24.1801	-0.423093	-0.837352	-0.750858	-0.725209	-0.135181	-0.574339	0.291046	0.00104256	2.9819	1	1	2
PG2998	TRUE	97212	sp	Q8BMS1	ECHA_MOUSE Trifunctional enzyme subunit alpha; mitochondrial	Mus musculus	Hadha	25.442	25.7055	25.7932	25.8966	25.9458	25.0219	25.0569	25.5266	25.538	25.5031	-0.420125	-0.648608	-0.266614	-0.358605	-0.44265	-0.42732	0.141247	0.020448	1.68935	1	1	2
PG3502	TRUE	14651	tr	G5E8T9	G5E8T9_MOUSE Hydroxyacyl glutathione hydrolase	Mus musculus	Hagh	20.0033	20.1172	20.2417	20.3912	20.3157	20.0374	20.0311	20.1835	20.2488	20.2912	0.034078	-0.086023	-0.058157	-0.142427	-0.024501	-0.055406	0.0661062	0.544796	0.263766	1	1	2
PG8272	TRUE	70791	sp	Q99KK9	SYHM_MOUSE Probable histidine--tRNA ligase; mitochondrial	Mus musculus	Hars2	19.2033	19.1189	19.3855	19.3883	19.4261	19.1645	19.1881	19.147	19.2616	19.4179	-0.038859	0.069244	-0.238408	-0.126729	-0.008193	-0.068589	0.118055	0.405671	0.391826	1	1	2
PG185	TRUE	58875	sp	Q99L13	3HIDH_MOUSE 3-hydroxyisobutyrate dehydrogenase; mitochondrial	Mus musculus	Hibadh	21.5325	21.5187	21.709	21.6625	21.7827	21.3892	21.377	21.4722	21.5238	21.5766	-0.143349	-0.141725	-0.236776	-0.138739	-0.206108	-0.173339	0.0452605	0.026305	1.57996	1	1	2
PG3671	TRUE	227095	sp	Q8QZS1	HIBCH_MOUSE 3-hydroxyisobutyryl-CoA hydrolase; mitochondrial	Mus musculus	Hibch	21.7863	21.8793	22.012	21.9693	22.0664	21.5984	21.6616	21.6756	21.7367	21.8104	-0.187902	-0.217719	-0.33645	-0.232633	-0.255965	-0.246134	0.0562012	0.00386966	2.41233	1	1	2
PG3637	TRUE	68917	sp	Q9D0S9	HINT2_MOUSE Histidine triad nucleotide-binding protein 2; mitochondrial	Mus musculus	Hint2	21.1691	20.9955	21.2279	21.2668	21.2926	20.8731	20.8483	20.9153	20.9733	21.0317	-0.296093	-0.147147	-0.312669	-0.293465	-0.260892	-0.262053	0.0669181	0.00306445	2.51365	1	1	2
PG3678	TRUE	15356	tr	Q3UMP2	Q3UMP2_MOUSE Putative uncharacterized protein	Mus musculus	Hmgcl	21.3044	21.2556	21.498	21.3955	21.5532	21.0583	21.0922	21.0835	21.2614	21.1857	-0.246114	-0.16349	-0.414458	-0.134042	-0.367541	-0.265129	0.12315	0.00448677	2.34807	1	1	2
PG1998	TRUE	15526	sp	P38647	GRP75_MOUSE Stress-70 protein; mitochondrial	Mus musculus	Hspa9	25.717	26.0508	25.9321	25.9067	25.9498	25.4652	25.5574	25.6484	25.4587	25.5274	-0.251788	-0.493375	-0.28374	-0.44798	-0.42238	-0.379853	0.106037	0.000366022	3.43649	1	1	2
PG2190	TRUE	15510	sp	P63038	CH60_MOUSE 60 kDa heat shock protein; mitochondrial	Mus musculus	Hspd1	25.8472	26.1714	26.1952	25.8599	25.6555	25.4414	25.431	25.5628	25.2846	25.3267	-0.405809	-0.74038	-0.632406	-0.575306	-0.328809	-0.536542	0.167695	0.00156421	2.80571	1	1	2
PG16016	TRUE	15925	tr	Q8CGB9	Q8CGB9_MOUSE Insulin degrading enzyme	Mus musculus	Ide	23.8539	24.0616	24.3453	24.0143	23.9859	23.7908	24.1906	24.4219	24.4045	24.0824	-0.063087	0.12899	0.076603	0.390287	0.096558	0.12587	0.165013	0.400108	0.397822	1	1	2
PG3875	TRUE	67834	sp	Q9D6R2	IDH3A_MOUSE Isocitrate dehydrogenase [NAD] subunit alpha; mitochondrial	Mus musculus	Idh3a	24.9533	25.2366	25.3036	24.7502	24.9741	24.4793	24.633	24.492	24.4476	24.6248	-0.474011	-0.603594	-0.811602	-0.302562	-0.349276	-0.508209	0.206074	0.00154828	2.81015	1	1	2
PG12812	TRUE	170718	tr	Q91VA7	Q91VA7_MOUSE Isocitrate dehydrogenase [NAD] subunit; mitochondrial	Mus musculus	Idh3b	23.7874	24.0278	24.1192	23.8769	23.8431	23.4814	23.5299	23.4037	23.4407	23.662	-0.305993	-0.497849	-0.715536	-0.436262	-0.181119	-0.427352	0.20215	0.000507695	3.2944	1	1	2
PG3734	TRUE	15929	sp	P70404	IDHG1_MOUSE Isocitrate dehydrogenase [NAD] subunit gamma 1; mitochondrial	Mus musculus	Idh3g	23.0901	23.2403	22.8989	23.2693	23.4007	22.8622	22.8896	22.9139	22.9392	23.0664	-0.227963	-0.350679	0.015007	-0.330046	-0.334251	-0.245586	0.153508	0.0295187	1.5299	1	1	2
PG3909	TRUE	74316	sp	Q9DCB8	ISCA2_MOUSE Iron-sulfur cluster assembly 2 homolog; mitochondrial	Mus musculus	Isca2	20.4366	20.3307	20.6243	20.4195	20.7253	20.2399	20.3674	20.189	20.419	20.4767	-0.196642	0.036678	-0.435247	-0.000443	-0.248565	-0.168844	0.192806	0.0988694	1.00494	1	1	2
PG4525	TRUE	66383	sp	Q9D7P6	ISCU_MOUSE Iron-sulfur cluster assembly enzyme ISCU; mitochondrial	Mus musculus	Iscu	21.775	21.8246	21.5855	21.8513	21.9383	21.5228	21.4625	21.5036	21.5536	21.6612	-0.252209	-0.362106	-0.081892	-0.297659	-0.277172	-0.254208	0.104587	0.00553688	2.25674	1	1	2
PG4531	TRUE	56357	sp	Q9JHI5	IVD_MOUSE Isovaleryl-CoA dehydrogenase; mitochondrial	Mus musculus	Ivd	23.4644	23.636	23.5279	23.5275	23.5185	23.0885	23.1074	23.1223	22.8399	23.2423	-0.375954	-0.528591	-0.405594	-0.687673	-0.276264	-0.454815	0.158262	0.000217453	3.66263	1	1	2
PG4736	TRUE	217666	sp	Q91YP0	L2HDH_MOUSE L-2-hydroxyglutarate dehydrogenase; mitochondrial	Mus musculus	L2hgdh	19.4456	19.3576	19.5771	19.7049	19.6491	19.3536	19.4033	19.3518	19.4715	19.6079	-0.091911	0.045749	-0.225365	-0.233452	-0.041144	-0.109225	0.120284	0.209595	0.678619	1	1	2
PG4930	TRUE	215951	sp	Q3V384	LACE1_MOUSE Lactation elevated protein 1	Mus musculus	Lace1	19.2797	19.1831	19.3685	19.4178	19.4029	19.2672	19.2406	19.2298	19.3627	19.4889	-0.01255	0.057486	-0.138671	-0.055023	0.086023	-0.012547	0.0899057	0.85315	0.0689745	1	1	2
PG572	TRUE	66988	sp	Q9CPY7	AMPL_MOUSE Cytosol aminopeptidase	Mus musculus	Lap3	23.6692	23.6339	23.3879	23.6078	23.7079	23.5112	23.4928	23.4425	23.4269	23.5094	-0.158004	-0.141082	0.05459	-0.180871	-0.19849	-0.124771	0.102619	0.0660412	1.18018	1	1	2
PG4889	TRUE	74142	tr	Q3V2D0	Q3V2D0_MOUSE Lon protease homolog; mitochondrial	Mus musculus	Lonp1	23.2717	23.082	23.3375	23.3226	23.5275	23.0099	23.0642	22.9981	23.1045	23.1741	-0.261775	-0.017751	-0.339425	-0.218096	-0.353471	-0.238104	0.135177	0.0160088	1.79564	1	1	2
PG5041	TRUE	72416	sp	Q6PB66	LPPRC_MOUSE Leucine-rich PPR motif-containing protein; mitochondrial	Mus musculus	Lrpprc	25.3195	25.5659	25.3671	25.427	25.4695	25.1366	25.2073	25.2845	25.0332	25.2146	-0.182909	-0.358622	-0.082627	-0.393736	-0.254898	-0.254558	0.127371	0.00287074	2.54201	1	1	2
PG3249	TRUE	223722	sp	Q8R3F5	FABD_MOUSE Malonyl-CoA-acyl carrier protein transacylase; mitochondrial	Mus musculus	Mcat	19.4454	19.4315	19.5996	19.6356	19.7118	19.3458	19.4407	19.3352	19.4582	19.5338	-0.099631	0.009185	-0.26444	-0.177407	-0.17796	-0.142051	0.102701	0.0638412	1.1949	1	1	2
PG5138	TRUE	17448	sp	P08249	MDHM_MOUSE Malate dehydrogenase; mitochondrial	Mus musculus	Mdh2	25.6528	26.1728	26.3262	26.1476	26.1868	25.0802	25.3551	25.5594	25.6013	25.3629	-0.572618	-0.817748	-0.766757	-0.546363	-0.82392	-0.705481	0.135423	0.00140816	2.85135	1	1	2
PG4032	TRUE	26922	sp	Q9DCS3	MECR_MOUSE Trans-2-enoyl-CoA reductase; mitochondrial	Mus musculus	Mecr	20.714	20.6977	20.9076	20.8425	20.9664	20.5661	20.6434	20.5559	20.667	20.7639	-0.147883	-0.054295	-0.351719	-0.175506	-0.202552	-0.186391	0.107988	0.0207938	1.68207	1	1	2
PG1577	TRUE	56690	sp	Q99J39	DCMC_MOUSE Malonyl-CoA decarboxylase; mitochondrial	Mus musculus	Mlycd	19.5497	19.5145	19.745	19.7156	19.9342	19.2816	19.3709	19.4093	19.4244	19.633	-0.268073	-0.143594	-0.335652	-0.291214	-0.301151	-0.267937	0.0736402	0.0225469	1.64691	1	1	2
PG7409	TRUE	94061	sp	Q99N96	RM01_MOUSE 39S ribosomal protein L1; mitochondrial	Mus musculus	Mrpl1	20.422	20.3237	20.5063	20.5513	20.6017	20.2433	20.2334	20.222	20.3152	20.4442	-0.178738	-0.09026	-0.284342	-0.236119	-0.157525	-0.189397	0.0744229	0.0185942	1.73062	1	1	2
PG7329	TRUE	67681	sp	Q9CQL5	RM18_MOUSE 39S ribosomal protein L18; mitochondrial	Mus musculus	Mrpl18	18.9951	18.8733	19.0593	18.9854	19.2345	18.6895	18.7981	18.7394	18.8156	18.863	-0.305572	-0.075202	-0.319936	-0.169781	-0.371525	-0.248403	0.122193	0.00579614	2.23686	1	1	2
PG7421	TRUE	56284	tr	Q3URF5	Q3URF5_MOUSE Putative uncharacterized protein	Mus musculus	Mrpl19	21.2808	21.2395	21.0237	21.3741	21.5798	21.0725	21.1145	21.1034	21.185	21.2919	-0.208278	-0.124928	0.079683	-0.189121	-0.287822	-0.146093	0.13895	0.177155	0.751647	1	1	2
PG7424	TRUE	56280	sp	Q921S7	RM37_MOUSE 39S ribosomal protein L37; mitochondrial	Mus musculus	Mrpl37	21.5618	21.5922	21.7486	21.6867	21.875	21.3894	21.4076	21.3547	21.4902	21.5843	-0.172371	-0.184613	-0.393945	-0.196515	-0.290773	-0.247643	0.09423	0.00759045	2.11973	1	1	2
PG7427	TRUE	66163	sp	Q9DCU6	RM04_MOUSE 39S ribosomal protein L4; mitochondrial	Mus musculus	Mrpl4	19.642	19.6334	19.8232	19.7902	19.8929	19.5165	19.6019	19.4635	19.6287	19.7422	-0.125417	-0.031536	-0.3597	-0.161521	-0.150653	-0.165765	0.119898	0.045937	1.33784	1	1	2
PG7459	TRUE	67270	sp	Q9CPV3	RM42_MOUSE 39S ribosomal protein L42; mitochondrial	Mus musculus	Mrpl42	18.5272	18.5068	18.6559	18.6934	18.7339	18.5875	18.584	18.4638	18.6146	18.7832	0.060281	0.077174	-0.192097	-0.078775	0.049264	-0.0168306	0.115874	0.811796	0.090553	1	1	2
PG7430	TRUE	67308	sp	Q9EQI8	RM46_MOUSE 39S ribosomal protein L46; mitochondrial	Mus musculus	Mrpl46	21.2154	21.2505	21.4066	21.3977	21.4181	21.1192	21.1676	21.1375	21.1318	21.2459	-0.096232	-0.082894	-0.269123	-0.265886	-0.172232	-0.177273	0.0891475	0.00671195	2.17315	1	1	2
PG7447	TRUE	18120	sp	Q9CQ40	RM49_MOUSE 39S ribosomal protein L49; mitochondrial	Mus musculus	Mrpl49	19.2949	19.2019	19.4156	19.4101	19.519	19.1145	19.148	19.0659	19.2444	19.3858	-0.180358	-0.0539	-0.349739	-0.165757	-0.133272	-0.176605	0.108445	0.0550968	1.25887	1	1	2
PG13687	TRUE	64657	tr	G5E8U8	G5E8U8_MOUSE 28S ribosomal protein S10; mitochondrial	Mus musculus	Mrps10	19.0542	19.0986	19.2397	19.3373	19.3373	18.9859	18.9176	19.1425	19.0416	19.3254	-0.068282	-0.181015	-0.097144	-0.29572	-0.011861	-0.130804	0.110576	0.194585	0.71089	1	1	2
PG7633	TRUE	68565	tr	Q5U5I3	Q5U5I3_MOUSE 28S ribosomal protein S18a; mitochondrial	Mus musculus	Mrps18a	19.6623	19.7092	19.8881	19.8434	19.9139	19.471	19.5342	19.4419	19.5209	19.589	-0.191324	-0.175092	-0.446167	-0.322494	-0.324882	-0.291992	0.111335	0.00081331	3.08974	1	1	2
PG7703	TRUE	118451	tr	Q8BQ99	Q8BQ99_MOUSE Putative uncharacterized protein	Mus musculus	Mrps2	19.3805	19.4431	19.6051	19.6364	19.7459	19.2969	19.3378	19.3145	19.4305	19.5675	-0.08352	-0.105296	-0.290617	-0.205934	-0.178358	-0.172745	0.0829718	0.0716127	1.14501	1	1	2
PG7634	TRUE	64655	sp	Q9CXW2	RT22_MOUSE 28S ribosomal protein S22; mitochondrial	Mus musculus	Mrps22	22.2303	22.199	22.3589	22.3117	22.449	22.0081	22.0866	22.0393	22.1075	22.188	-0.222296	-0.112422	-0.319613	-0.204172	-0.260991	-0.223899	0.0764131	0.00341385	2.46676	1	1	2
PG7687	TRUE	218506	sp	Q8BK72	RT27_MOUSE 28S ribosomal protein S27; mitochondrial	Mus musculus	Mrps27	21.4834	21.5056	21.6371	21.5275	21.6857	21.2459	21.2721	21.354	21.3161	21.3283	-0.237498	-0.233466	-0.283041	-0.211382	-0.357449	-0.264567	0.0580883	0.000324834	3.48834	1	1	2
PG7573	TRUE	59054	sp	Q9D0G0	RT30_MOUSE 28S ribosomal protein S30; mitochondrial	Mus musculus	Mrps30	19.9348	19.9123	20.0374	20.2831	20.1262	19.8861	19.8625	19.7938	19.8731	20.0698	-0.048742	-0.049806	-0.243608	-0.409986	-0.056416	-0.161712	0.161802	0.0841268	1.07507	1	1	2
PG7697	TRUE	57312	sp	Q61733	RT31_MOUSE 28S ribosomal protein S31; mitochondrial	Mus musculus	Mrps31	20.7251	20.8329	20.9279	20.8594	20.9419	20.5659	20.6253	20.7276	20.6187	20.682	-0.159141	-0.207556	-0.200333	-0.240637	-0.259892	-0.213512	0.0388981	0.00209928	2.67793	1	1	2
PG7614	TRUE	69527	sp	Q9D7N3	RT09_MOUSE 28S ribosomal protein S9; mitochondrial	Mus musculus	Mrps9	21.6561	21.6844	21.7055	21.7025	21.7963	21.3974	21.4018	21.5235	21.422	21.5179	-0.258703	-0.282591	-0.181909	-0.280451	-0.278425	-0.256416	0.0427309	0.000114171	3.94245	1	1	2
PG7534	TRUE	67871	sp	Q9D6S7	RRFM_MOUSE Ribosome-recycling factor; mitochondrial	Mus musculus	Mrrf	21.2028	21.3486	20.5488	21.1476	21.182	20.9137	20.8841	20.8709	20.9078	20.9808	-0.289091	-0.464548	0.322065	-0.239764	-0.201253	-0.174518	0.295301	0.247488	0.606446	1	1	2
PG1106	TRUE	270685	sp	Q3V3R1	C1TM_MOUSE Monofunctional C1-tetrahydrofolate synthase; mitochondrial	Mus musculus	Mthfd1l	20.8119	20.7976	20.9641	20.9108	21.0119	20.6012	20.6913	20.5855	20.6703	20.7416	-0.210656	-0.106274	-0.378535	-0.240526	-0.270288	-0.241256	0.0985462	0.00145706	2.83652	1	1	2
PG5392	TRUE	17768	tr	Q3U8E7	Q3U8E7_MOUSE Putative uncharacterized protein	Mus musculus	Mthfd2	16.7785	17.0138	17.0481	16.9644	17.0665	17.1396	17.1855	17.3822	17.2062	17.2506	0.361134	0.17168	0.334074	0.241846	0.184109	0.258569	0.0860149	0.00458559	2.3386	1	1	2
PG5387	TRUE	17850	sp	P16332	MUTA_MOUSE Methylmalonyl-CoA mutase; mitochondrial	Mus musculus	Mut	23.1679	23.1845	22.9232	23.1664	23.2553	22.943	22.9739	22.9264	22.9798	23.0361	-0.224892	-0.210602	0.003203	-0.186653	-0.219232	-0.167635	0.0966101	0.0226186	1.64553	1	1	2
PG5693	TRUE	66108	sp	Q9DC69	NDUA9_MOUSE NADH dehydrogenase [ubiquinone] 1 alpha subcomplex subunit 9; mitochondrial	Mus musculus	Ndufa9	23.8482	24.0288	23.6705	23.8646	23.9949	23.4304	23.4029	23.4562	23.1948	23.6217	-0.41777	-0.625947	-0.214373	-0.669817	-0.373181	-0.460218	0.187893	0.00113446	2.94521	1	1	2
PG5814	TRUE	73694	sp	Q9CWG8	NDUF7_MOUSE Protein arginine methyltransferase NDUFAF7; mitochondrial	Mus musculus	Ndufaf7	20.127	19.9744	20.2618	20.1462	20.3015	19.7545	19.9184	19.7591	19.9506	20.0746	-0.372479	-0.056034	-0.502714	-0.195669	-0.226844	-0.270748	0.171627	0.0119768	1.92166	1	1	2
PG5783	TRUE	104130	tr	Q4VBC9	Q4VBC9_MOUSE Ndufb11 protein (Fragment)	Mus musculus	Ndufb11	21.9926	22.1072	21.7364	22.0253	22.1695	21.5124	21.5321	21.5589	21.5918	21.6792	-0.480245	-0.575112	-0.177498	-0.433472	-0.490312	-0.431328	0.150815	0.000641644	3.19271	1	1	2
PG5627	TRUE	67264	sp	Q9D6J5	NDUB8_MOUSE NADH dehydrogenase [ubiquinone] 1 beta subcomplex subunit 8; mitochondrial	Mus musculus	Ndufb8	21.6769	21.7196	21.1683	22.6706	22.6966	21.3609	21.3186	21.2851	21.0281	21.8918	-0.316018	-0.400958	0.116801	-1.64253	-0.80479	-0.609498	0.66378	0.103926	0.983276	1	1	2
PG5646	TRUE	17993	tr	E9QPX3	E9QPX3_MOUSE NADH dehydrogenase [ubiquinone] iron-sulfur protein 4; mitochondrial	Mus musculus	Ndufs4	22.8118	22.7383	22.6749	22.8183	22.9496	22.3131	22.3581	22.3855	22.4204	22.5161	-0.498708	-0.380187	-0.289408	-0.397857	-0.433438	-0.39992	0.0766307	0.000115285	3.93823	1	1	2
PG5586	TRUE	407785	sp	P52503	NDUS6_MOUSE NADH dehydrogenase [ubiquinone] iron-sulfur protein 6; mitochondrial	Mus musculus	Ndufs6	21.8994	21.6568	21.9769	22.0166	22.0936	21.3932	21.2792	21.3262	21.4987	21.6789	-0.506213	-0.377584	-0.650708	-0.517921	-0.41465	-0.493415	0.106215	0.00139802	2.85449	1	1	2
PG5647	TRUE	225887	sp	Q8K3J1	NDUS8_MOUSE NADH dehydrogenase [ubiquinone] iron-sulfur protein 8; mitochondrial	Mus musculus	Ndufs8	23.2381	23.3881	22.9101	23.2623	23.4316	22.8372	22.7932	22.7592	22.652	22.9793	-0.400907	-0.594884	-0.150924	-0.610252	-0.452259	-0.441845	0.185877	0.00313238	2.50413	1	1	2
PG13642	TRUE	78330	tr	Q3U422	Q3U422_MOUSE NADH dehydrogenase [ubiquinone] flavoprotein 3; mitochondrial	Mus musculus	Ndufv3	21.2206	21.106	21.2989	21.2874	21.3385	20.9796	21.0275	20.8998	21.0671	21.0717	-0.241072	-0.078546	-0.399091	-0.220322	-0.266805	-0.241167	0.11454	0.00163174	2.78735	1	1	2
PG5771	TRUE	78330	sp	Q8BK30	NDUV3_MOUSE NADH dehydrogenase [ubiquinone] flavoprotein 3; mitochondrial	Mus musculus	Ndufv3	19.6493	18.9602	19.3921	19.434	19.1525	18.847	18.527	19.1283	18.5767	18.8211	-0.802357	-0.433233	-0.263831	-0.85731	-0.331417	-0.53763	0.274164	0.0101697	1.99269	1	1	2
PG5718	TRUE	18082	sp	O55125	NIPS1_MOUSE Protein NipSnap homolog 1	Mus musculus	Nipsnap1	20.2377	20.0637	20.4263	20.2711	20.3225	19.6701	19.7997	19.6617	19.8097	19.8324	-0.567649	-0.263997	-0.764635	-0.461394	-0.490056	-0.509546	0.181273	8.41788e-05	4.0748	1	1	2
PG4204	TRUE	18242	sp	P29758	OAT_MOUSE Ornithine aminotransferase; mitochondrial	Mus musculus	Oat	23.3143	23.2574	23.2786	23.1544	23.3538	23.2206	23.1218	23.1702	23.2583	23.1825	-0.093709	-0.135579	-0.108465	0.103882	-0.171277	-0.0810296	0.107501	0.0821662	1.08531	1	1	2
PG4207	TRUE	18293	sp	Q60597	ODO1_MOUSE 2-oxoglutarate dehydrogenase; mitochondrial	Mus musculus	Ogdh	24.6671	24.8954	24.709	24.7559	24.9189	24.3945	24.4768	24.576	24.3897	24.5057	-0.272566	-0.418545	-0.133046	-0.366174	-0.413233	-0.320713	0.12014	0.000794059	3.10015	1	1	2
PG6038	TRUE	71147	tr	Q148P2	Q148P2_MOUSE 3-oxoacyl-[acyl-carrier-protein] synthase; mitochondrial	Mus musculus	Oxsm	17.9572	17.8954	18.0685	18.0093	18.0337	17.8772	17.8881	18.0076	17.9526	17.8828	-0.079954	-0.007293	-0.060915	-0.056705	-0.150914	-0.0711562	0.0520359	0.110117	0.958146	1	1	2
PG4279	TRUE	18597	sp	P35486	ODPA_MOUSE Pyruvate dehydrogenase E1 component subunit alpha; somatic form; mitochondrial	Mus musculus	Pdha1	24.6584	25.1058	25.0972	24.7932	24.7329	24.2032	24.1494	24.3096	24.4807	24.4121	-0.455193	-0.956363	-0.787581	-0.312571	-0.320816	-0.566505	0.290732	0.00100721	2.99688	1	1	2
PG5985	TRUE	228026	sp	Q8BFP9	PDK1_MOUSE [Pyruvate dehydrogenase (acetyl-transferring)] kinase isozyme 1; mitochondrial	Mus musculus	Pdk1	22.2051	22.131	22.3622	22.0907	22.4336	21.8075	21.9353	21.8585	21.9698	22.0657	-0.397578	-0.195698	-0.503691	-0.120928	-0.367899	-0.317159	0.155801	0.00413085	2.38396	1	1	2
PG6309	TRUE	103711	sp	Q91XF0	PNPO_MOUSE Pyridoxine-5'-phosphate oxidase	Mus musculus	Pnpo	19.6973	19.4314	19.6104	20.7531	19.8022	19.7126	19.8031	19.7632	19.6468	20.2944	0.015304	0.371768	0.152857	-1.10633	0.492162	-0.0148482	0.63775	0.955675	0.01969	1	1	2
PG6416	TRUE	71701	tr	Q3UNL5	Q3UNL5_MOUSE Putative uncharacterized protein	Mus musculus	Pnpt1	21.3337	21.2371	21.4141	21.6008	21.5041	21.1947	21.1581	21.1411	21.1996	21.3727	-0.13901	-0.07895	-0.273027	-0.401277	-0.131392	-0.204731	0.131162	0.0270305	1.56815	1	1	2
PG6604	TRUE	11757	sp	P20108	PRDX3_MOUSE Thioredoxin-dependent peroxide reductase; mitochondrial	Mus musculus	Prdx3	22.8922	23.2959	23.475	22.9656	22.7462	22.5612	22.6174	22.3132	22.5027	22.8687	-0.330962	-0.678508	-1.16183	-0.462805	0.122503	-0.50232	0.470989	0.0146122	1.83528	1	1	2
PG6497	TRUE	54683	sp	P99029	PRDX5_MOUSE Peroxiredoxin-5; mitochondrial	Mus musculus	Prdx5	23.4922	23.6504	23.784	23.335	23.8219	23.285	22.891	23.5725	23.6463	23.4986	-0.207147	-0.75941	-0.211424	0.311276	-0.323236	-0.237988	0.381607	0.184194	0.734724	1	1	2
PG6551	TRUE	69956	sp	Q14C51	PTCD3_MOUSE Pentatricopeptide repeat domain-containing protein 3; mitochondrial	Mus musculus	Ptcd3	21.6723	21.6297	21.7856	21.8143	21.9291	21.508	21.6166	21.5762	21.6487	21.8019	-0.164302	-0.013048	-0.209417	-0.165603	-0.127239	-0.135922	0.0746011	0.0968964	1.01369	1	1	2
PG7744	TRUE	66945	sp	Q8K2B3	SDHA_MOUSE Succinate dehydrogenase [ubiquinone] flavoprotein subunit; mitochondrial	Mus musculus	Sdha	25.0682	25.4926	25.5576	25.2219	25.0117	24.6086	24.6244	25.0846	24.9642	24.9294	-0.459629	-0.868192	-0.472971	-0.257702	-0.08234	-0.428167	0.2938	0.0188167	1.72546	1	1	2
PG12819	TRUE	108037	tr	Q9CZN7	Q9CZN7_MOUSE Serine hydroxymethyltransferase	Mus musculus	Shmt2	23.6217	23.8144	23.8176	23.5169	23.8601	23.4021	23.5142	23.4441	23.4189	23.5049	-0.219602	-0.300105	-0.373486	-0.098059	-0.355278	-0.269306	0.112904	0.00503258	2.29821	1	1	2
PG6903	TRUE	64384	sp	Q8R104	SIR3_MOUSE NAD-dependent protein deacetylase sirtuin-3	Mus musculus	Sirt3	20.375	20.3194	20.5556	20.5463	20.5193	20.1907	20.3305	20.3197	20.3498	20.3776	-0.184303	0.011091	-0.235961	-0.196506	-0.141745	-0.149485	0.0958461	0.0333441	1.47698	1	1	2
PG6986	TRUE	68346	sp	Q8K2C6	SIR5_MOUSE NAD-dependent protein deacylase sirtuin-5; mitochondrial	Mus musculus	Sirt5	19.6403	19.6001	19.8078	19.6741	19.7765	19.5432	19.5386	19.5854	19.7218	19.5569	-0.09709	-0.061495	-0.222427	0.047741	-0.219605	-0.110575	0.114076	0.068	1.16749	1	1	2
PG12925	TRUE	381760	tr	Q8R2K3	Q8R2K3_MOUSE Single-stranded DNA-binding protein	Mus musculus	Ssbp1	22.3057	22.434	21.9075	22.2879	22.3982	22.1034	22.0655	22.0268	21.7632	22.2544	-0.202256	-0.368507	0.119302	-0.52473	-0.143788	-0.223996	0.242942	0.106611	0.972198	1	1	2
PG8173	TRUE	20916	tr	Q3UCC6	Q3UCC6_MOUSE Succinate-CoA ligase subunit beta (Fragment)	Mus musculus	Sucla2	24.6163	24.9891	24.9405	24.7188	24.4225	24.0674	24.1049	24.4577	24.2304	24.406	-0.548902	-0.884217	-0.48281	-0.488429	-0.016442	-0.48416	0.309442	0.00597726	2.2235	1	1	2
PG8174	TRUE	20917	sp	Q9Z2I8	SUCB2_MOUSE Succinate--CoA ligase [GDP-forming] subunit beta; mitochondrial	Mus musculus	Suclg2	23.8796	24.1038	24.0792	23.9704	23.8888	23.3839	23.4722	23.4571	23.2078	23.5447	-0.495723	-0.631607	-0.622115	-0.762606	-0.344059	-0.571222	0.158246	5.60879e-05	4.25113	1	1	2
PG8522	TRUE	21379	sp	Q91YM4	TBRG4_MOUSE Protein TBRG4	Mus musculus	Tbrg4	21.0396	21.041	21.2653	21.3062	21.4307	20.8681	20.9347	20.9599	21.0031	21.1867	-0.171478	-0.106279	-0.305384	-0.303078	-0.243912	-0.226026	0.0864139	0.0425879	1.37071	1	1	2
PG8454	TRUE	21780	sp	P40630	TFAM_MOUSE Transcription factor A; mitochondrial	Mus musculus	Tfam	22.1109	21.9765	21.8246	22.0843	22.0638	21.8391	21.8106	21.859	21.7974	21.8026	-0.271882	-0.165908	0.034449	-0.286928	-0.261221	-0.190298	0.134285	0.00730482	2.13639	1	1	2
PG8690	TRUE	76916	sp	Q8BUY5	TIDC1_MOUSE Complex I assembly factor TIMMDC1; mitochondrial	Mus musculus	Timmdc1	19.7126	19.6585	19.8196	19.6197	19.8227	19.5901	19.7823	19.6805	19.7448	19.6399	-0.12251	0.123759	-0.139106	0.125049	-0.182807	-0.039123	0.150896	0.488976	0.310713	1	1	2
PG8575	TRUE	70397	tr	A0A0R4J272	A0A0R4J272_MOUSE Transmembrane protein 70; mitochondrial	Mus musculus	Tmem70	19.1731	19.1316	19.2501	19.1834	19.5037	18.9662	19.0539	19.0283	19.0691	19.3452	-0.20688	-0.077635	-0.221791	-0.114321	-0.158542	-0.155834	0.0608313	0.134004	0.872882	1	1	2
PG8906	TRUE	68015	tr	Q3TK29	Q3TK29_MOUSE Putative uncharacterized protein	Mus musculus	Trap1	23.8038	23.9378	23.9176	23.8741	24.0581	23.7721	23.8108	23.8136	23.8445	23.9036	-0.031737	-0.127037	-0.104007	-0.029633	-0.154536	-0.08939	0.0565016	0.0950077	1.02224	1	1	2
PG1584	TRUE	66399	sp	Q9CZR8	EFTS_MOUSE Elongation factor Ts; mitochondrial	Mus musculus	Tsfm	21.7576	21.8046	21.9196	21.8712	21.9858	21.4575	21.5585	21.5478	21.6102	21.6176	-0.3001	-0.24605	-0.371788	-0.261032	-0.368233	-0.309441	0.0587213	0.000249335	3.60322	1	1	2
PG1758	TRUE	233870	sp	Q8BFR5	EFTU_MOUSE Elongation factor Tu; mitochondrial	Mus musculus	Tufm	24.3781	24.4326	24.394	24.3834	24.5549	23.9974	24.0785	24.0248	24.075	24.1077	-0.380746	-0.354134	-0.369227	-0.308464	-0.447133	-0.371941	0.0502124	1.10393e-05	4.95706	1	1	2
PG8672	TRUE	56551	sp	P97493	THIOM_MOUSE Thioredoxin; mitochondrial	Mus musculus	Txn2	20.3998	20.2901	20.4806	20.4835	20.3601	20.1214	20.0588	20.0743	20.0723	20.1493	-0.278356	-0.231272	-0.406238	-0.411252	-0.210792	-0.307582	0.0955591	6.47735e-05	4.1886	1	1	2
PG8960	TRUE	26462	tr	A0A0M3HEQ0	A0A0M3HEQ0_MOUSE Thioredoxin reductase 2; mitochondrial	Mus musculus	Txnrd2	20.4727	20.4404	20.6407	20.6038	20.6762	20.3167	20.3867	20.3228	20.3971	20.474	-0.156017	-0.053664	-0.317868	-0.206705	-0.202166	-0.187284	0.0955023	0.00913031	2.03951	1	1	2
PG7031	TRUE	22273	sp	Q9CZ13	QCR1_MOUSE Cytochrome b-c1 complex subunit 1; mitochondrial	Mus musculus	Uqcrc1	23.7364	23.6823	23.7439	23.752	23.9407	23.213	23.3279	23.3141	23.2783	23.4459	-0.523467	-0.354357	-0.429806	-0.473692	-0.494808	-0.455226	0.0659267	5.20783e-05	4.28334	1	1	2
PG6649	TRUE	67003	sp	Q9DB77	QCR2_MOUSE Cytochrome b-c1 complex subunit 2; mitochondrial	Mus musculus	Uqcrc2	24.3694	24.6132	24.6153	24.3404	24.745	23.9938	24.0686	24.0945	24.1612	24.2644	-0.375627	-0.544602	-0.520828	-0.179221	-0.480664	-0.420188	0.149428	0.00165495	2.78122	1	1	2
PG9165	TRUE	66694	sp	Q9CR68	UCRI_MOUSE Cytochrome b-c1 complex subunit Rieske; mitochondrial	Mus musculus	Uqcrfs1	23.7762	24.1426	23.9051	24.2285	23.9965	23.5035	23.3322	23.4494	23.5486	23.736	-0.272706	-0.810381	-0.455704	-0.67988	-0.260531	-0.49584	0.244733	0.00146627	2.83379	1	1	2

## Sheet: Figure 5l
Figure 5l
Candidate Timm50 substrates identified in liver analyzed by proteomics in WT and KO Pptc7 heart tissues. Proteins filtered by matrix localization (Rhee et. al) and presence of a mitochondrial targeting sequence (MTS) per Calvo et al. 2017.
Protein Group Name	Entrez in Mitocarta 2.0	entrez best guess	sp/tr	Uniprot	gene discription	organism	gene name	log2(WT1)	log2(WT2)	log2(WT3)	log2(WT4)	log2(WT5)	log2(KO1)	log2(KO2)	log2(KO3)	log2(KO4)	log2(KO5)	KO1-WT1	KO2-WT2	KO3-WT3	KO4-WT4	KO5-WT5	average	stdev	ttest	-log10 p value	Rhee	MTS (Calvo)	Matrix sum
PG8845	TRUE	224805	sp	Q14CH7	SYAM_MOUSE Alanine--tRNA ligase; mitochondrial	Mus musculus	Aars2	18.6533	18.2756	18.726	18.7447	18.8427	18.5663	18.5726	18.5104	18.7337	18.7342	-0.087087	0.296931	-0.215537	-0.011052	-0.108454	-0.0250398	0.194	0.82314	0.0845265	1	1	2
PG192	TRUE	30956	tr	Q3UWN2	Q3UWN2_MOUSE Putative uncharacterized protein	Mus musculus	Aass	23.9867	23.8084	24.2444	24.6622	24.342	23.552	23.7015	23.3797	23.6881	24.1863	-0.434732	-0.10689	-0.864755	-0.974134	-0.155691	-0.50724	0.398	0.03452	1.46193	1	1	2
PG1968	TRUE	268860	tr	Q3V1S0	Q3V1S0_MOUSE Putative uncharacterized protein	Mus musculus	Abat	23.1771	22.8787	23.361	23.4539	23.0749	22.8193	22.9693	22.5665	22.9036	22.8903	-0.357775	0.090539	-0.794508	-0.550357	-0.184569	-0.359334	0.339	0.019913	1.70086	1	1	2
PG212	TRUE	68758	sp	Q8K4F5	ABHDB_MOUSE Protein ABHD11	Mus musculus	Abhd11	21.5851	22.5591	22.8129	22.5677	19.2523	21.8048	21.8324	22.5111	22.6145	21.9807	0.219669	-0.726773	-0.30181	0.046873	2.72843	0.393278	1.35	0.580255	0.236381	1	1	2
PG9284	TRUE	52538	sp	Q8BWT1	THIM_MOUSE 3-ketoacyl-CoA thiolase; mitochondrial	Mus musculus	Acaa2	21.4407	21.3715	21.6674	21.5474	21.6209	21.0492	21.1921	20.9959	21.044	21.2121	-0.391519	-0.179476	-0.671556	-0.503374	-0.408756	-0.430936	0.179	0.000273334	3.56331	1	1	2
PG104	TRUE	66948	tr	A0A0R4J0P1	A0A0R4J0P1_MOUSE Acyl-Coenzyme A dehydrogenase family; member 8	Mus musculus	Acad8	21.54	21.5598	21.9661	21.7055	21.7414	21.4077	21.3393	21.3838	21.4326	21.4493	-0.132288	-0.220504	-0.582338	-0.272962	-0.292083	-0.300035	0.17	0.00530349	2.27544	1	1	2
PG216	TRUE	11409	sp	Q07417	ACADS_MOUSE Short-chain specific acyl-CoA dehydrogenase; mitochondrial	Mus musculus	Acads	23.4156	23.3276	23.5991	23.5605	23.7451	23.0164	23.0941	22.793	23.0482	23.1796	-0.399213	-0.233525	-0.806014	-0.512316	-0.565474	-0.503308	0.212	0.000846905	3.07217	1	1	2
PG9148	TRUE	110446	sp	Q8QZT1	THIL_MOUSE Acetyl-CoA acetyltransferase; mitochondrial	Mus musculus	Acat1	25.4797	25.1804	25.6115	25.5773	25.3121	24.9544	24.7665	24.6363	25.1023	24.905	-0.525278	-0.413859	-0.975195	-0.475056	-0.407133	-0.559304	0.237	0.00119789	2.92158	1	1	2
PG386	TRUE	104112	sp	Q91V92	ACLY_MOUSE ATP-citrate synthase	Mus musculus	Acly	22.3999	22.1941	21.3819	21.7213	21.7718	22.0458	21.8614	21.758	21.7045	21.7762	-0.354156	-0.332728	0.376043	-0.016764	0.004394	-0.0646422	0.299	0.742858	0.129094	1	1	2
PG18188	TRUE	104112	tr	Q3UEA1	Q3UEA1_MOUSE Putative uncharacterized protein (Fragment)	Mus musculus	Acly	19.8503	19.8999	19.4232	19.0191	19.2304	19.5157	19.2777	19.116	18.9111	19.1827	-0.33462	-0.622176	-0.30721	-0.108016	-0.047683	-0.283941	0.226	0.190396	0.720341	1	1	2
PG39	TRUE	11429	sp	Q99KI0	ACON_MOUSE Aconitate hydratase; mitochondrial	Mus musculus	Aco2	24.4348	24.2411	24.5364	24.7288	24.4997	23.9381	24.132	23.8536	24.0898	24.1326	-0.49677	-0.109069	-0.682842	-0.639023	-0.367113	-0.458963	0.232	0.0014842	2.82851	1	1	2
PG42	TRUE	257633	sp	Q3URE1	ACSF3_MOUSE Acyl-CoA synthetase family member 3; mitochondrial	Mus musculus	Acsf3	20.2958	20.292	20.5221	20.4398	20.569	20.1591	20.1997	19.9802	20.1891	20.3321	-0.13673	-0.092364	-0.541903	-0.25069	-0.236888	-0.251715	0.175	0.0137729	1.86097	1	1	2
PG358	TRUE	68738	tr	Q69Z91	Q69Z91_MOUSE Acetyl-coenzyme A synthetase (Fragment)	Mus musculus	Acss1	22.7255	22.5041	22.7335	22.6398	22.7098	22.3735	22.4203	22.1604	22.3172	22.466	-0.352036	-0.083823	-0.573116	-0.322568	-0.243766	-0.315062	0.178	0.0016981	2.77004	1	1	2
PG309	TRUE	72535	sp	Q9CZS1	AL1B1_MOUSE Aldehyde dehydrogenase X; mitochondrial	Mus musculus	Aldh1b1	23.9951	23.819	24.0015	24.1521	24.1865	23.3884	23.482	23.0694	23.7135	23.6416	-0.606693	-0.337026	-0.932137	-0.438662	-0.544828	-0.571869	0.226	0.00235772	2.62751	1	1	2
PG13875	TRUE	11669	tr	Q3U6I3	Q3U6I3_MOUSE Putative uncharacterized protein	Mus musculus	Aldh2	21.4942	22.1681	20.9264	22.0418	21.9796	21.3248	21.6495	21.2486	21.3086	21.7867	-0.169409	-0.518581	0.32225	-0.733238	-0.192845	-0.258365	0.401	0.337184	0.472133	1	1	2
PG11745	TRUE	11669	tr	A0A0G2JEU1	A0A0G2JEU1_MOUSE Aldehyde dehydrogenase; mitochondrial	Mus musculus	Aldh2	17.6316	17.5239	17.8013	17.7298	17.9318	17.4121	17.5295	17.3728	17.4919	17.6204	-0.219555	0.005615	-0.428432	-0.237927	-0.311388	-0.238337	0.159	0.0202021	1.6946	1	1	2
PG315	TRUE	212647	sp	Q8CHT0	AL4A1_MOUSE Delta-1-pyrroline-5-carboxylate dehydrogenase; mitochondrial	Mus musculus	Aldh4a1	24.9331	24.8465	25.0531	25.1431	24.6517	24.2369	24.4052	23.6505	24.3061	24.3367	-0.696198	-0.441292	-1.40267	-0.836938	-0.315056	-0.738431	0.424	0.00179743	2.74535	1	1	2
PG8667	TRUE	214579	sp	Q8BWF0	SSDH_MOUSE Succinate-semialdehyde dehydrogenase; mitochondrial	Mus musculus	Aldh5a1	22.9781	22.3697	22.9723	23.4046	23.5021	22.4157	22.5233	22.3637	22.5282	22.582	-0.562382	0.153599	-0.608574	-0.876427	-0.92016	-0.562789	0.431	0.0249769	1.60246	1	1	2
PG5652	TRUE	104776	sp	Q9EQ20	MMSA_MOUSE Methylmalonate-semialdehyde dehydrogenase [acylating]; mitochondrial	Mus musculus	Aldh6a1	23.4361	23.3265	23.6579	23.7405	23.6538	23.0439	23.248	22.8322	23.168	23.3052	-0.392192	-0.078516	-0.82569	-0.572423	-0.348546	-0.443473	0.277	0.00472919	2.32521	1	1	2
PG19776	TRUE	56752	tr	Q3TMT4	Q3TMT4_MOUSE Putative uncharacterized protein	Mus musculus	Aldh9a1	17.3786	17.5276	17.6375	17.2109	17.5989	17.39	17.6068	17.208	17.5037	17.474	0.011326	0.079274	-0.429549	0.292763	-0.124932	-0.0342236	0.268	0.748569	0.125768	1	1	2
PG20035	TRUE	56752	tr	Q3UDG0	Q3UDG0_MOUSE Putative uncharacterized protein	Mus musculus	Aldh9a1	17.9908	18.0232	18.0714	17.9701	18.2301	17.9693	18.0594	17.85	17.9797	18.1531	-0.021498	0.036144	-0.221417	0.009626	-0.077	-0.054829	0.102	0.447101	0.349595	1	1	2
PG881	TRUE	11946	sp	Q03265	ATPA_MOUSE ATP synthase subunit alpha; mitochondrial	Mus musculus	Atp5a1	25.9003	25.845	26.1108	26.2631	26.1002	25.4543	25.6503	25.4859	25.6618	25.6579	-0.446083	-0.194703	-0.624846	-0.601321	-0.442268	-0.461844	0.172	0.000829806	3.08102	1	1	2
PG869	TRUE	66043	tr	Q9D0J2	Q9D0J2_MOUSE Putative uncharacterized protein	Mus musculus	Atp5d	21.7725	20.9887	21.5204	21.9812	21.2421	21.3069	21.4982	21.2389	21.3981	21.4166	-0.465647	0.509559	-0.281448	-0.583138	0.174485	-0.129238	0.459	0.501643	0.299605	1	1	2
PG878	TRUE	11950	tr	Q3UF04	Q3UF04_MOUSE Putative uncharacterized protein	Mus musculus	Atp5f1	23.6089	23.4854	23.8469	23.7357	23.1073	23.2174	23.2969	22.7964	23.3356	23.436	-0.39147	-0.188512	-1.05047	-0.400108	0.328711	-0.340369	0.495	0.0788059	1.10344	1	1	2
PG780	TRUE	71679	sp	Q9DCX2	ATP5H_MOUSE ATP synthase subunit d; mitochondrial	Mus musculus	Atp5h	24.1336	24.5451	24.8165	24.5326	23.8401	23.2441	23.1035	23.5788	23.6047	23.4319	-0.889526	-1.44155	-1.2377	-0.927882	-0.408152	-0.980962	0.393	0.00109651	2.95999	1	1	2
PG791	TRUE	28080	sp	Q9DB20	ATPO_MOUSE ATP synthase subunit O; mitochondrial	Mus musculus	Atp5o	23.7151	23.6873	23.7427	23.9165	23.3929	23.1846	23.2995	22.9448	23.2032	23.2249	-0.530473	-0.387812	-0.797939	-0.713327	-0.167978	-0.519506	0.253	0.00103633	2.9845	1	1	2
PG16172	TRUE	11983	tr	E9PV44	E9PV44_MOUSE ATPase inhibitor; mitochondrial	Mus musculus	Atpif1	23.1845	23.0688	22.8212	22.5029	22.0824	23.136	23.0322	21.9125	22.2839	22.3225	-0.048573	-0.036573	-0.908663	-0.218914	0.240039	-0.194537	0.432	0.54602	0.262791	1	1	2
PG13803	TRUE	12261	tr	Q8R5L1	Q8R5L1_MOUSE Complement component 1 Q subcomponent-binding protein; mitochondrial	Mus musculus	C1qbp	21.6249	21.7119	21.8927	21.8395	21.9096	21.2398	21.5178	21.2861	21.3763	21.4117	-0.385092	-0.194099	-0.606545	-0.463274	-0.497858	-0.429374	0.154	0.000386524	3.41282	1	1	2
PG1202	TRUE	66658	sp	Q3URS9	CCD51_MOUSE Coiled-coil domain-containing protein 51	Mus musculus	Ccdc51	18.8053	18.8378	18.9546	19.0445	19.0707	18.7046	18.8197	18.8188	18.7264	18.7984	-0.100669	-0.018107	-0.135761	-0.318109	-0.272222	-0.168974	0.124	0.0203073	1.69235	1	1	2
PG2546	TRUE	217149	tr	B3DFI8	B3DFI8_MOUSE Cisd3 protein (Fragment)	Mus musculus	Cisd3	19.1293	18.6228	19.2525	19.1312	18.9241	18.7444	18.7951	18.4351	18.9785	18.5376	-0.384843	0.172303	-0.817377	-0.152691	-0.386592	-0.31384	0.363	0.0647729	1.18861	1	1	2
PG2478	TRUE	53895	sp	O88696	CLPP_MOUSE ATP-dependent Clp protease proteolytic subunit; mitochondrial	Mus musculus	Clpp	21.8007	21.8755	21.4698	21.6721	21.8145	21.5178	21.6978	21.9246	21.105	21.8586	-0.282899	-0.177637	0.454835	-0.567169	0.044117	-0.105751	0.383	0.536301	0.270591	1	1	2
PG2609	TRUE	230027	sp	Q8BMS4	COQ3_MOUSE Ubiquinone biosynthesis O-methyltransferase; mitochondrial	Mus musculus	Coq3	17.9623	18.0332	18.0664	17.9598	18.2592	17.8134	18.026	17.8665	17.8249	18.0805	-0.148851	-0.007213	-0.199904	-0.134848	-0.178727	-0.133909	0.0752	0.122386	0.912269	1	1	2
PG2577	TRUE	17709	tr	A0A075DC90	A0A075DC90_MOUSE Cytochrome c oxidase subunit 2	Mus musculus	COX2	21.7007	21.4343	21.7769	21.8743	21.7639	21.2187	21.3311	21.1155	21.3426	21.3199	-0.481971	-0.103183	-0.661412	-0.531677	-0.444005	-0.44445	0.208	0.000863155	3.06391	1	1	2
PG2578	TRUE	12857	sp	P19783	COX41_MOUSE Cytochrome c oxidase subunit 4 isoform 1; mitochondrial	Mus musculus	Cox4i1	22.5019	22.4502	22.4717	22.8139	22.7473	22.0744	22.2166	22.0256	22.228	22.3035	-0.427488	-0.233537	-0.446095	-0.585931	-0.443784	-0.427367	0.126	0.0016559	2.78097	1	1	2
PG2519	TRUE	12858	sp	P12787	COX5A_MOUSE Cytochrome c oxidase subunit 5A; mitochondrial	Mus musculus	Cox5a	22.7802	23.117	23.0905	22.7291	22.6229	22.1062	22.1261	21.4967	21.9141	22.0748	-0.674	-0.990873	-1.59381	-0.815057	-0.54813	-0.924375	0.409	0.000326588	3.486	1	1	2
PG2612	TRUE	12859	tr	Q9D881	Q9D881_MOUSE Cytochrome c oxidase subunit 5B; mitochondrial	Mus musculus	Cox5b	23.2356	23.3326	23.6044	23.1153	22.6958	22.7558	22.8483	22.5586	22.8855	22.8311	-0.479824	-0.484251	-1.04582	-0.229735	0.135243	-0.420878	0.431	0.0301124	1.52125	1	1	2
PG2689	TRUE	12896	tr	Q3UN55	Q3UN55_MOUSE Putative uncharacterized protein	Mus musculus	Cpt2	23.5011	23.1727	23.7082	23.7607	23.7068	22.9208	22.9583	22.8567	23.1932	23.0593	-0.580282	-0.214358	-0.851545	-0.567445	-0.647548	-0.572236	0.23	0.00169954	2.76967	1	1	2
PG1183	TRUE	12908	sp	P47934	CACP_MOUSE Carnitine O-acetyltransferase	Mus musculus	Crat	21.0958	20.9163	21.3569	21.492	21.5269	20.8974	20.9504	20.737	21.1103	21.2077	-0.198368	0.03411	-0.619947	-0.381637	-0.319186	-0.297006	0.24	0.0727429	1.13821	1	1	2
PG2325	TRUE	12974	sp	Q9CZU6	CISY_MOUSE Citrate synthase; mitochondrial	Mus musculus	Cs	22.9152	23.0235	22.4886	23.0427	22.8334	22.4633	22.5125	22.6995	22.7165	22.4519	-0.451882	-0.510948	0.210827	-0.326206	-0.381413	-0.291924	0.29	0.0358636	1.44535	1	1	2
PG1651	TRUE	66445	sp	Q9D0M3	CY1_MOUSE Cytochrome c1; heme protein; mitochondrial	Mus musculus	Cyc1	22.3945	22.3401	22.3151	22.3288	22.3654	21.8572	21.9122	21.8614	22.1537	21.9337	-0.537288	-0.427887	-0.453712	-0.175129	-0.431706	-0.405144	0.136	9.28e-05	4.03252	1	1	2
PG8235	TRUE	65111	tr	G3X9M0	G3X9M0_MOUSE 28S ribosomal protein S29; mitochondrial	Mus musculus	Dap3	19.9341	19.9515	20.0024	20.0541	20.1174	19.7201	19.8723	19.5675	19.6778	19.7829	-0.214001	-0.079249	-0.434945	-0.376309	-0.334499	-0.287801	0.142	0.00153021	2.81525	1	1	2
PG4794	TRUE	13171	sp	P53395	ODB2_MOUSE Lipoamide acyltransferase component of branched-chain alpha-keto acid dehydrogenase complex; mitochondrial	Mus musculus	Dbt	23.5745	23.5536	23.7666	23.7781	23.8834	23.3625	23.4582	23.075	23.3926	23.5703	-0.211954	-0.095322	-0.691599	-0.385451	-0.313143	-0.339494	0.225	0.0114432	1.94145	1	1	2
PG4597	TRUE	235339	sp	Q8BMF4	ODP2_MOUSE Dihydrolipoyllysine-residue acetyltransferase component of pyruvate dehydrogenase complex; mitochondrial	Mus musculus	Dlat	22.9879	22.9543	23.2223	23.1403	23.162	22.6455	22.7679	22.6364	22.7646	22.7846	-0.342362	-0.186384	-0.585923	-0.375659	-0.377385	-0.373543	0.142	0.000289546	3.53828	1	1	2
PG4650	TRUE	78920	sp	Q9D2G2	ODO2_MOUSE Dihydrolipoyllysine-residue succinyltransferase component of 2-oxoglutarate dehydrogenase complex; mitochondrial	Mus musculus	Dlst	23.4278	23.3973	23.5845	23.6823	23.1794	22.8415	22.9673	22.7177	22.9874	23.0709	-0.58633	-0.429979	-0.866859	-0.694919	-0.108529	-0.537323	0.288	0.00097059	3.01296	1	1	2
PG8887	TRUE	67417	sp	Q9CXJ1	SYEM_MOUSE Probable glutamate--tRNA ligase; mitochondrial	Mus musculus	Ears2	19.7472	19.6548	19.8517	19.7784	19.9114	19.7691	19.6962	19.5874	19.6759	19.7356	0.021902	0.041402	-0.264266	-0.102543	-0.175786	-0.0958582	0.13	0.112489	0.94889	1	1	2
PG3233	TRUE	51798	sp	O35459	ECH1_MOUSE Delta(3;5)-Delta(2;4)-dienoyl-CoA isomerase; mitochondrial	Mus musculus	Ech1	23.1395	22.9176	23.6119	23.778	23.5525	23.6144	23.4884	23.1661	23.913	23.7919	0.474881	0.570873	-0.445779	0.134941	0.239361	0.194855	0.399	0.371487	0.430056	1	1	2
PG3236	TRUE	93747	sp	Q8BH95	ECHM_MOUSE Enoyl-CoA hydratase; mitochondrial	Mus musculus	Echs1	23.8757	23.8216	23.4844	24.0655	23.7049	23.3897	23.5516	23.1867	23.4861	23.5663	-0.485994	-0.26996	-0.297719	-0.579355	-0.138647	-0.354335	0.177	0.0174916	1.75717	1	1	2
PG1876	TRUE	13177	sp	P42125	ECI1_MOUSE Enoyl-CoA delta isomerase 1; mitochondrial	Mus musculus	Eci1	23.1872	22.8529	23.3841	23.2944	23.2192	22.6973	22.7675	22.3595	22.8574	22.8039	-0.489808	-0.085472	-1.02462	-0.437028	-0.415299	-0.490446	0.338	0.00465436	2.33214	1	1	2
PG1694	TRUE	23986	sp	Q9WUR2	ECI2_MOUSE Enoyl-CoA delta isomerase 2; mitochondrial	Mus musculus	Eci2	21.8633	21.8537	22.2362	22.3935	22.2664	21.6961	21.8722	21.6421	21.9747	22.1036	-0.167191	0.018435	-0.594051	-0.418793	-0.162739	-0.264868	0.241	0.0956665	1.01924	1	1	2
PG3252	TRUE	26940	tr	A0A0R4J174	A0A0R4J174_MOUSE Evolutionarily conserved-signaling intermediate in Toll pathway; mitochondrial	Mus musculus	Ecsit	18.505	18.3516	18.4642	18.4816	18.615	18.449	18.4375	18.1344	18.2963	18.4677	-0.055965	0.085938	-0.329791	-0.185284	-0.147307	-0.126482	0.154	0.135283	0.868757	1	1	2
PG7956	TRUE	68626	sp	Q80Y81	RNZ2_MOUSE Zinc phosphodiesterase ELAC protein 2	Mus musculus	Elac2	20.6334	20.5827	20.7056	20.5427	20.6468	20.5983	20.6649	20.5342	20.6401	20.6254	-0.035126	0.08221	-0.171453	0.09733	-0.021433	-0.0096944	0.108	0.79318	0.100628	1	1	2
PG3291	TRUE	110842	sp	Q99LC5	ETFA_MOUSE Electron transfer flavoprotein subunit alpha; mitochondrial	Mus musculus	Etfa	24.6319	24.4774	24.7209	24.6697	24.4883	24.1167	24.2019	23.8255	24.2337	24.1809	-0.515104	-0.275588	-0.895359	-0.435962	-0.307468	-0.485896	0.249	0.000592745	3.22713	1	1	2
PG3489	TRUE	66841	sp	Q921G7	ETFD_MOUSE Electron transfer flavoprotein-ubiquinone oxidoreductase; mitochondrial	Mus musculus	Etfdh	24.0316	23.8849	23.8779	24.8527	24.3504	23.5427	23.6452	23.344	23.8087	23.9002	-0.488927	-0.239724	-0.533955	-1.04402	-0.450132	-0.551352	0.298	0.0297589	1.52638	1	1	2
PG3321	TRUE	66071	sp	Q9DCM0	ETHE1_MOUSE Persulfide dioxygenase ETHE1; mitochondrial	Mus musculus	Ethe1	20.7713	20.6591	20.9171	20.7048	20.7724	20.498	20.5407	20.5774	20.5358	20.3763	-0.273256	-0.11838	-0.339697	-0.168982	-0.396048	-0.259273	0.116	0.0016419	2.78465	1	1	2
PG174	TRUE	14148	sp	P46656	ADX_MOUSE Adrenodoxin; mitochondrial	Mus musculus	Fdx1	21.6328	21.1325	21.6463	21.6098	21.3267	21.2859	21.3067	21.1575	21.3626	21.1475	-0.346926	0.174198	-0.488839	-0.247235	-0.179187	-0.217598	0.248	0.0863265	1.06386	1	1	2
PG267	TRUE	14149	tr	Q3UZ58	Q3UZ58_MOUSE NADPH:adrenodoxin oxidoreductase; mitochondrial	Mus musculus	Fdxr	21.7871	21.4469	21.7864	21.5353	21.6821	21.1402	21.1586	20.8585	21.0658	21.119	-0.646911	-0.288312	-0.927894	-0.469472	-0.563125	-0.579143	0.236	0.000164585	3.78361	1	1	2
PG3973	TRUE	14151	tr	Q544X6	Q544X6_MOUSE Ferrochelatase	Mus musculus	Fech	22.9487	22.6626	22.7594	22.5164	22.7767	22.8012	22.7667	22.4502	22.5963	22.5692	-0.147544	0.104046	-0.309179	0.079911	-0.2075	-0.0960532	0.181	0.348292	0.458057	1	1	2
PG3836	TRUE	68133	sp	Q91WK5	GCSH_MOUSE Glycine cleavage system H protein; mitochondrial	Mus musculus	Gcsh	20.4959	20.3883	20.7653	20.3525	20.4171	20.0177	20.0156	19.8394	20.1821	19.9036	-0.478187	-0.37271	-0.925891	-0.170401	-0.513461	-0.49213	0.277	0.000815325	3.08867	1	1	2
PG3823	TRUE	73046	sp	Q80Y14	GLRX5_MOUSE Glutaredoxin-related protein 5; mitochondrial	Mus musculus	Glrx5	20.7732	20.5091	20.4986	20.5991	20.585	20.4943	20.436	19.9997	20.2286	20.2517	-0.278904	-0.073106	-0.498948	-0.370499	-0.333262	-0.310944	0.156	0.0145961	1.83576	1	1	2
PG2837	TRUE	14661	sp	P26443	DHE3_MOUSE Glutamate dehydrogenase 1; mitochondrial	Mus musculus	Glud1	25.9323	26.0969	26.1815	25.8602	25.8556	25.2331	25.2401	24.7542	25.3818	25.338	-0.699187	-0.856826	-1.42727	-0.478405	-0.51759	-0.795855	0.384	0.000285932	3.54374	1	1	2
PG111	TRUE	14719	sp	P05202	AATM_MOUSE Aspartate aminotransferase; mitochondrial	Mus musculus	Got2	25.2479	25.4061	25.4134	25.3117	25.0687	24.7263	24.8344	24.3587	24.7041	24.8509	-0.521577	-0.571677	-1.05468	-0.607652	-0.217811	-0.594679	0.3	0.000606206	3.21738	1	1	2
PG316	TRUE	108682	sp	Q8BGT5	ALAT2_MOUSE Alanine aminotransferase 2	Mus musculus	Gpt2	19.0585	18.7035	18.8782	19.0534	18.8866	18.6072	18.7459	18.698	18.4423	18.7496	-0.451335	0.042374	-0.180205	-0.611086	-0.137025	-0.267455	0.261	0.0156362	1.80587	1	1	2
PG2245	TRUE	14782	sp	P47791	GSHR_MOUSE Glutathione reductase; mitochondrial	Mus musculus	Gsr	22.2043	22.1907	22.1334	22.2231	22.3061	22.3032	22.304	22.2983	22.4306	22.3386	0.098952	0.1133	0.164843	0.207498	0.032478	0.123414	0.0666	0.0110198	1.95783	1	1	2
PG3865	TRUE	15107	sp	Q61425	HCDH_MOUSE Hydroxyacyl-coenzyme A dehydrogenase; mitochondrial	Mus musculus	Hadh	24.6118	24.5534	24.7601	24.8413	23.918	24.0556	23.9872	23.8788	24.2275	23.9691	-0.55622	-0.566229	-0.881288	-0.613819	0.051042	-0.513303	0.342	0.017998	1.74478	1	1	2
PG3234	TRUE	97212	sp	Q8BMS1	ECHA_MOUSE Trifunctional enzyme subunit alpha; mitochondrial	Mus musculus	Hadha	25.5166	25.5642	25.9181	25.3975	25.2943	24.9946	25.0265	24.5648	25.1774	25.1776	-0.521953	-0.537651	-1.35336	-0.220094	-0.116748	-0.549962	0.486	0.00739752	2.13091	1	1	2
PG3809	TRUE	14651	tr	G5E8T9	G5E8T9_MOUSE Hydroxyacyl glutathione hydrolase	Mus musculus	Hagh	21.8339	21.665	22.0253	21.7579	21.8549	21.7989	21.7658	21.5795	21.7987	21.7196	-0.034941	0.100748	-0.445723	0.040836	-0.13526	-0.094868	0.215	0.226008	0.645876	1	1	2
PG8867	TRUE	70791	sp	Q99KK9	SYHM_MOUSE Probable histidine--tRNA ligase; mitochondrial	Mus musculus	Hars2	19.8421	19.7237	19.8971	19.9729	19.8731	19.6921	19.7635	19.6805	19.7093	19.6984	-0.149989	0.039876	-0.216645	-0.263668	-0.174647	-0.153015	0.116	0.00762754	2.11762	1	1	2
PG3999	TRUE	227095	sp	Q8QZS1	HIBCH_MOUSE 3-hydroxyisobutyryl-CoA hydrolase; mitochondrial	Mus musculus	Hibch	22.6744	23.0344	23.3056	23.0277	23.127	22.2955	22.4716	22.0746	22.2423	22.5497	-0.37889	-0.562791	-1.23106	-0.785403	-0.577269	-0.707083	0.326	0.000716671	3.14468	1	1	2
PG3964	TRUE	68917	sp	Q9D0S9	HINT2_MOUSE Histidine triad nucleotide-binding protein 2; mitochondrial	Mus musculus	Hint2	21.342	21.1365	21.4797	21.6283	21.541	21.0409	21.115	20.805	21.1043	21.1982	-0.301144	-0.02151	-0.674665	-0.524079	-0.342838	-0.372847	0.247	0.0090306	2.04428	1	1	2
PG4005	TRUE	15356	tr	Q3UMP2	Q3UMP2_MOUSE Putative uncharacterized protein	Mus musculus	Hmgcl	22.7193	22.8856	23.2071	23.0846	22.7098	22.5429	22.6255	22.3197	22.6622	22.7321	-0.176436	-0.260138	-0.887413	-0.422374	0.022317	-0.344809	0.343	0.0220348	1.65689	1	1	2
PG9813	TRUE	15473	sp	P52760	UK114_MOUSE Ribonuclease UK114	Mus musculus	Hrsp12	23.5421	23.9102	24.0075	23.3278	23.5699	23.0105	23.5804	22.9227	23.2562	23.611	-0.53156	-0.329821	-1.08479	-0.071601	0.04113	-0.395327	0.445	0.0700242	1.15475	1	1	2
PG2349	TRUE	15510	sp	P63038	CH60_MOUSE 60 kDa heat shock protein; mitochondrial	Mus musculus	Hspd1	26.2902	26.3657	26.5011	26.2949	26.3214	25.6303	25.7801	25.4732	25.7063	25.7529	-0.659884	-0.585538	-1.02791	-0.588575	-0.568482	-0.686077	0.194	7.48e-06	5.12599	1	1	2
PG2419	TRUE	15528	sp	Q64433	CH10_MOUSE 10 kDa heat shock protein; mitochondrial	Mus musculus	Hspe1	23.7864	23.6163	23.4903	23.644	23.4056	23.3371	23.4025	22.8856	23.5214	23.4422	-0.449261	-0.213799	-0.604649	-0.122662	0.03661	-0.270752	0.256	0.0706017	1.15118	1	1	2
PG8938	TRUE	381314	sp	Q8BIJ6	SYIM_MOUSE Isoleucine--tRNA ligase; mitochondrial	Mus musculus	Iars2	21.6167	21.6129	21.8651	21.7591	21.8795	21.4634	21.552	21.3953	21.5455	21.6607	-0.15327	-0.060881	-0.469844	-0.213586	-0.218805	-0.223277	0.152	0.0156929	1.8043	1	1	2
PG1127	TRUE	216792	sp	Q8CAK1	CAF17_MOUSE Putative transferase CAF17 homolog; mitochondrial	Mus musculus	Iba57	18.6597	18.6874	18.773	18.6954	18.8879	18.4717	18.7292	18.3884	18.5903	18.7349	-0.188077	0.041725	-0.384623	-0.105087	-0.152973	-0.157807	0.154	0.0849361	1.07091	1	1	2
PG17288	TRUE	15925	tr	Q8CGB9	Q8CGB9_MOUSE Insulin degrading enzyme	Mus musculus	Ide	23.645	23.7131	23.7858	23.5141	23.6623	23.5882	23.9484	24.1562	23.6108	23.5976	-0.056811	0.235247	0.37045	0.096635	-0.064725	0.116159	0.188	0.377138	0.4235	1	1	2
PG4223	TRUE	67834	sp	Q9D6R2	IDH3A_MOUSE Isocitrate dehydrogenase [NAD] subunit alpha; mitochondrial	Mus musculus	Idh3a	22.6013	22.4383	22.8221	22.7206	22.7117	22.2846	22.3752	22.2455	22.4545	22.3702	-0.31668	-0.063151	-0.576639	-0.266088	-0.341509	-0.312813	0.184	0.00310284	2.50824	1	1	2
PG13664	TRUE	170718	tr	Q91VA7	Q91VA7_MOUSE Isocitrate dehydrogenase [NAD] subunit; mitochondrial	Mus musculus	Idh3b	22.2713	22.1328	22.3323	22.7745	22.2644	22.0178	22.1281	21.959	22.1309	22.1965	-0.253535	-0.004724	-0.373381	-0.643656	-0.067941	-0.268647	0.256	0.0521423	1.28281	1	1	2
PG4066	TRUE	15929	sp	P70404	IDHG1_MOUSE Isocitrate dehydrogenase [NAD] subunit gamma 1; mitochondrial	Mus musculus	Idh3g	20.0361	20.0499	20.2353	20.0652	20.1712	19.9015	19.9174	19.9278	19.923	19.8203	-0.13464	-0.132427	-0.307506	-0.142229	-0.350931	-0.213547	0.107	0.00124134	2.90611	1	1	2
PG4269	TRUE	74316	sp	Q9DCB8	ISCA2_MOUSE Iron-sulfur cluster assembly 2 homolog; mitochondrial	Mus musculus	Isca2	19.9142	19.8936	20.0645	20.0872	20.1723	19.8082	19.965	19.7738	19.8291	19.9995	-0.105967	0.07141	-0.290707	-0.258066	-0.172828	-0.151232	0.144	0.0617637	1.20927	1	1	2
PG4884	TRUE	66383	tr	D3Z7W0	D3Z7W0_MOUSE Iron-sulfur cluster assembly enzyme ISCU; mitochondrial	Mus musculus	Iscu	19.4629	19.2791	19.6077	19.6882	19.7251	19.2788	19.3162	19.1733	19.3109	19.455	-0.184013	0.037059	-0.434374	-0.377244	-0.270153	-0.245745	0.185	0.0301976	1.52003	1	1	2
PG4896	TRUE	56357	sp	Q9JHI5	IVD_MOUSE Isovaleryl-CoA dehydrogenase; mitochondrial	Mus musculus	Ivd	23.3607	23.4034	23.1699	23.6033	23.5331	22.9658	23.0889	22.7582	22.9484	23.1829	-0.394895	-0.314477	-0.411657	-0.654974	-0.350207	-0.425242	0.134	0.00345965	2.46097	1	1	2
PG5086	TRUE	217666	sp	Q91YP0	L2HDH_MOUSE L-2-hydroxyglutarate dehydrogenase; mitochondrial	Mus musculus	L2hgdh	20.1779	20.189	20.3717	20.3548	20.4899	19.9271	20.1089	19.9667	20.0697	20.153	-0.25078	-0.080103	-0.405009	-0.285057	-0.336882	-0.271566	0.122	0.00585087	2.23278	1	1	2
PG5303	TRUE	215951	sp	Q3V384	LACE1_MOUSE Lactation elevated protein 1	Mus musculus	Lace1	15.9942	16.0244	16.1321	16.1176	16.0214	15.8897	15.9279	15.9221	15.8928	15.8602	-0.104466	-0.096557	-0.210033	-0.224785	-0.161211	-0.15941	0.0588	0.000791836	3.10136	1	1	2
PG593	TRUE	66988	sp	Q9CPY7	AMPL_MOUSE Cytosol aminopeptidase	Mus musculus	Lap3	24.1663	23.8548	24.022	24.0631	24.2032	23.8638	24.1722	24.1547	24.3956	23.9684	-0.302507	0.317448	0.132696	0.332564	-0.234821	0.049076	0.301	0.668263	0.175053	1	1	2
PG5416	TRUE	72416	sp	Q6PB66	LPPRC_MOUSE Leucine-rich PPR motif-containing protein; mitochondrial	Mus musculus	Lrpprc	24.6713	24.4729	24.6748	24.7038	24.631	24.4044	24.5045	24.0618	24.4951	24.4974	-0.266824	0.031647	-0.612952	-0.208695	-0.133632	-0.238091	0.238	0.0353666	1.45141	1	1	2
PG3540	TRUE	223722	sp	Q8R3F5	FABD_MOUSE Malonyl-CoA-acyl carrier protein transacylase; mitochondrial	Mus musculus	Mcat	19.5071	19.1942	19.5379	19.4744	19.4494	19.1082	19.2401	19.0248	19.302	19.1939	-0.398954	0.045969	-0.513121	-0.172396	-0.255478	-0.258796	0.215	0.0109203	1.96176	1	1	2
PG5532	TRUE	17448	sp	P08249	MDHM_MOUSE Malate dehydrogenase; mitochondrial	Mus musculus	Mdh2	24.5781	24.6906	24.5364	24.8022	24.122	24.118	24.2453	24.0185	24.1097	24.1569	-0.460152	-0.445349	-0.517969	-0.692476	0.034885	-0.416212	0.271	0.00895083	2.04814	1	1	2
PG4404	TRUE	26922	sp	Q9DCS3	MECR_MOUSE Trans-2-enoyl-CoA reductase; mitochondrial	Mus musculus	Mecr	21.1977	21.4164	20.2041	21.1016	21.0541	20.7755	20.7816	20.6016	20.747	20.5481	-0.422224	-0.634779	0.39757	-0.354574	-0.506014	-0.304004	0.406	0.191041	0.718873	1	1	2
PG1691	TRUE	56690	sp	Q99J39	DCMC_MOUSE Malonyl-CoA decarboxylase; mitochondrial	Mus musculus	Mlycd	20.4122	20.32	20.9123	20.7246	20.7224	20.0976	20.1827	19.9327	20.3817	20.2547	-0.31458	-0.137261	-0.97959	-0.342876	-0.46775	-0.448411	0.32	0.00976157	2.01048	1	1	2
PG7940	TRUE	56284	tr	Q3URF5	Q3URF5_MOUSE Putative uncharacterized protein	Mus musculus	Mrpl19	18.723	18.7204	18.8819	18.8188	19.0313	18.6504	18.6701	18.5295	18.4658	18.7987	-0.072601	-0.050328	-0.352452	-0.352999	-0.232665	-0.212209	0.146	0.0319804	1.49512	1	1	2
PG7864	TRUE	27398	sp	Q9D773	RM02_MOUSE 39S ribosomal protein L2; mitochondrial	Mus musculus	Mrpl2	19.9965	19.9182	20.1816	19.9912	20.1235	19.7593	19.8458	19.689	19.7719	19.7339	-0.237173	-0.072377	-0.492607	-0.21932	-0.389623	-0.28222	0.163	0.0008417	3.07484	1	1	2
PG7941	TRUE	67707	sp	Q9CQ06	RM24_MOUSE 39S ribosomal protein L24; mitochondrial	Mus musculus	Mrpl24	20.4668	20.3653	20.5494	20.596	20.6947	20.3021	20.3636	20.1614	20.2358	20.3572	-0.164759	-0.001798	-0.388044	-0.360246	-0.337565	-0.250482	0.164	0.00614602	2.21141	1	1	2
PG7943	TRUE	56280	sp	Q921S7	RM37_MOUSE 39S ribosomal protein L37; mitochondrial	Mus musculus	Mrpl37	20.8561	20.8213	21.0378	20.9829	21.1411	20.6075	20.6999	20.4551	20.6497	20.7634	-0.248631	-0.121468	-0.582642	-0.333131	-0.377616	-0.332698	0.17	0.00283493	2.54746	1	1	2
PG7979	TRUE	27393	sp	Q9JKF7	RM39_MOUSE 39S ribosomal protein L39; mitochondrial	Mus musculus	Mrpl39	19.9502	19.933	20.0291	19.994	20.1632	19.5554	19.7029	19.4811	19.6611	19.7668	-0.394815	-0.230124	-0.548022	-0.332893	-0.396483	-0.380467	0.116	0.000407314	3.39007	1	1	2
PG7948	TRUE	66163	sp	Q9DCU6	RM04_MOUSE 39S ribosomal protein L4; mitochondrial	Mus musculus	Mrpl4	19.1283	19.1676	19.4701	19.4191	19.5008	18.9603	19.1067	19.2056	19.4838	19.2779	-0.167992	-0.060832	-0.264507	0.064712	-0.222917	-0.130307	0.133	0.299672	0.523353	1	1	2
PG7951	TRUE	67308	sp	Q9EQI8	RM46_MOUSE 39S ribosomal protein L46; mitochondrial	Mus musculus	Mrpl46	21.2216	20.8987	21.2112	21.308	21.3434	21.0078	21.0962	20.9232	21.1188	21.1555	-0.213834	0.197437	-0.28801	-0.189234	-0.187816	-0.136291	0.191	0.16472	0.783254	1	1	2
PG7844	TRUE	74600	sp	Q8K2Y7	RM47_MOUSE 39S ribosomal protein L47; mitochondrial	Mus musculus	Mrpl47	20.1814	19.9685	20.1623	20.0993	20.2776	19.7182	19.8016	19.699	19.9398	19.8149	-0.463202	-0.16687	-0.463364	-0.159566	-0.462668	-0.343134	0.164	0.000871501	3.05973	1	1	2
PG7969	TRUE	18120	sp	Q9CQ40	RM49_MOUSE 39S ribosomal protein L49; mitochondrial	Mus musculus	Mrpl49	19.1124	19.0438	19.1378	19.2324	19.2535	18.7279	18.9353	18.7267	18.664	18.9109	-0.384499	-0.108573	-0.41103	-0.568386	-0.342645	-0.363027	0.166	0.000627471	3.20241	1	1	2
PG8096	TRUE	64657	tr	G5E8U5	G5E8U5_MOUSE 28S ribosomal protein S10; mitochondrial	Mus musculus	Mrps10	16.9885	17.0237	16.9111	17.0339	17.3886	16.7855	16.9104	16.7154	16.7994	17.2077	-0.203023	-0.11327	-0.195721	-0.234486	-0.180982	-0.185496	0.0449	0.160501	0.794523	1	1	2
PG8158	TRUE	66242	sp	Q9CPX7	RT16_MOUSE 28S ribosomal protein S16; mitochondrial	Mus musculus	Mrps16	19.2877	19.1867	19.2398	19.1787	19.1229	19.0003	19.1149	18.8022	18.9057	18.8239	-0.28737	-0.071823	-0.437653	-0.272988	-0.299057	-0.273778	0.131	0.00281139	2.55108	1	1	2
PG8159	TRUE	68565	tr	Q5U5I3	Q5U5I3_MOUSE 28S ribosomal protein S18a; mitochondrial	Mus musculus	Mrps18a	19.5852	18.8503	19.5152	19.6413	19.4206	19.2702	19.3435	19.1888	19.6005	19.1075	-0.314933	0.493205	-0.32646	-0.040845	-0.3131	-0.100427	0.353	0.561864	0.250369	1	1	2
PG8241	TRUE	118451	tr	Q8BQ99	Q8BQ99_MOUSE Putative uncharacterized protein	Mus musculus	Mrps2	19.5902	19.4077	19.6026	19.5887	19.7633	19.4495	19.6521	19.3892	19.6467	19.7131	-0.140615	0.244364	-0.213444	0.057948	-0.050166	-0.0203826	0.179	0.816036	0.0882905	1	1	2
PG8224	TRUE	218506	sp	Q8BK72	RT27_MOUSE 28S ribosomal protein S27; mitochondrial	Mus musculus	Mrps27	20.8159	20.8023	20.8362	20.8517	21.016	20.491	20.6381	20.4335	20.5132	20.6675	-0.324913	-0.164276	-0.402718	-0.338538	-0.348443	-0.315778	0.0897	0.00069951	3.15521	1	1	2
PG8098	TRUE	59054	sp	Q9D0G0	RT30_MOUSE 28S ribosomal protein S30; mitochondrial	Mus musculus	Mrps30	20.2836	20.0563	20.2944	20.3583	20.4243	20.0975	20.0738	19.8978	20.0147	20.0824	-0.186119	0.017441	-0.396543	-0.343672	-0.341913	-0.250161	0.169	0.00845626	2.07282	1	1	2
PG8225	TRUE	232536	tr	A0A0R4J0L6	A0A0R4J0L6_MOUSE 28S ribosomal protein S35; mitochondrial	Mus musculus	Mrps35	20.3102	20.2718	20.4163	20.4609	20.6378	20.0507	20.1965	20.0904	20.1172	20.2066	-0.259456	-0.075267	-0.325967	-0.343752	-0.431246	-0.287138	0.133	0.00377816	2.42272	1	1	2
PG8140	TRUE	69527	sp	Q9D7N3	RT09_MOUSE 28S ribosomal protein S9; mitochondrial	Mus musculus	Mrps9	20.6197	20.2877	20.62	20.6338	20.5683	20.3594	20.3149	20.1745	20.4154	20.3785	-0.260364	0.027206	-0.445437	-0.218465	-0.189762	-0.217364	0.169	0.0232838	1.63295	1	1	2
PG8059	TRUE	67871	sp	Q9D6S7	RRFM_MOUSE Ribosome-recycling factor; mitochondrial	Mus musculus	Mrrf	20.4481	19.9327	20.325	20.3796	20.3508	20.0724	20.162	19.921	20.2583	20.1881	-0.375711	0.229297	-0.404012	-0.121262	-0.162681	-0.166874	0.254	0.160682	0.794032	1	1	2
PG1198	TRUE	270685	sp	Q3V3R1	C1TM_MOUSE Monofunctional C1-tetrahydrofolate synthase; mitochondrial	Mus musculus	Mthfd1l	23.3204	23.3592	23.3983	23.3189	23.4866	22.9785	23.1672	22.8248	22.9825	23.0856	-0.341891	-0.19207	-0.573546	-0.336398	-0.400963	-0.368974	0.138	0.00049103	3.30889	1	1	2
PG5792	TRUE	17768	tr	Q3U8E7	Q3U8E7_MOUSE Putative uncharacterized protein	Mus musculus	Mthfd2	21.0903	21.1572	20.9265	20.5626	20.9606	20.9389	21.0829	20.7587	20.7515	20.7165	-0.151415	-0.074307	-0.167764	0.188835	-0.244114	-0.089753	0.167	0.49203	0.308008	1	1	2
PG5785	TRUE	17850	sp	P16332	MUTA_MOUSE Methylmalonyl-CoA mutase; mitochondrial	Mus musculus	Mut	23.0736	22.9558	23.3533	23.5013	23.2154	22.9968	23.1356	22.658	23.2019	23.28	-0.076769	0.179847	-0.695332	-0.299449	0.064673	-0.165406	0.346	0.290869	0.536302	1	1	2
PG6266	TRUE	67130	sp	Q9CQZ5	NDUA6_MOUSE NADH dehydrogenase [ubiquinone] 1 alpha subcomplex subunit 6	Mus musculus	Ndufa6	20.9997	21.1609	21.3635	21.2717	21.4196	20.7159	20.7792	20.5363	20.7778	20.917	-0.283825	-0.381683	-0.827197	-0.493842	-0.502577	-0.497825	0.205	0.000901563	3.045	1	1	2
PG6230	TRUE	73694	sp	Q9CWG8	NDUF7_MOUSE Protein arginine methyltransferase NDUFAF7; mitochondrial	Mus musculus	Ndufaf7	18.9775	19.0032	19.0552	18.8834	19.0892	18.8144	18.8181	18.7375	18.783	18.8586	-0.163093	-0.18506	-0.317687	-0.100466	-0.23053	-0.199367	0.081	0.00120683	2.91835	1	1	2
PG6029	TRUE	67264	sp	Q9D6J5	NDUB8_MOUSE NADH dehydrogenase [ubiquinone] 1 beta subcomplex subunit 8; mitochondrial	Mus musculus	Ndufb8	21.4239	21.6443	21.8983	21.531	21.5144	20.7608	21.0383	20.7687	20.9241	21.0482	-0.663132	-0.606006	-1.12955	-0.606907	-0.466194	-0.694359	0.254	0.000145754	3.83638	1	1	2
PG6198	TRUE	68349	sp	Q9DCT2	NDUS3_MOUSE NADH dehydrogenase [ubiquinone] iron-sulfur protein 3; mitochondrial	Mus musculus	Ndufs3	22.5933	22.303	22.6984	22.7438	22.6938	22.1024	22.2232	21.9876	22.2387	22.2882	-0.490934	-0.079851	-0.710852	-0.505121	-0.405621	-0.438476	0.23	0.001899	2.72147	1	1	2
PG5988	TRUE	407785	sp	P52503	NDUS6_MOUSE NADH dehydrogenase [ubiquinone] iron-sulfur protein 6; mitochondrial	Mus musculus	Ndufs6	21.8568	21.6993	21.9011	21.8266	21.8267	21.4866	21.4966	21.1826	21.5276	21.4174	-0.370149	-0.202706	-0.718495	-0.299044	-0.409335	-0.399946	0.195	0.000490304	3.30953	1	1	2
PG6182	TRUE	17995	sp	Q91YT0	NDUV1_MOUSE NADH dehydrogenase [ubiquinone] flavoprotein 1; mitochondrial	Mus musculus	Ndufv1	22.8338	22.7798	22.9337	23.0071	22.9981	22.4148	22.5245	22.2855	22.5626	22.5124	-0.41902	-0.255348	-0.648118	-0.444528	-0.485732	-0.450549	0.141	0.00015262	3.81639	1	1	2
PG5989	TRUE	72900	sp	Q9D6J6	NDUV2_MOUSE NADH dehydrogenase [ubiquinone] flavoprotein 2; mitochondrial	Mus musculus	Ndufv2	22.5518	22.7616	23.0795	22.1838	21.8523	22.093	22.2438	21.9771	21.7289	22.3467	-0.458791	-0.517736	-1.1024	-0.454852	0.49439	-0.407877	0.573	0.128424	0.891353	1	1	2
PG14625	TRUE	78330	tr	Q3U422	Q3U422_MOUSE NADH dehydrogenase [ubiquinone] flavoprotein 3; mitochondrial	Mus musculus	Ndufv3	20.7438	20.4329	20.8749	20.9363	20.8653	20.4734	20.5678	20.4106	20.7974	20.5567	-0.270362	0.13493	-0.4643	-0.138978	-0.308564	-0.209455	0.225	0.0969246	1.01357	1	1	2
PG6183	TRUE	78330	sp	Q8BK30	NDUV3_MOUSE NADH dehydrogenase [ubiquinone] flavoprotein 3; mitochondrial	Mus musculus	Ndufv3	20.3503	20.275	20.044	20.1721	20.2517	19.8772	19.7662	19.2808	19.4924	19.7823	-0.473122	-0.508843	-0.763193	-0.679732	-0.469362	-0.57885	0.134	0.00145334	2.83763	1	1	2
PG6235	TRUE	56748	tr	A0A0N4SUH8	A0A0N4SUH8_MOUSE NFU1 iron-sulfur cluster scaffold homolog; mitochondrial	Mus musculus	Nfu1	20.4376	20.4396	20.521	20.4711	20.6135	20.2636	20.3484	20.1349	20.1156	20.3826	-0.174047	-0.091215	-0.386083	-0.355537	-0.230866	-0.24755	0.123	0.00451681	2.34517	1	1	2
PG4568	TRUE	18242	sp	P29758	OAT_MOUSE Ornithine aminotransferase; mitochondrial	Mus musculus	Oat	22.5868	22.5547	22.8776	23.036	23.0437	22.5126	22.6984	22.1722	24.4224	23.1964	-0.074239	0.143728	-0.705443	1.38643	0.15261	0.180617	0.759	0.668381	0.174976	1	1	2
PG4570	TRUE	18293	sp	Q60597	ODO1_MOUSE 2-oxoglutarate dehydrogenase; mitochondrial	Mus musculus	Ogdh	23.8813	24.0927	24.1125	24.0324	23.987	23.5018	23.6009	23.3916	23.5561	23.6052	-0.379498	-0.491797	-0.720952	-0.476278	-0.38178	-0.490061	0.139	2.69e-05	4.57079	1	1	2
PG4632	TRUE	18597	sp	P35486	ODPA_MOUSE Pyruvate dehydrogenase E1 component subunit alpha; somatic form; mitochondrial	Mus musculus	Pdha1	23.3903	23.2694	23.2563	23.5303	23.3225	22.9642	23.0652	23.0254	23.0768	22.9885	-0.426101	-0.204165	-0.230904	-0.453552	-0.333948	-0.329734	0.112	0.000306148	3.51407	1	1	2
PG6396	TRUE	228026	sp	Q8BFP9	PDK1_MOUSE [Pyruvate dehydrogenase (acetyl-transferring)] kinase isozyme 1; mitochondrial	Mus musculus	Pdk1	19.8958	19.8631	20.0265	20.0491	20.1321	19.7569	19.7872	19.6124	19.7114	19.9279	-0.138938	-0.075924	-0.414108	-0.337672	-0.204246	-0.234178	0.14	0.0114736	1.9403	1	1	2
PG5681	TRUE	66865	sp	Q9DC61	MPPA_MOUSE Mitochondrial-processing peptidase subunit alpha	Mus musculus	Pmpca	21.7203	21.6417	21.7209	21.8067	21.9836	21.4758	21.5562	21.1922	21.3898	21.6655	-0.244508	-0.08544	-0.52865	-0.416935	-0.318087	-0.318724	0.169	0.0123264	1.90916	1	1	2
PG5682	TRUE	73078	sp	Q9CXT8	MPPB_MOUSE Mitochondrial-processing peptidase subunit beta	Mus musculus	Pmpcb	21.5527	21.5255	21.5324	21.6791	21.7734	21.329	21.4179	21.2754	21.3869	21.4906	-0.22367	-0.107593	-0.256979	-0.292237	-0.282722	-0.23264	0.0748	0.00527191	2.27803	1	1	2
PG6750	TRUE	103711	sp	Q91XF0	PNPO_MOUSE Pyridoxine-5'-phosphate oxidase	Mus musculus	Pnpo	21.6518	21.2576	21.4913	21.4886	21.642	21.496	21.4907	21.2104	21.3855	21.6568	-0.155795	0.233094	-0.280915	-0.103127	0.014785	-0.0583916	0.195	0.584491	0.233223	1	1	2
PG6855	TRUE	71701	tr	Q3TST0	Q3TST0_MOUSE Putative uncharacterized protein	Mus musculus	Pnpt1	21.5607	21.5308	21.5993	21.4493	21.666	21.3659	21.4009	21.1741	21.3116	21.4475	-0.194836	-0.129918	-0.42519	-0.137686	-0.218484	-0.221223	0.12	0.00574004	2.24109	1	1	2
PG6474	TRUE	67811	sp	Q91VA6	PDIP2_MOUSE Polymerase delta-interacting protein 2	Mus musculus	Poldip2	21.1552	21.003	21.4825	21.4228	21.556	21.0554	21.028	20.7955	21.0481	21.2001	-0.099837	0.025003	-0.687039	-0.374755	-0.355904	-0.298506	0.276	0.0420487	1.37625	1	1	2
PG4366	TRUE	74776	sp	Q91VM9	IPYR2_MOUSE Inorganic pyrophosphatase 2; mitochondrial	Mus musculus	Ppa2	21.5626	21.3655	21.6835	21.6474	21.6637	21.26	21.3313	21.1321	21.4004	21.4769	-0.302621	-0.034152	-0.551356	-0.246951	-0.18676	-0.264368	0.189	0.0130762	1.88352	1	1	2
PG7050	TRUE	11757	sp	P20108	PRDX3_MOUSE Thioredoxin-dependent peroxide reductase; mitochondrial	Mus musculus	Prdx3	22.5677	22.6207	22.7772	22.6837	22.1458	22.2909	22.5657	22.1851	21.4879	22.4096	-0.276807	-0.054986	-0.592147	-1.19584	0.263782	-0.3712	0.557	0.123542	0.908184	1	1	2
PG4797	TRUE	104444	tr	Q3T9B4	Q3T9B4_MOUSE Putative uncharacterized protein	Mus musculus	Rexo2	19.5956	19.6171	19.7204	19.582	19.7248	19.2776	19.6222	19.3429	19.3608	19.426	-0.318047	0.005105	-0.37757	-0.221213	-0.298811	-0.242107	0.149	0.00666342	2.1763	1	1	2
PG8367	TRUE	68653	sp	Q8BGH2	SAM50_MOUSE Sorting and assembly machinery component 50 homolog	Mus musculus	Samm50	21.5985	21.5713	21.8259	21.7118	21.8161	21.3026	21.4618	21.2883	21.3874	21.4729	-0.29595	-0.1095	-0.537582	-0.324447	-0.343177	-0.322131	0.152	0.00117299	2.93071	1	1	2
PG8138	TRUE	52892	tr	Q5SUD5	Q5SUD5_MOUSE Protein SCO1 homolog; mitochondrial	Mus musculus	Sco1	19.6988	19.6471	19.8372	19.6727	19.7567	19.3134	19.3207	19.3069	19.3758	19.4672	-0.385424	-0.326374	-0.530308	-0.296896	-0.289529	-0.365706	0.0995	4.17e-05	4.37938	1	1	2
PG8295	TRUE	66945	sp	Q8K2B3	SDHA_MOUSE Succinate dehydrogenase [ubiquinone] flavoprotein subunit; mitochondrial	Mus musculus	Sdha	24.3577	24.3032	24.3543	24.5441	24.448	23.991	24.1463	23.7971	24.1479	24.0865	-0.366765	-0.156908	-0.55717	-0.396162	-0.361472	-0.367695	0.142	0.00154815	2.81019	1	1	2
PG8440	TRUE	67680	sp	Q9CQA3	SDHB_MOUSE Succinate dehydrogenase [ubiquinone] iron-sulfur subunit; mitochondrial	Mus musculus	Sdhb	24.0937	23.6271	23.9113	24.2628	23.8529	23.5418	23.7089	23.3761	23.7631	23.6058	-0.551986	0.081832	-0.535202	-0.499682	-0.247091	-0.350426	0.271	0.025211	1.59841	1	1	2
PG13675	TRUE	108037	tr	Q9CZN7	Q9CZN7_MOUSE Serine hydroxymethyltransferase	Mus musculus	Shmt2	24.1391	23.9093	24.0685	24.016	24.038	23.7096	23.8585	23.5313	23.7636	23.721	-0.42951	-0.050802	-0.537161	-0.252389	-0.316992	-0.317371	0.185	0.00123689	2.90767	1	1	2
PG13808	TRUE	381760	tr	Q8R2K3	Q8R2K3_MOUSE Single-stranded DNA-binding protein	Mus musculus	Ssbp1	22.0156	22.1738	21.9631	22.0602	22.2473	21.7853	21.8941	21.78	21.7807	21.9406	-0.23032	-0.279712	-0.183163	-0.279511	-0.306694	-0.25588	0.0491	0.00336804	2.47262	1	1	2
PG8768	TRUE	20917	sp	Q9Z2I8	SUCB2_MOUSE Succinate--CoA ligase [GDP-forming] subunit beta; mitochondrial	Mus musculus	Suclg2	24.2329	24.1157	24.4317	24.4505	24.0181	23.763	23.8174	23.5564	23.8993	23.8934	-0.469848	-0.298341	-0.875245	-0.55113	-0.124709	-0.463855	0.283	0.00233506	2.6317	1	1	2
PG8872	TRUE	71807	sp	Q3UQ84	SYTM_MOUSE Threonine--tRNA ligase; mitochondrial	Mus musculus	Tars2	20.9	20.6449	20.9694	20.8224	20.9052	20.7215	20.8109	20.8941	20.6595	20.711	-0.178573	0.165941	-0.075282	-0.162817	-0.194207	-0.0889876	0.15	0.237469	0.624394	1	1	2
PG9034	TRUE	21780	sp	P40630	TFAM_MOUSE Transcription factor A; mitochondrial	Mus musculus	Tfam	22.3582	21.5733	22.1371	22.3653	22.4255	21.9124	21.9843	21.6838	22.0134	22.01	-0.445726	0.411016	-0.453296	-0.351902	-0.415485	-0.251079	0.372	0.176187	0.754027	1	1	2
PG9242	TRUE	21856	sp	O35857	TIM44_MOUSE Mitochondrial import inner membrane translocase subunit TIM44	Mus musculus	Timm44	21.7882	21.7279	21.9257	21.8578	21.9718	21.4897	21.5515	21.343	21.5088	21.6075	-0.298468	-0.176413	-0.582704	-0.348935	-0.36434	-0.354172	0.148	0.000475666	3.3227	1	1	2
PG9285	TRUE	76916	sp	Q8BUY5	TIDC1_MOUSE Complex I assembly factor TIMMDC1; mitochondrial	Mus musculus	Timmdc1	17.3039	16.7239	17.1825	17.5356	17.3774	17.1166	17.2687	17.2118	17.5317	17.2281	-0.187342	0.544805	0.02926	-0.003849	-0.149326	0.0467096	0.293	0.769783	0.113632	1	1	2
PG9514	TRUE	68015	tr	Q3UPJ8	Q3UPJ8_MOUSE Putative uncharacterized protein	Mus musculus	Trap1	23.7667	23.7646	23.7644	23.6826	23.8415	23.6395	23.639	23.2847	23.5683	23.707	-0.127281	-0.125605	-0.479705	-0.114328	-0.134438	-0.196271	0.159	0.0364319	1.43852	1	1	2
PG1696	TRUE	66399	sp	Q9CZR8	EFTS_MOUSE Elongation factor Ts; mitochondrial	Mus musculus	Tsfm	21.9659	21.9506	21.7164	21.9765	21.9905	21.5378	21.6742	21.4711	21.5499	21.5441	-0.428087	-0.276377	-0.245377	-0.426618	-0.44638	-0.364568	0.0956	0.000330947	3.48024	1	1	2
PG9571	TRUE	26462	tr	A0A0M3HEQ0	A0A0M3HEQ0_MOUSE Thioredoxin reductase 2; mitochondrial	Mus musculus	Txnrd2	20.1344	20.0728	20.3112	20.3515	20.2586	20.2348	20.212	20.1343	20.1681	20.3194	0.100469	0.139209	-0.176983	-0.183395	0.060839	-0.0119722	0.156	0.850834	0.0701552	1	1	2
PG7526	TRUE	22273	sp	Q9CZ13	QCR1_MOUSE Cytochrome b-c1 complex subunit 1; mitochondrial	Mus musculus	Uqcrc1	23.2231	23.2402	23.5259	23.4116	23.1816	22.8161	22.9415	22.7999	22.9086	22.9638	-0.407032	-0.298661	-0.725937	-0.502958	-0.217734	-0.430464	0.197	0.000374375	3.42669	1	1	2
PG7096	TRUE	67003	sp	Q9DB77	QCR2_MOUSE Cytochrome b-c1 complex subunit 2; mitochondrial	Mus musculus	Uqcrc2	23.3737	23.3116	23.634	23.58	23.7443	23.1018	23.0761	22.8406	23.2156	23.3032	-0.271841	-0.235497	-0.793411	-0.364393	-0.441018	-0.421232	0.223	0.00569638	2.2444	1	1	2
PG10159	TRUE	321003	sp	B7ZMP1	XPP3_MOUSE Probable Xaa-Pro aminopeptidase 3	Mus musculus	Xpnpep3	19.3316	19.3709	19.3615	19.444	19.5899	19.2515	19.4284	19.0777	19.1128	19.4732	-0.080086	0.057466	-0.283839	-0.331149	-0.116673	-0.150856	0.158	0.14191	0.847986	1	1	2
PG8968	TRUE	70120	sp	Q8BYL4	SYYM_MOUSE Tyrosine--tRNA ligase; mitochondrial	Mus musculus	Yars2	20.0022	19.8766	20.1106	19.9768	20.1264	19.8077	19.8695	19.6584	19.7794	19.8658	-0.19445	-0.007152	-0.452204	-0.197355	-0.260572	-0.222347	0.16	0.00596634	2.22429	1	1	2

## Sheet: Figure 6c
Figure 6c
Western blot for dephosphorylation of site-specifically phosphorylated HADH

## Sheet: Figure 6d
Figure 6d
Western blot for wild type, S13A, and S13E HADH-FLAG expressed in 293 cells.

[truncated: 20 more sheets: Figure 6e, Figure 6g, Figure 6h, Supplementary Figure 2f, Supplementary Figure 2g, Supplementary Figure 2h, Supplementary Figure 2i, Supplementary Figure 3d, Supplementary Figure 3h, Supplementary Figure 5a, Supplementary Figure 5f, Supplementary Figure 5g, Supplementary Figure 5i, Supplementary Figure 5k, Supplementary Figure 5m, Supplementary Figure 6a, Supplementary Figures 6b-d, Supplementary Figures g,h, Supplementary Figure 6i, Supplementary Figure 6k]
